# Supplementary material for: 1-[1,4-Bis(but-3-en-1-yl­oxy)]-2,3,4,5-(1,4-dimeth­oxy)pillar[5]arene–1,4-di­bromo­butane 1:1 inclusion complex
Source: IUCrdata. 2023 Jul 14;8(Pt 7):x230588. doi: 10.1107/S2414314623005886 (PMC10626603; doi:10.1107/S2414314623005886)
Supplement: Supplementary file 1 [file x-08-x230588-sup1.cif]

##############################################################################
#                                                                            #
# This CIF contains the data for a data article accepted for                 #
# publication in IUCrData. It conforms to the requirements of                #
# Notes for Authors for IUCrData, and has been                               #
# peer reviewed under the auspices of IUCrData.                              #
#                                                                            #
# Full details of the Crystallographic Information File format               #
# are given in the paper "The Crystallographic Information File (CIF):       #
# a New Standard Archive File for Crystallography" by S. R. Hall, F. H.      #
# Allen and I. D. Brown [Acta Cryst. (1991), A47, 655-685].                  #
#                                                                            #
# The current version of the core CIF dictionary is obtainable from          #
# ftp://ftp.iucr.org/pub/cif_core.dic.                                       #
#                                                                            #
# Software is freely available for graphical display of the structure(s)     #
# in this CIF. For information consult the CIF software page                 #
# http://www.iucr.org/resources/cif/software.                                #
#                                                                            #
# This file may be used for bona fide research purposes within the           #
# scientific community so long as proper attribution is given to the data    # 
# article from which it was obtained.                                        #
#                                                                            #
##############################################################################
data_I
_audit_creation_method     'SHELXL-2017/1'
_journal_date_recd_electronic     2023-04-11
_journal_date_accepted     2023-07-04
_journal_name_full     'IUCrData'
_journal_year     2023
_journal_volume     8
_journal_issue      7
_journal_page_first     0
_journal_page_last     0
_journal_paper_category     HO
_journal_paper_doi     10.1107/S2414314623005886
_journal_coeditor_code     XU4051
_publ_contact_author_name     'Talal F. Al-Azemi'
_publ_contact_author_address
;
Department of Chemistry, Kuwait University,
P O Box 5969, Safat 13060,
Kuwait
;
_publ_contact_author_email     t.alazemi@ku.edu.kw
_publ_contact_author_fax     ?
_publ_contact_author_phone     ?
_publ_section_title
;\
1-[1,4-Bis(but-3-en-1-yloxy)]-2,3,4,5-(1,4-dimethoxy)pillar[5]arene--1,4-\
dibromobutane 1:1 inclusion complex
;
loop_
    _publ_author_name
    _publ_author_footnote
    _publ_author_address
    'Vinodh, Mickey' .
;
Department of Chemistry, Kuwait University,
PO Box 5969, Safat 13060,
Kuwait
;
    'Al-Azemi, Talal F.' .
;
Department of Chemistry, Kuwait University,
PO Box 5969, Safat 13060,
Kuwait
;
_publ_section_synopsis
;
In the title compound, both the host and guest are completed by
crystallographic twofold symmetry (one carbon atom of the host lies on the
rotation axis). The pentagonal-shaped macrocycle has a pair of buteneoxy
substituents on one of its faces and one molecule of 1,4-dibromobutane is
encapsulated within the cavity of the pillararene, forming a 1:1 inclusion
complex.
;
_chemical_name_systematic
;
1-[1,4-Di(but-3-en-1-yloxy)]-2,3,4,5-(1,4-dimethoxy)pillar[5]arene--\
1,4-dibromobutane (1/1)
;
_chemical_name_common     ?
_chemical_formula_moiety     'C51 H58 O10, C4 H8 Br2'
_chemical_formula_sum     'C55 H66 Br2 O10'
_chemical_formula_iupac     'C51 H58 O10, C4 H8 Br2'
_chemical_formula_weight     1046.89
_chemical_melting_point     ?
_space_group_crystal_system     monoclinic
_space_group_name_H-M_alt     'C 2/c'
_space_group_name_Hall     '-C 2yc'
loop_
    _space_group_symop_operation_xyz
    'x, y, z'
    '-x, y, -z+1/2'
    'x+1/2, y+1/2, z'
    '-x+1/2, y+1/2, -z+1/2'
    '-x, -y, -z'
    'x, -y, z-1/2'
    '-x+1/2, -y+1/2, -z'
    'x+1/2, -y+1/2, z-1/2'
_cell_length_a     11.3071(12)
_cell_length_b     22.044(3)
_cell_length_c     21.557(3)
_cell_angle_alpha     90
_cell_angle_beta     104.775(7)
_cell_angle_gamma     90
_cell_volume     5195.4(11)
_cell_formula_units_Z     4
_cell_measurement_reflns_used     8137
_cell_measurement_theta_min     3.17
_cell_measurement_theta_max     25.00
_cell_measurement_temperature     293(2)
_exptl_crystal_description     Block
_exptl_crystal_colour     Colorless
_exptl_crystal_size_max     0.210
_exptl_crystal_size_mid     0.180
_exptl_crystal_size_min     0.170
_exptl_crystal_density_diffrn     1.338
_exptl_crystal_density_meas     ?
_exptl_crystal_density_method     ?
_exptl_crystal_F_000     2184
_exptl_absorpt_coefficient_mu     1.617
_exptl_absorpt_correction_type     multi-scan
_exptl_absorpt_process_details
;
(ABSCOR; Higashi, 1995)
;
_exptl_absorpt_correction_T_min     0.449
_exptl_absorpt_correction_T_max     0.723
_diffrn_ambient_temperature     293(2)
_diffrn_radiation_type     'Mo K\a'
_diffrn_radiation_wavelength     0.71075
_diffrn_measurement_device_type     'Rigaku R-AXIS RAPID'
_diffrn_measurement_method     \w
_diffrn_detector_area_resol_mean     10.000
_diffrn_reflns_number     16532
_diffrn_reflns_av_R_equivalents     0.0549
_diffrn_reflns_av_unetI/netI     0.0571
_diffrn_reflns_theta_min     3.163
_diffrn_reflns_theta_max     25.017
_diffrn_reflns_theta_full     25.017
_diffrn_measured_fraction_theta_max     0.997
_diffrn_measured_fraction_theta_full     0.997
_diffrn_reflns_limit_h_min     -13
_diffrn_reflns_limit_h_max     13
_diffrn_reflns_limit_k_min     -26
_diffrn_reflns_limit_k_max     25
_diffrn_reflns_limit_l_min     -25
_diffrn_reflns_limit_l_max     25
_refine_special_details     ?
_reflns_number_total     4576
_reflns_number_gt     2385
_reflns_threshold_expression     'I > 2\s(I)'
_refine_ls_structure_factor_coef     Fsqd
_refine_ls_matrix_type     full
_refine_ls_R_factor_all     0.1376
_refine_ls_R_factor_gt     0.0730
_refine_ls_wR_factor_gt     0.2142
_refine_ls_wR_factor_ref     0.2513
_refine_ls_goodness_of_fit_ref     1.045
_refine_ls_restrained_S_all     1.076
_refine_ls_number_reflns     4576
_refine_ls_number_parameters     317
_refine_ls_number_restraints     53
_refine_ls_hydrogen_treatment     constr
_refine_ls_weighting_scheme     calc
_refine_ls_weighting_details
              'w=1/[\s^2^(Fo^2^)+(0.1359P)^2^+2.4202P] where P=(Fo^2^+2Fc^2^)/3'
_atom_sites_solution_hydrogens     geom
_atom_sites_solution_primary     ?
_atom_sites_solution_secondary     ?
_refine_ls_shift/su_max     0.001
_refine_ls_shift/su_mean     0.000
_refine_diff_density_max     0.681
_refine_diff_density_min     -0.601
_refine_ls_extinction_method     none
_refine_ls_extinction_coef     .
loop_
    _atom_type_symbol
    _atom_type_description
    _atom_type_scat_dispersion_real
    _atom_type_scat_dispersion_imag
    _atom_type_scat_source
    'C' 'C' 0.0033 0.0016
                         'International Tables Vol C Tables 4.2.6.8 and 6.1.1.4'
    'H' 'H' 0.0000 0.0000
                         'International Tables Vol C Tables 4.2.6.8 and 6.1.1.4'
    'O' 'O' 0.0106 0.0060
                         'International Tables Vol C Tables 4.2.6.8 and 6.1.1.4'
    'Br' 'Br' -0.2901 2.4595
                         'International Tables Vol C Tables 4.2.6.8 and 6.1.1.4'
_computing_data_collection
;
CrystalClear (Rigaku, 2016)
;
_computing_cell_refinement
;
CrystalClear (Rigaku, 2016)
;
_computing_data_reduction
;
CrystalClear (Rigaku, 2016)
;
_computing_structure_solution
;
CrystalStructure (Rigaku, 2017)
;
_computing_structure_refinement
;
<i>SHELXL2017/1</i> (Sheldrick, 2015)
;
_computing_molecular_graphics
;
Mercury (Macrae et al., 2020)
;
_computing_publication_material     ?
loop_
    _atom_site_type_symbol
    _atom_site_label
    _atom_site_fract_x
    _atom_site_fract_y
    _atom_site_fract_z
    _atom_site_U_iso_or_equiv
    _atom_site_adp_type
    _atom_site_calc_flag
    _atom_site_occupancy
    _atom_site_disorder_assembly
    _atom_site_disorder_group
    Br Br1 -0.25218(12) 0.64113(4) 0.32051(5) 0.1711(6) Uani d 1 . .
    O O1 -0.0929(3) 0.45851(15) 0.34993(15) 0.0718(9) Uani d 1 . .
    O O2 0.3781(3) 0.52946(16) 0.35646(16) 0.0769(10) Uani d 1 . .
    O O3 0.0972(3) 0.63736(13) 0.48639(15) 0.0648(8) Uani d 1 . .
    O O4 0.3667(3) 0.76181(15) 0.34725(16) 0.0750(9) Uani d 1 . .
    O O5 -0.0766(3) 0.82587(17) 0.36144(15) 0.0791(10) Uani d 1 . .
    C C1 0.000000 0.4179(3) 0.250000 0.0591(16) Uani d 1 . .
    H H1A 0.054453 0.392019 0.233599 0.071 Uiso calc 0.5 . .
    H H1B -0.054451 0.392016 0.266399 0.071 Uiso calc 0.5 . .
    C C2 0.0751(4) 0.45651(17) 0.30448(19) 0.0530(11) Uani d 1 . .
    C C3 0.0259(4) 0.47716(19) 0.3536(2) 0.0546(11) Uani d 1 . .
    C C4 0.0934(4) 0.51343(19) 0.40126(19) 0.0547(11) Uani d 1 . .
    H H4 0.058900 0.526575 0.433728 0.066 Uiso calc 1 . .
    C C5 0.2123(4) 0.53122(19) 0.40247(19) 0.0524(10) Uani d 1 . .
    C C6 0.2612(4) 0.51070(19) 0.3538(2) 0.0543(11) Uani d 1 . .
    C C7 0.1937(4) 0.47396(19) 0.3057(2) 0.0558(11) Uani d 1 . .
    H H7 0.228494 0.460602 0.273450 0.067 Uiso calc 1 . .
    C C8 0.2824(4) 0.57300(19) 0.45434(19) 0.0558(11) Uani d 1 . .
    H H8A 0.369258 0.565007 0.461801 0.067 Uiso calc 1 . .
    H H8B 0.259341 0.564872 0.493902 0.067 Uiso calc 1 . .
    C C28 -0.0278(9) 0.6452(6) 0.2743(5) 0.223(5) Uani d 1 . .
    H H28A -0.010730 0.684107 0.295800 0.268 Uiso calc 1 . .
    H H28B 0.012448 0.614636 0.304815 0.268 Uiso calc 1 . .
    C C27 -0.1638(9) 0.6345(7) 0.2617(6) 0.267(6) Uani d 1 . .
    H H27A -0.177889 0.593711 0.244509 0.320 Uiso calc 1 . .
    H H27B -0.201915 0.661661 0.226904 0.320 Uiso calc 1 . .
    C C9 0.2575(4) 0.63911(18) 0.43615(18) 0.0501(10) Uani d 1 . .
    C C10 0.1619(4) 0.66987(19) 0.45168(18) 0.0509(10) Uani d 1 . .
    C C11 0.1366(4) 0.72954(19) 0.43243(18) 0.0513(10) Uani d 1 . .
    H H11 0.071977 0.749348 0.443211 0.062 Uiso calc 1 . .
    C C12 0.2046(4) 0.76038(19) 0.39767(18) 0.0523(11) Uani d 1 . .
    C C13 0.3010(4) 0.7291(2) 0.38255(19) 0.0551(11) Uani d 1 . .
    C C14 0.3266(4) 0.6697(2) 0.40133(18) 0.0546(11) Uani d 1 . .
    H H14 0.391175 0.649902 0.390525 0.065 Uiso calc 1 . .
    C C15 0.1745(4) 0.82511(18) 0.37545(19) 0.0565(11) Uani d 1 . .
    H H15A 0.141270 0.846205 0.406701 0.068 Uiso calc 1 . .
    H H15B 0.249198 0.845675 0.373242 0.068 Uiso calc 1 . .
    C C16 0.0844(4) 0.82833(17) 0.3111(2) 0.0530(10) Uani d 1 . .
    C C17 -0.0420(4) 0.82739(19) 0.3050(2) 0.0565(11) Uani d 1 . .
    C C18 -0.1238(4) 0.82843(18) 0.2447(2) 0.0567(11) Uani d 1 . .
    H H18 -0.207327 0.829211 0.241798 0.068 Uiso calc 1 . .
    C C19 -0.1486(4) 0.4797(2) 0.3966(3) 0.0786(15) Uani d 1 . .
    H H19A -0.147798 0.523234 0.396874 0.094 Uiso calc 1 . .
    H H19B -0.104722 0.464842 0.437932 0.094 Uiso calc 1 . .
    H H19C -0.231599 0.465546 0.387089 0.094 Uiso calc 1 . .
    C C20 0.4421(6) 0.5009(4) 0.3194(4) 0.148(3) Uani d 1 . .
    H H20A 0.512091 0.524929 0.317782 0.178 Uiso calc 1 . .
    H H20B 0.390682 0.495883 0.276748 0.178 Uiso calc 1 . .
    H H20C 0.468504 0.461914 0.337399 0.178 Uiso calc 1 . .
    C C21 -0.0040(5) 0.6651(2) 0.5023(3) 0.0757(14) Uani d 1 . .
    H H21A -0.037779 0.637836 0.527915 0.091 Uiso calc 1 . .
    H H21B -0.065069 0.674761 0.463673 0.091 Uiso calc 1 . .
    H H21C 0.022265 0.701684 0.526037 0.091 Uiso calc 1 . .
    C C22 0.4686(5) 0.7339(3) 0.3341(3) 0.0963(18) Uani d 1 . .
    H H22A 0.523491 0.720849 0.373577 0.116 Uiso calc 1 . .
    H H22B 0.509721 0.762276 0.313039 0.116 Uiso calc 1 . .
    H H22C 0.442666 0.699473 0.306815 0.116 Uiso calc 1 . .
    C C23 -0.1994(5) 0.8196(2) 0.3605(3) 0.0793(15) Uani d 1 . .
    H H23A -0.231851 0.782825 0.337763 0.095 Uiso calc 1 . .
    H H23B -0.245418 0.853786 0.338201 0.095 Uiso calc 1 . .
    C C24 -0.2120(6) 0.8169(3) 0.4281(3) 0.0955(17) Uani d 1 . .
    H H24A -0.292125 0.801033 0.427760 0.115 Uiso calc 0.52(2) A 1
    H H24B -0.151273 0.789161 0.452704 0.115 Uiso calc 0.52(2) A 1
    H H24C -0.195555 0.775644 0.443468 0.115 Uiso calc 0.48(2) A 2
    H H24D -0.296359 0.825823 0.427312 0.115 Uiso calc 0.48(2) A 2
    C C25A -0.1971(19) 0.8745(7) 0.4588(7) 0.095(4) Uani d 0.52(2) A 1
    H H25A -0.232509 0.904572 0.429708 0.114 Uiso calc 0.52(2) A 1
    C C25B -0.1269(19) 0.8609(9) 0.4785(8) 0.107(4) Uani d 0.48(2) A 2
    H H25B -0.043555 0.857046 0.482016 0.128 Uiso calc 0.48(2) A 2
    C C26 -0.1525(7) 0.8967(5) 0.5111(4) 0.143(3) Uani d 1 . .
    H H26A -0.113530 0.872088 0.545275 0.171 Uiso calc 0.52(2) A 1
    H H26B -0.157274 0.938346 0.517050 0.171 Uiso calc 0.52(2) A 1
    H H26C -0.234134 0.903196 0.510285 0.171 Uiso calc 0.48(2) A 2
    H H26D -0.091610 0.919371 0.538564 0.171 Uiso calc 0.48(2) A 2
loop_
    _atom_site_aniso_label
    _atom_site_aniso_U_11
    _atom_site_aniso_U_22
    _atom_site_aniso_U_33
    _atom_site_aniso_U_12
    _atom_site_aniso_U_13
    _atom_site_aniso_U_23
    Br1 0.2090(13) 0.1184(8) 0.1686(10) 0.0308(6) 0.0165(8) 0.0075(6)
    O1 0.065(2) 0.083(2) 0.070(2) -0.0149(17) 0.0230(17) -0.0046(17)
    O2 0.064(2) 0.084(2) 0.091(2) -0.0068(17) 0.0342(18) -0.0205(19)
    O3 0.0680(19) 0.068(2) 0.065(2) 0.0038(15) 0.0303(16) 0.0088(15)
    O4 0.075(2) 0.076(2) 0.081(2) -0.0089(18) 0.0337(18) 0.0063(18)
    O5 0.072(2) 0.117(3) 0.0510(19) 0.012(2) 0.0212(16) -0.0046(18)
    C1 0.076(4) 0.039(3) 0.060(4) 0.000 0.012(3) 0.000
    C2 0.065(3) 0.044(2) 0.046(2) 0.005(2) 0.008(2) 0.0071(19)
    C3 0.059(3) 0.052(2) 0.051(3) 0.001(2) 0.011(2) 0.010(2)
    C4 0.063(3) 0.056(2) 0.045(2) 0.006(2) 0.015(2) 0.003(2)
    C5 0.056(3) 0.052(2) 0.046(2) 0.005(2) 0.0087(19) 0.0022(19)
    C6 0.052(3) 0.056(2) 0.058(3) 0.005(2) 0.020(2) 0.005(2)
    C7 0.066(3) 0.051(2) 0.052(2) 0.007(2) 0.018(2) 0.000(2)
    C8 0.054(2) 0.065(3) 0.046(2) 0.007(2) 0.0070(19) 0.004(2)
    C28 0.273(10) 0.216(10) 0.163(11) -0.040(12) 0.026(9) 0.008(7)
    C27 0.279(12) 0.300(14) 0.218(11) 0.030(13) 0.058(10) -0.038(10)
    C9 0.049(2) 0.056(2) 0.041(2) -0.001(2) 0.0029(18) -0.0063(19)
    C10 0.053(2) 0.059(3) 0.038(2) -0.007(2) 0.0077(18) -0.0027(19)
    C11 0.047(2) 0.060(3) 0.044(2) 0.0011(19) 0.0057(18) -0.005(2)
    C12 0.058(3) 0.056(2) 0.037(2) -0.005(2) 0.0001(19) -0.0074(19)
    C13 0.056(3) 0.066(3) 0.043(2) -0.012(2) 0.0128(19) -0.003(2)
    C14 0.050(2) 0.066(3) 0.045(2) 0.001(2) 0.0080(19) -0.007(2)
    C15 0.060(2) 0.054(2) 0.051(2) -0.008(2) 0.006(2) -0.009(2)
    C16 0.062(3) 0.040(2) 0.054(3) -0.005(2) 0.009(2) -0.0014(19)
    C17 0.069(3) 0.050(2) 0.050(3) 0.005(2) 0.015(2) -0.001(2)
    C18 0.057(3) 0.054(2) 0.058(3) 0.007(2) 0.012(2) -0.002(2)
    C19 0.068(3) 0.084(3) 0.092(4) -0.005(3) 0.036(3) 0.010(3)
    C20 0.084(4) 0.173(7) 0.209(8) -0.027(5) 0.077(5) -0.089(7)
    C21 0.072(3) 0.085(3) 0.081(3) 0.004(3) 0.041(3) 0.002(3)
    C22 0.091(4) 0.109(5) 0.105(4) -0.015(3) 0.054(4) 0.007(4)
    C23 0.081(4) 0.083(4) 0.082(4) 0.013(3) 0.033(3) 0.003(3)
    C24 0.105(4) 0.103(4) 0.094(4) 0.017(3) 0.054(3) 0.010(3)
    C25A 0.101(9) 0.124(7) 0.069(6) 0.030(7) 0.039(6) -0.003(6)
    C25B 0.076(8) 0.166(10) 0.083(8) 0.037(7) 0.028(6) -0.011(6)
    C26 0.110(5) 0.185(8) 0.125(6) 0.004(5) 0.016(5) -0.032(5)
_geom_special_details
;
 All esds (except the esd in the dihedral angle between two l.s. planes)
 are estimated using the full covariance matrix.  The cell esds are taken
 into account individually in the estimation of esds in distances, angles
 and torsion angles; correlations between esds in cell parameters are only
 used when they are defined by crystal symmetry.  An approximate (isotropic)
 treatment of cell esds is used for estimating esds involving l.s. planes.
;
loop_
    _geom_bond_atom_site_label_1
    _geom_bond_atom_site_label_2
    _geom_bond_site_symmetry_2
    _geom_bond_distance
    _geom_bond_publ_flag
    Br1 C27 . 1.810(9) ?
    O1 C3 . 1.388(5) ?
    O1 C19 . 1.397(5) ?
    O2 C20 . 1.361(7) ?
    O2 C6 . 1.371(5) ?
    O3 C10 . 1.374(5) ?
    O3 C21 . 1.415(5) ?
    O4 C13 . 1.392(5) ?
    O4 C22 . 1.397(6) ?
    O5 C17 . 1.371(5) ?
    O5 C23 . 1.389(6) ?
    C1 C2 2 1.522(5) ?
    C1 C2 . 1.522(5) ?
    C1 H1A . 0.9700 ?
    C1 H1B . 0.9700 ?
    C2 C7 . 1.389(6) ?
    C2 C3 . 1.393(6) ?
    C3 C4 . 1.369(6) ?
    C4 C5 . 1.394(6) ?
    C4 H4 . 0.9300 ?
    C5 C6 . 1.382(6) ?
    C5 C8 . 1.508(6) ?
    C6 C7 . 1.382(6) ?
    C7 H7 . 0.9300 ?
    C8 C9 . 1.517(6) ?
    C8 H8A . 0.9700 ?
    C8 H8B . 0.9700 ?
    C28 C28 2 1.354(17) ?
    C28 C27 . 1.510(5) ?
    C28 H28A . 0.9700 ?
    C28 H28B . 0.9700 ?
    C27 H27A . 0.9700 ?
    C27 H27B . 0.9700 ?
    C9 C10 . 1.387(6) ?
    C9 C14 . 1.389(6) ?
    C10 C11 . 1.387(6) ?
    C11 C12 . 1.382(6) ?
    C11 H11 . 0.9300 ?
    C12 C13 . 1.396(6) ?
    C12 C15 . 1.516(6) ?
    C13 C14 . 1.380(6) ?
    C14 H14 . 0.9300 ?
    C15 C16 . 1.498(6) ?
    C15 H15A . 0.9700 ?
    C15 H15B . 0.9700 ?
    C16 C18 2 1.387(6) ?
    C16 C17 . 1.402(6) ?
    C17 C18 . 1.389(6) ?
    C18 H18 . 0.9300 ?
    C19 H19A . 0.9600 ?
    C19 H19B . 0.9600 ?
    C19 H19C . 0.9600 ?
    C20 H20A . 0.9600 ?
    C20 H20B . 0.9600 ?
    C20 H20C . 0.9600 ?
    C21 H21A . 0.9600 ?
    C21 H21B . 0.9600 ?
    C21 H21C . 0.9600 ?
    C22 H22A . 0.9600 ?
    C22 H22B . 0.9600 ?
    C22 H22C . 0.9600 ?
    C23 C24 . 1.503(7) ?
    C23 H23A . 0.9700 ?
    C23 H23B . 0.9700 ?
    C24 C25A . 1.421(15) ?
    C24 C25B . 1.585(19) ?
    C24 H24A . 0.9700 ?
    C24 H24B . 0.9700 ?
    C24 H24C . 0.9700 ?
    C24 H24D . 0.9700 ?
    C25A C26 . 1.216(16) ?
    C25A H25A . 0.9300 ?
    C25B C26 . 1.142(16) ?
    C25B H25B . 0.9300 ?
    C26 H26A . 0.9300 ?
    C26 H26B . 0.9300 ?
    C26 H26C . 0.9300 ?
    C26 H26D . 0.9300 ?
loop_
    _geom_contact_atom_site_label_1
    _geom_contact_atom_site_label_2
    _geom_contact_distance
    _geom_contact_site_symmetry_1
    _geom_contact_site_symmetry_2
    _geom_contact_publ_flag
    ? ? ? ? ? ?
loop_
    _geom_angle_atom_site_label_1
    _geom_angle_atom_site_label_2
    _geom_angle_atom_site_label_3
    _geom_angle_site_symmetry_1
    _geom_angle_site_symmetry_3
    _geom_angle
    _geom_angle_publ_flag
    C3 O1 C19 . . 117.8(4) ?
    C20 O2 C6 . . 119.1(4) ?
    C10 O3 C21 . . 118.8(4) ?
    C13 O4 C22 . . 117.7(4) ?
    C17 O5 C23 . . 119.9(4) ?
    C2 C1 C2 2 . 112.0(4) ?
    C2 C1 H1A 2 . 109.2 ?
    C2 C1 H1A . . 109.2 ?
    C2 C1 H1B 2 . 109.2 ?
    C2 C1 H1B . . 109.2 ?
    H1A C1 H1B . . 107.9 ?
    C7 C2 C3 . . 117.8(4) ?
    C7 C2 C1 . . 121.1(4) ?
    C3 C2 C1 . . 121.1(4) ?
    C4 C3 O1 . . 124.2(4) ?
    C4 C3 C2 . . 120.5(4) ?
    O1 C3 C2 . . 115.3(4) ?
    C3 C4 C5 . . 121.9(4) ?
    C3 C4 H4 . . 119.1 ?
    C5 C4 H4 . . 119.1 ?
    C6 C5 C4 . . 117.7(4) ?
    C6 C5 C8 . . 121.8(4) ?
    C4 C5 C8 . . 120.5(4) ?
    O2 C6 C7 . . 123.4(4) ?
    O2 C6 C5 . . 116.0(4) ?
    C7 C6 C5 . . 120.6(4) ?
    C6 C7 C2 . . 121.5(4) ?
    C6 C7 H7 . . 119.2 ?
    C2 C7 H7 . . 119.2 ?
    C5 C8 C9 . . 111.5(3) ?
    C5 C8 H8A . . 109.3 ?
    C9 C8 H8A . . 109.3 ?
    C5 C8 H8B . . 109.3 ?
    C9 C8 H8B . . 109.3 ?
    H8A C8 H8B . . 108.0 ?
    C28 C28 C27 2 . 120.8(13) ?
    C28 C28 H28A 2 . 107.1 ?
    C27 C28 H28A . . 107.1 ?
    C28 C28 H28B 2 . 107.1 ?
    C27 C28 H28B . . 107.1 ?
    H28A C28 H28B . . 106.8 ?
    C28 C27 Br1 . . 125.4(8) ?
    C28 C27 H27A . . 106.0 ?
    Br1 C27 H27A . . 106.0 ?
    C28 C27 H27B . . 106.0 ?
    Br1 C27 H27B . . 106.0 ?
    H27A C27 H27B . . 106.3 ?
    C10 C9 C14 . . 118.2(4) ?
    C10 C9 C8 . . 120.8(4) ?
    C14 C9 C8 . . 120.9(4) ?
    O3 C10 C9 . . 115.6(4) ?
    O3 C10 C11 . . 124.0(4) ?
    C9 C10 C11 . . 120.4(4) ?
    C12 C11 C10 . . 121.9(4) ?
    C12 C11 H11 . . 119.1 ?
    C10 C11 H11 . . 119.1 ?
    C11 C12 C13 . . 117.4(4) ?
    C11 C12 C15 . . 121.6(4) ?
    C13 C12 C15 . . 121.1(4) ?
    C14 C13 O4 . . 123.4(4) ?
    C14 C13 C12 . . 121.2(4) ?
    O4 C13 C12 . . 115.4(4) ?
    C13 C14 C9 . . 121.0(4) ?
    C13 C14 H14 . . 119.5 ?
    C9 C14 H14 . . 119.5 ?
    C16 C15 C12 . . 112.5(3) ?
    C16 C15 H15A . . 109.1 ?
    C12 C15 H15A . . 109.1 ?
    C16 C15 H15B . . 109.1 ?
    C12 C15 H15B . . 109.1 ?
    H15A C15 H15B . . 107.8 ?
    C18 C16 C17 2 . 117.6(4) ?
    C18 C16 C15 2 . 120.7(4) ?
    C17 C16 C15 . . 121.6(4) ?
    O5 C17 C18 . . 123.9(4) ?
    O5 C17 C16 . . 115.5(4) ?
    C18 C17 C16 . . 120.6(4) ?
    C16 C18 C17 2 . 121.8(4) ?
    C16 C18 H18 2 . 119.1 ?
    C17 C18 H18 . . 119.1 ?
    O1 C19 H19A . . 109.5 ?
    O1 C19 H19B . . 109.5 ?
    H19A C19 H19B . . 109.5 ?
    O1 C19 H19C . . 109.5 ?
    H19A C19 H19C . . 109.5 ?
    H19B C19 H19C . . 109.5 ?
    O2 C20 H20A . . 109.5 ?
    O2 C20 H20B . . 109.5 ?
    H20A C20 H20B . . 109.5 ?
    O2 C20 H20C . . 109.5 ?
    H20A C20 H20C . . 109.5 ?
    H20B C20 H20C . . 109.5 ?
    O3 C21 H21A . . 109.5 ?
    O3 C21 H21B . . 109.5 ?
    H21A C21 H21B . . 109.5 ?
    O3 C21 H21C . . 109.5 ?
    H21A C21 H21C . . 109.5 ?
    H21B C21 H21C . . 109.5 ?
    O4 C22 H22A . . 109.5 ?
    O4 C22 H22B . . 109.5 ?
    H22A C22 H22B . . 109.5 ?
    O4 C22 H22C . . 109.5 ?
    H22A C22 H22C . . 109.5 ?
    H22B C22 H22C . . 109.5 ?
    O5 C23 C24 . . 109.3(5) ?
    O5 C23 H23A . . 109.8 ?
    C24 C23 H23A . . 109.8 ?
    O5 C23 H23B . . 109.8 ?
    C24 C23 H23B . . 109.8 ?
    H23A C23 H23B . . 108.3 ?
    C25A C24 C23 . . 112.8(7) ?
    C23 C24 C25B . . 116.7(7) ?
    C25A C24 H24A . . 109.0 ?
    C23 C24 H24A . . 109.0 ?
    C25A C24 H24B . . 109.0 ?
    C23 C24 H24B . . 109.0 ?
    H24A C24 H24B . . 107.8 ?
    C23 C24 H24C . . 108.1 ?
    C25B C24 H24C . . 108.1 ?
    C23 C24 H24D . . 108.1 ?
    C25B C24 H24D . . 108.1 ?
    H24C C24 H24D . . 107.3 ?
    C26 C25A C24 . . 139.8(17) ?
    C26 C25A H25A . . 110.1 ?
    C24 C25A H25A . . 110.1 ?
    C26 C25B C24 . . 129.8(17) ?
    C26 C25B H25B . . 115.1 ?
    C24 C25B H25B . . 115.1 ?
    C25A C26 H26A . . 120.0 ?
    C25A C26 H26B . . 120.0 ?
    H26A C26 H26B . . 120.0 ?
    C25B C26 H26C . . 120.0 ?
    C25B C26 H26D . . 120.0 ?
    H26C C26 H26D . . 120.0 ?
loop_
    _geom_torsion_atom_site_label_1
    _geom_torsion_atom_site_label_2
    _geom_torsion_atom_site_label_3
    _geom_torsion_atom_site_label_4
    _geom_torsion_site_symmetry_1
    _geom_torsion_site_symmetry_2
    _geom_torsion_site_symmetry_3
    _geom_torsion_site_symmetry_4
    _geom_torsion
    _geom_torsion_publ_flag
    C2 C1 C2 C7 2 . . . -90.9(4) ?
    C2 C1 C2 C3 2 . . . 87.0(4) ?
    C19 O1 C3 C4 . . . . 2.2(6) ?
    C19 O1 C3 C2 . . . . -177.7(4) ?
    C7 C2 C3 C4 . . . . 0.0(6) ?
    C1 C2 C3 C4 . . . . -177.9(4) ?
    C7 C2 C3 O1 . . . . 179.8(4) ?
    C1 C2 C3 O1 . . . . 1.9(5) ?
    O1 C3 C4 C5 . . . . -179.5(4) ?
    C2 C3 C4 C5 . . . . 0.3(6) ?
    C3 C4 C5 C6 . . . . -0.3(6) ?
    C3 C4 C5 C8 . . . . 177.8(4) ?
    C20 O2 C6 C7 . . . . -15.1(8) ?
    C20 O2 C6 C5 . . . . 165.5(6) ?
    C4 C5 C6 O2 . . . . 179.6(4) ?
    C8 C5 C6 O2 . . . . 1.5(6) ?
    C4 C5 C6 C7 . . . . 0.1(6) ?
    C8 C5 C6 C7 . . . . -178.0(4) ?
    O2 C6 C7 C2 . . . . -179.3(4) ?
    C5 C6 C7 C2 . . . . 0.1(6) ?
    C3 C2 C7 C6 . . . . -0.2(6) ?
    C1 C2 C7 C6 . . . . 177.8(4) ?
    C6 C5 C8 C9 . . . . 90.6(5) ?
    C4 C5 C8 C9 . . . . -87.4(5) ?
    C28 C28 C27 Br1 2 . . . -173.1(7) ?
    C5 C8 C9 C10 . . . . 89.6(5) ?
    C5 C8 C9 C14 . . . . -87.8(4) ?
    C21 O3 C10 C9 . . . . -178.1(4) ?
    C21 O3 C10 C11 . . . . 2.0(6) ?
    C14 C9 C10 O3 . . . . -179.7(3) ?
    C8 C9 C10 O3 . . . . 2.8(5) ?
    C14 C9 C10 C11 . . . . 0.3(5) ?
    C8 C9 C10 C11 . . . . -177.2(3) ?
    O3 C10 C11 C12 . . . . 179.8(3) ?
    C9 C10 C11 C12 . . . . -0.2(6) ?
    C10 C11 C12 C13 . . . . -0.1(5) ?
    C10 C11 C12 C15 . . . . 178.5(3) ?
    C22 O4 C13 C14 . . . . -4.4(6) ?
    C22 O4 C13 C12 . . . . 176.2(4) ?
    C11 C12 C13 C14 . . . . 0.3(6) ?
    C15 C12 C13 C14 . . . . -178.4(3) ?
    C11 C12 C13 O4 . . . . 179.7(3) ?
    C15 C12 C13 O4 . . . . 1.0(5) ?
    O4 C13 C14 C9 . . . . -179.5(3) ?
    C12 C13 C14 C9 . . . . -0.2(6) ?
    C10 C9 C14 C13 . . . . -0.1(6) ?
    C8 C9 C14 C13 . . . . 177.4(4) ?
    C11 C12 C15 C16 . . . . -88.8(5) ?
    C13 C12 C15 C16 . . . . 89.8(5) ?
    C12 C15 C16 C18 . . . 2 -88.9(5) ?
    C12 C15 C16 C17 . . . . 86.9(5) ?
    C23 O5 C17 C18 . . . . 5.9(7) ?
    C23 O5 C17 C16 . . . . -174.5(4) ?
    C18 C16 C17 O5 2 . . . 178.5(4) ?
    C15 C16 C17 O5 . . . . 2.6(6) ?
    C18 C16 C17 C18 2 . . . -1.9(5) ?
    C15 C16 C17 C18 . . . . -177.9(4) ?
    O5 C17 C18 C16 . . . 2 -178.3(4) ?
    C16 C17 C18 C16 . . . 2 2.2(6) ?
    C17 O5 C23 C24 . . . . 177.9(4) ?
    O5 C23 C24 C25A . . . . 75.2(11) ?
    O5 C23 C24 C25B . . . . 39.7(11) ?
    C23 C24 C25A C26 . . . . -142.2(19) ?
    C23 C24 C25B C26 . . . . 124.1(18) ?
loop_
    _geom_hbond_atom_site_label_D
    _geom_hbond_atom_site_label_H
    _geom_hbond_atom_site_label_A
    _geom_hbond_site_symmetry_D
    _geom_hbond_site_symmetry_H
    _geom_hbond_site_symmetry_A
    _geom_hbond_distance_DH
    _geom_hbond_distance_HA
    _geom_hbond_distance_DA
    _geom_hbond_angle_DHA
    _geom_hbond_publ_flag
    C27 H27A O2 . . 2 0.97 3.059 3.820(10)
                                         136.1 n
    C27 H27B O4 . . 2 0.97 3.063 3.990(10)
                                         159.9 n
    C28 H28B Cg1 . . . 0.97 3.098 4.015 158.13 n
    C28 H28A Cg2 . . . 0.97 3.284 3.859 119.72 n
    C19 H19A Br1 . . . 0.96 3.141 3.968(5) 145.3 n
    C23 H23A Br1 . . . 0.97 3.147 4.039(5) 153.7 n
_shelx_space_group_comment
;
The symmetry employed for this shelxl refinement is uniquely defined
by the following loop, which should always be used as a source of
symmetry information in preference to the above space-group names.
They are only intended as comments.
;
_shelx_estimated_absorpt_T_min     0.738
_shelx_estimated_absorpt_T_max     0.738
_shelx_hkl_file
;
   0   0   411615.52  490.78
   0   0  -412006.14  507.83
   0   0   5    3.58    2.84
   0   0  -5    0.08    3.06
   0   0   611190.74  480.58
   0   0  -611345.01  489.82
   0   0   7    5.21    6.25
   0   0  -7   -0.18    6.84
   0   0   8  246.81    6.93
   0   0  -8  246.59    7.57
   0   0   9   -2.74    4.91
   0   0  -9    2.13    5.59
   0   0  10   70.42    6.25
   0   0 -10   65.85    7.22
   0   0  11   -6.23   10.00
   0   0 -11   -2.13    6.91
   0   0  12  245.96   10.28
   0   0 -12  251.49   16.71
   0   0  13   -8.36    8.34
   0   0 -13  -15.62    8.84
   0   0  14   72.68    9.54
   0   0 -14   55.56   10.65
   0   0  15    6.63    9.73
   0   0 -15    8.62   10.44
   0   0  16  221.32   20.83
   0   0 -16  251.08   23.43
   0   0  17   -8.78   11.27
   0   0 -17   38.37   19.97
   0   0  18   89.53   13.49
   0   0 -18   85.65   14.85
   0   0  19    6.15   12.94
   0   0 -19   27.29   14.67
   0   0  20  557.26   37.24
   0   0 -20  519.15   26.45
   0   0  21   -3.01   14.83
   0   0 -21   30.65   26.94
   0   0  22   23.55   16.37
   0   0 -22   11.57   17.87
   0   0  23   -7.16   17.15
   0   0 -23    1.08   20.22
   0   0  24   86.85   32.00
   0   0 -24  108.97   22.44
   0   2  -3   40.60    3.62
   0   2   3   50.69    2.36
   0  -2   3   50.66    2.32
   0  -2  -3   54.27    3.77
   0   2  -4  142.78    3.65
   0   2   4  143.01    3.62
   0  -2   4  136.43    3.59
   0  -2  -4  143.50    3.77
   0   2  -5 1129.10   17.00
   0   2   5 1123.72   19.84
   0  -2   5 1141.45   17.15
   0  -2  -5 1154.34   17.35
   0   2  -6  111.76    4.63
   0   2   6  116.33    4.74
   0  -2   6  108.80    4.44
   0  -2  -6  109.84    4.71
   0   2  -7 5274.39  140.71
   0   2   7 4597.18  118.38
   0  -2   7 4420.54  114.70
   0  -2  -7 4597.53  119.60
   0   2  -8   35.90    5.28
   0   2   8   34.47    5.18
   0  -2   8   42.77    7.76
   0  -2  -8   38.44    8.48
   0   2  -9 1318.68   26.72
   0   2   9 1373.01   26.61
   0  -2   9 1366.43   26.28
   0  -2  -9 1403.51   27.43
   0   2 -10   25.57    6.72
   0   2  10   40.02    6.54
   0  -2  10   23.17    9.98
   0  -2 -10   31.18    6.66
   0   2 -11   12.68    6.82
   0   2  11   -5.99    6.78
   0  -2  11    4.43    6.53
   0  -2 -11   -2.67   11.69
   0   2 -12   26.61    8.03
   0   2  12   21.72    7.77
   0  -2  12   17.32    7.17
   0  -2 -12   29.51    8.54
   0   2 -13  653.03   25.97
   0   2  13  656.58   18.52
   0  -2  13  624.41   23.13
   0  -2 -13  679.72   19.64
   0   2 -14   25.31   16.11
   0   2  14   32.16    9.38
   0  -2  14   19.08    8.83
   0  -2 -14   44.86   16.50
   0   2 -15   66.75   11.25
   0   2  15   64.72   16.94
   0  -2  15   66.93   10.19
   0  -2 -15   88.98   11.68
   0   2 -16  329.27   17.14
   0   2  16  346.25   24.27
   0  -2  16  340.67   23.00
   0  -2 -16  339.23   17.41
   0   2 -17  246.09   16.05
   0   2  17  220.62   15.58
   0  -2  17  244.26   14.58
   0  -2 -17  212.81   25.21
   0   2 -18  122.14   15.17
   0   2  18  124.44   14.15
   0  -2  18  100.55   13.62
   0  -2 -18  113.97   15.67
   0   2 -19  199.74   17.97
   0   2  19  220.64   17.10
   0  -2  19  222.90   26.01
   0  -2 -19  191.90   18.66
   0   2 -20  112.26   28.29
   0   2  20  164.57   16.63
   0  -2  20  163.79   25.08
   0  -2 -20  169.59   19.55
   0   2 -21   -1.40   26.76
   0   2  21  -18.33   25.12
   0  -2  21    3.49   14.26
   0  -2 -21   54.86   27.71
   0   2 -22   12.42   17.54
   0   2  22    9.44   16.99
   0  -2  22   26.37   16.08
   0  -2 -22   -4.89   18.83
   0   2 -23   65.98   19.28
   0   2  23   23.95   18.23
   0  -2  23    5.88   27.42
   0  -2 -23    7.18   19.98
   0   2 -24   -1.65   20.07
   0   2  24   -4.76   17.85
   0  -2  24   29.12   17.46
   0  -2 -24   14.95   33.32
   0   4   0 1085.22   14.46
   0  -4   0 1060.07   13.10
   0   4   1   20.85    2.07
   0  -4   1   18.06    2.55
   0  -4   1   18.43    1.80
   0  -4  -1   16.74    2.22
   0   4  -2   42.80    3.99
   0   4   2   44.06    3.99
   0  -4   2   40.84    4.02
   0  -4  -2   37.05    2.58
   0   4  -3 1495.32   21.91
   0   4   3 1485.76   21.85
   0  -4   3 1529.21   25.68
   0  -4  -3 1477.75   22.02
   0   4  -425203.37 2019.23
   0   4   425671.34 2027.15
   0  -4   425456.13 2048.85
   0  -4  -425536.24 2020.92
   0   4  -5   23.24    6.08
   0   4   5   24.99    3.90
   0  -4   5   23.08    3.78
   0  -4  -5   30.02    4.10
   0   4  -6 1259.93   25.58
   0   4   6 1357.27   25.84
   0  -4   6 1223.21   21.40
   0  -4  -6 1300.72   22.01
   0   4  -7  745.84   14.00
   0   4   7  734.42   13.77
   0  -4   7  737.35   13.41
   0  -4  -7  748.07   14.20
   0   4  -8  811.13   16.04
   0   4   8  793.12   15.68
   0  -4   8  797.96   15.51
   0  -4  -8  809.88   15.84
   0   4  -9 1060.11   21.56
   0   4   9 1007.56   20.20
   0  -4   9 1002.80   19.82
   0  -4  -9 1002.92   20.36
   0   4 -10  108.04   12.63
   0   4  10  103.68   12.08
   0  -4  10  114.63   10.99
   0  -4 -10  104.04    8.09
   0   4 -11   14.23   11.95
   0   4  11   17.66   11.60
   0  -4  11   37.60    6.88
   0  -4 -11   29.06    7.95
   0   4 -12   41.77    8.60
   0   4  12   46.98   14.13
   0  -4  12   63.10    7.81
   0  -4 -12   61.10   14.98
   0   4 -13  146.54   10.81
   0   4  13  139.46   16.54
   0  -4  13  142.53    9.67
   0  -4 -13  168.46   11.40
   0   4 -14  210.14   12.64
   0   4  14  214.34   19.33
   0  -4  14  197.23   17.35
   0  -4 -14  214.16   20.46
   0   4 -15   28.40   11.01
   0   4  15   -0.09   17.50
   0  -4  15   33.20    9.49
   0  -4 -15   24.95   11.59
   0   4 -16  486.67   20.50
   0   4  16  510.43   20.08
   0  -4  16  509.36   26.97
   0  -4 -16  535.77   21.98
   0   4 -17  110.19   22.34
   0   4  17  112.13   13.62
   0  -4  17   97.05   12.11
   0  -4 -17   92.64   23.26
   0   4 -18   26.18   21.33
   0   4  18    0.53   12.90
   0  -4  18   10.17   11.33
   0  -4 -18   15.73   13.89
   0   4 -19   33.68   24.76
   0   4  19   65.25   15.28
   0  -4  19   62.96   20.76
   0  -4 -19   31.81   16.06
   0   4 -20  156.03   28.38
   0   4  20  127.71   17.27
   0  -4  20  147.98   15.46
   0  -4 -20  125.73   28.70
   0   4 -21   19.08   16.90
   0   4  21   39.83   16.14
   0  -4  21   38.98   15.02
   0  -4 -21    4.18   17.91
   0   4 -22   34.77   17.16
   0   4  22  -15.19   26.62
   0  -4  22    1.94   23.63
   0  -4 -22  -31.23   18.47
   0   4 -23  -14.24   18.34
   0   4  23   25.86   26.86
   0  -4  23   -4.23   16.13
   0  -4 -23   -4.10   20.47
   0   4 -24   55.23   20.74
   0   4  24   50.87   19.67
   0  -4  24   38.11   18.27
   0  -4 -24   16.86   36.05
   0   6   038664.44 4259.13
   0  -6   038025.34 4233.24
   0   6   114153.79  688.07
   0   6  -114072.34  683.31
   0  -6  -114204.10  708.28
   0  -6   113084.29  647.43
   0   6   2 2709.90   49.37
   0  -6   2 2588.67   50.21
   0  -6   2 2655.32   50.23
   0  -6  -2 2637.74   49.17
   0   6  -3 1951.37   33.47
   0   6   3 1960.79   33.41
   0  -6   3 1899.34   34.07
   0  -6  -3 1990.70   34.29
   0   6  -4 1409.05   26.40
   0   6   4 1441.26   23.63
   0  -6   4 1424.57   24.88
   0  -6  -4 1439.27   24.28
   0   6  -5 1682.54   29.51
   0   6   5 1737.51   30.92
   0  -6   5 1714.66   31.84
   0  -6  -5 1764.43   31.80
   0   6  -6 1137.86   19.99
   0   6   6 1137.79   20.52
   0  -6   6 1136.81   25.28
   0  -6  -6 1182.76   21.69
   0   6  -7 3476.89   82.99
   0   6   7 3557.66   83.64
   0  -6   7 3418.09   83.99
   0  -6  -7 3640.26   95.62
   0   6  -8   25.22    5.99
   0  -6   8   31.01    5.84
   0  -6  -8   31.20    6.50
   0   6  -9  291.84   14.23
   0   6   9  267.31    9.43
   0  -6   9  257.74    9.42
   0  -6  -9  275.27   10.28
   0   6 -10  347.59   11.18
   0   6  10  334.44   11.45
   0  -6  10  324.89   10.65
   0  -6 -10  344.72   17.02
   0   6 -11  -11.83   12.09
   0   6  11   11.81    7.90
   0  -6  11   18.77   11.14
   0  -6 -11   21.38    8.32
   0   6 -12    1.72    8.49
   0   6  12   17.49    8.90
   0  -6  12   11.72    7.69
   0  -6 -12   -9.69   14.65
   0   6 -13   60.74    9.67
   0   6  13   54.47   10.09
   0  -6  13   62.90    8.84
   0  -6 -13   65.76   11.01
   0   6 -14    0.63    9.68
   0   6  14    9.68    9.97
   0  -6  14   10.78   14.40
   0  -6 -14    3.39   17.58
   0   6 -15   20.44   10.69
   0   6  15    8.18   11.06
   0  -6  15    2.53    9.75
   0  -6 -15   12.51   12.31
   0   6 -16  131.95   13.98
   0   6  16  167.22   14.13
   0  -6  16  147.29   19.94
   0  -6 -16  156.29   15.27
   0   6 -17  205.57   16.17
   0   6  17  214.92   16.32
   0  -6  17  200.82   14.25
   0  -6 -17  231.55   28.00
   0   6 -18  203.37   16.83
   0   6  18  176.75   16.79
   0  -6  18  184.58   14.86
   0  -6 -18  179.89   18.42
   0   6 -19  -26.79   14.04
   0   6  19   -6.36   14.24
   0  -6  19   19.37   18.78
   0  -6 -19    9.46   15.70
   0   6 -20   46.21   16.13
   0   6  20   55.05   15.53
   0  -6  20   42.04   13.19
   0  -6 -20   15.38   28.60
   0   6 -21   18.32   16.13
   0   6  21   31.96   16.32
   0  -6  21   30.16   23.72
   0  -6 -21   25.57   17.77
   0   6 -22   81.00   18.57
   0   6  22   57.44   18.38
   0  -6  22   82.53   16.79
   0  -6 -22   71.17   20.22
   0   6 -23    5.84   17.94
   0   6  23   -1.94   18.08
   0  -6  23   17.94   16.63
   0  -6 -23  -25.69   33.73
   0   6 -24   26.77   19.47
   0   6  24   54.88   30.87
   0  -6  24   20.49   29.38
   0  -6 -24   63.02   24.23
   0   8   0 3642.85   85.22
   0  -8   0 3614.53   79.62
   0   8   1   15.23    3.96
   0   8  -1   17.76    3.97
   0  -8   1   14.15    6.02
   0  -8  -1   16.34    6.84
   0   8   2  114.56    7.36
   0  -8   2  112.48    5.58
   0  -8   2  108.54    4.38
   0  -8  -2  119.66    5.38
   0   8   3   62.95    4.75
   0  -8   3   50.18    5.14
   0  -8   3   54.10    6.27
   0  -8  -3   58.82    5.09
   0   8  -4  442.65    9.52
   0   8   4  426.32    9.17
   0  -8   4  418.96   10.02
   0  -8  -4  439.18   10.09
   0   8  -5   74.24    7.79
   0   8   5   69.91    8.79
   0  -8   5   76.31    9.36
   0  -8  -5   60.16    6.18
   0   8  -6 1205.76   21.89
   0   8   6 1177.80   22.45
   0  -8   6 1208.92   24.46
   0  -8  -6 1172.81   23.86
   0   8  -7   31.45    5.59
   0   8   7   22.10    6.50
   0  -8   7   30.13    6.49
   0  -8  -7   29.07    6.80
   0   8  -8  289.18   13.45
   0   8   8  287.97   10.11
   0  -8   8  290.05   15.20
   0  -8  -8  277.90   11.09
   0   8  -9  172.72    8.38
   0   8   9  157.45   13.88
   0  -8   9  172.90   13.93
   0  -8  -9  161.66   10.04
   0   8 -10  183.40    9.20
   0   8  10  191.66   10.79
   0  -8  10  186.98   14.73
   0  -8 -10  178.66   17.00
   0   8 -11  119.03   14.26
   0   8  11  110.95   10.11
   0  -8  11  104.89    9.48
   0  -8 -11  118.89   10.79
   0   8 -12  429.73   15.10
   0   8  12  429.49   16.11
   0  -8  12  416.70   14.88
   0  -8 -12  445.75   16.87
   0   8 -13  566.59   18.35
   0   8  13  545.03   18.91
   0  -8  13  555.88   17.81
   0  -8 -13  564.26   20.29
   0   8 -14   33.01   10.54
   0   8  14   42.18   11.32
   0  -8  14   34.24   10.17
   0  -8 -14   30.13   20.28
   0   8 -15    4.36   17.08
   0   8  15   -0.39   11.90
   0  -8  15   27.21   10.18
   0  -8 -15   -0.42   12.16
   0   8 -16   82.06   20.58
   0   8  16   71.82   22.05
   0  -8  16   78.26   19.36
   0  -8 -16   77.87   23.97
   0   8 -17  211.27   25.57
   0   8  17  238.62   27.39
   0  -8  17  228.70   15.70
   0  -8 -17  242.80   19.00
   0   8 -18   77.41   14.88
   0   8  18   82.57   15.82
   0  -8  18   68.57   21.78
   0  -8 -18   85.07   17.36
   0   8 -19   -1.93   13.85
   0   8  19    2.01   15.25
   0  -8  19   13.27   12.50
   0  -8 -19   32.99   26.97
   0   8 -20   15.90   14.95
   0   8  20   50.99   16.35
   0  -8  20   -0.10   13.89
   0  -8 -20   -8.59   17.70
   0   8 -21   -8.07   16.07
   0   8  21   35.05   16.83
   0  -8  21  -19.56   14.60
   0  -8 -21   28.29   18.18
   0   8 -22   13.73   16.72
   0   8  22   -3.51   18.99
   0  -8  22   30.15   15.52
   0  -8 -22   33.08   32.65
   0   8 -23   48.48   31.28
   0   8  23   33.38   19.31
   0  -8  23   13.30   25.53
   0  -8 -23   57.04   24.27
   0  10   011558.03  503.53
   0 -10   010100.94  470.08
   0  10   1 4864.90  140.62
   0  10  -1 4858.67  130.96
   0 -10   1 4798.07  128.68
   0 -10  -1 4773.69  132.57
   0  10   2  392.93   13.40
   0 -10   2  409.34   11.00
   0 -10   2  428.90    9.20
   0 -10  -2  428.39   10.66
   0  10   3    8.46    8.36
   0 -10   3    6.99    9.27
   0 -10   3   12.58    4.56
   0 -10  -3   12.02    5.98
   0  10   4   93.21    9.97
   0 -10   4   84.57    6.95
   0 -10   4   83.18    8.04
   0 -10  -4   94.29    7.08
   0  10  -5  503.72   11.70
   0  10   5  457.46   11.71
   0 -10   5  485.86   12.61
   0 -10  -5  480.90   18.16
   0  10  -6 1491.02   29.35
   0  10   6 1406.68   28.88
   0 -10   6 1412.55   38.53
   0 -10  -6 1398.29   30.73
   0  10  -7   70.53    6.69
   0  10   7   77.58   11.98
   0 -10   7   72.80    8.02
   0 -10  -7   82.75    8.57
   0  10  -8  540.09   18.99
   0  10   8  585.89   15.53
   0 -10   8  596.98   16.22
   0 -10  -8  582.17   17.38
   0  10  -9    0.24    6.60
   0  10   9    4.89    8.44
   0 -10   9    7.10    8.03
   0 -10  -9    2.23    8.89
   0  10 -10   34.30    7.41
   0  10  10   26.22   14.98
   0 -10  10    6.14    8.79
   0 -10 -10   14.08   10.14
   0  10 -11   39.56   12.86
   0  10  11   42.84    9.83
   0 -10  11   29.93    9.14
   0 -10 -11   28.58   17.40
   0  10 -12  137.77   10.47
   0  10  12  135.92   12.14
   0 -10  12  117.08   11.23
   0 -10 -12  146.95   13.76
   0  10 -13    6.60    9.29
   0  10  13   14.02   10.81
   0 -10  13   -2.35   15.40
   0 -10 -13  -15.22   19.50
   0  10 -14   21.55   16.92
   0  10  14   31.49   11.95
   0 -10  14   41.55   10.90
   0 -10 -14   42.31   13.02
   0  10 -15   24.88   11.27
   0  10  15   40.45   19.65
   0 -10  15   23.68   10.88
   0 -10 -15  -16.99   21.68
   0  10 -16   15.94   12.05
   0  10  16   -2.56   21.83
   0 -10  16   16.99   18.35
   0 -10 -16   31.34   15.32
   0  10 -17  576.25   23.82
   0  10  17  544.03   36.63
   0 -10  17  581.43   23.49
   0 -10 -17  547.29   27.63
   0  10 -18   35.45   13.33
   0  10  18   13.14   24.36
   0 -10  18   17.05   20.57
   0 -10 -18   17.66   28.83
   0  10 -19   52.45   15.28
   0  10  19   67.45   26.39
   0 -10  19   58.60   14.21
   0 -10 -19   55.23   19.13
   0  10 -20   32.87   24.94
   0  10  20   -7.41   27.73
   0 -10  20   13.60   22.27
   0 -10 -20   27.23   19.00
   0  10 -21   26.22   26.47
   0  10  21   -2.19   28.49
   0 -10  21   -2.39   14.39
   0 -10 -21   31.17   20.54
   0  10 -22    3.39   28.40
   0  10  22  -13.72   19.05
   0 -10  22    7.46   23.01
   0 -10 -22   30.10   23.34
   0  12   0  630.76   18.95
   0 -12   0  620.61   14.10
   0  12   1 2925.23   64.97
   0 -12   1 2894.49   65.52
   0 -12   1 2718.82   69.52
   0 -12  -1 2805.44   65.37
   0  12   2   22.89    6.06
   0 -12   2   23.92    5.85
   0 -12   2   25.98    7.21
   0 -12  -2   22.40    6.82
   0  12   3    5.63    9.46
   0 -12   3   -0.48    6.94
   0 -12   3   -3.05    5.40
   0 -12  -3   -4.60    6.63
   0  12   4   32.09   10.32
   0 -12   4   39.77   11.63
   0 -12   4   32.56    5.64
   0 -12  -4   39.86   12.48
   0  12   5   29.82    7.01
   0 -12   5   42.15   12.53
   0 -12   5   33.85    5.59
   0 -12  -5   29.70    8.24
   0  12   6  291.38   11.15
   0 -12   6  299.67   12.20
   0 -12   6  283.93    8.47
   0 -12  -6  288.19   12.20
   0  12  -7 1186.36   26.55
   0  12   7 1144.72   26.48
   0 -12   7 1127.28   28.32
   0 -12  -7 1128.16   28.96
   0  12  -8  291.70   10.48
   0  12   8  261.69   12.42
   0 -12   8  265.03   12.68
   0 -12  -8  278.36   13.62
   0  12  -9  102.30   13.37
   0  12   9   90.84   10.31
   0 -12   9   94.29   10.79
   0 -12  -9  120.74   11.64
   0  12 -10   34.72    7.97
   0  12  10    2.72   16.04
   0 -12  10   17.03    9.82
   0 -12 -10    9.49   18.17
   0  12 -11   48.28   13.81
   0  12  11   29.18   10.71
   0 -12  11   26.67   10.33
   0 -12 -11   28.46   12.26
   0  12 -12   -2.19    8.67
   0  12  12    1.11   11.41
   0 -12  12    3.77   10.07
   0 -12 -12  -11.82   20.23
   0  12 -13   16.84   15.13
   0  12  13  -14.38   11.65
   0 -12  13    5.39   10.60
   0 -12 -13   16.01   12.87
   0  12 -14   42.76   10.50
   0  12  14   30.48   13.86
   0 -12  14   17.26   19.16
   0 -12 -14   27.65   23.83
   0  12 -15  180.30   13.95
   0  12  15  146.54   26.12
   0 -12  15  193.42   14.87
   0 -12 -15  149.34   18.34
   0  12 -16    7.58   18.79
   0  12  16    4.64   23.31
   0 -12  16   16.32   12.58
   0 -12 -16   37.68   16.48
   0  12 -17  148.12   23.63
   0  12  17  177.97   27.92
   0 -12  17  168.80   24.47
   0 -12 -17  177.81   20.77
   0  12 -18    8.92   13.98
   0  12  18   13.33   26.59
   0 -12  18  -11.16   13.48
   0 -12 -18   22.08   18.02
   0  12 -19   67.79   16.62
   0  12  19   89.13   18.55
   0 -12  19   73.88   25.33
   0 -12 -19  102.40   34.17
   0  12 -20   43.11   16.92
   0  12  20   16.76   18.89
   0 -12  20   39.78   15.04
   0 -12 -20   45.80   22.17
   0  12 -21    9.75   16.87
   0  12  21  -34.53   31.06
   0 -12  21   19.60   23.61
   0 -12 -21    8.19   23.68
   0  12 -22   20.67   18.46
   0  12  22   25.38   33.63
   0 -12  22   22.10   15.59
   0 -12 -22   31.48   42.21
   0  14   0  325.72   10.77
   0 -14   0  288.16   16.37
   0  14   1   65.95    7.60
   0 -14   1   67.19   11.69
   0 -14   1   61.56    9.19
   0 -14  -1   61.05    8.26
   0  14   2   51.67    7.46
   0 -14   2   56.72    6.96
   0 -14   2   49.49    8.74
   0 -14  -2   51.47    8.55
   0  14   3  443.17   13.02
   0 -14   3  411.93   11.45
   0 -14   3  420.13   14.55
   0 -14  -3  433.36   14.05
   0  14   4  512.08   20.59
   0 -14   4  496.34   16.12
   0 -14   4  511.48   12.54
   0 -14  -4  522.63   23.67
   0  14   5   25.24    8.23
   0 -14   5   52.79   14.33
   0 -14   5   26.82    6.24
   0 -14  -5   32.94    9.72
   0  14   6  124.89   10.09
   0 -14   6  137.59   16.78
   0 -14   6  124.34   11.52
   0 -14  -6  141.24   11.49
   0  14   7    8.09    8.92
   0 -14   7   33.80   15.17
   0 -14   7   14.65    9.93
   0 -14  -7    4.71   16.96
   0  14   8  269.81   13.28
   0 -14   8  299.69   21.32
   0 -14   8  271.85    9.65
   0 -14  -8  302.47   15.76
   0  14  -9   13.70    8.70
   0  14   9    9.70   10.24
   0 -14   9   20.74   16.65
   0 -14  -9   16.69   19.81
   0  14 -10   -8.23   14.12
   0  14  10    8.82   16.86
   0 -14  10  -16.52   17.34
   0 -14 -10    9.58   12.37
   0  14 -11   18.26    9.11
   0  14  11    3.28   11.83
   0 -14  11   -2.77   17.66
   0 -14 -11   16.67   20.96
   0  14 -12   62.01   16.22
   0  14  12   70.83   13.48
   0 -14  12   73.60   12.91
   0 -14 -12   86.76   15.35
   0  14 -13   20.83   10.16
   0  14  13    6.74   13.30
   0 -14  13   25.56   12.11
   0 -14 -13   -1.34   24.49
   0  14 -14   40.40   17.55
   0  14  14   10.76   22.30
   0 -14  14   18.17   12.54
   0 -14 -14   28.86   16.43
   0  14 -15  -11.03   17.82
   0  14  15  -20.19   22.41
   0 -14  15   16.64   20.44
   0 -14 -15   16.89   26.12
   0  14 -16    5.98   12.41
   0  14  16   -1.03   15.23
   0 -14  16    3.15   13.42
   0 -14 -16   17.68   17.59
   0  14 -17   37.38   14.03
   0  14  17   17.50   16.17
   0 -14  17   28.37   14.24
   0 -14 -17   26.99   18.74
   0  14 -18  102.26   25.48
   0  14  18   74.00   19.14
   0 -14  18   62.38   25.38
   0 -14 -18   77.19   21.64
   0  14 -19    5.88   24.16
   0  14  19    2.34   17.41
   0 -14  19  -13.91   15.18
   0 -14 -19  -11.25   20.74
   0  14 -20   82.22   17.79
   0  14  20   81.48   21.39
   0 -14  20   57.49   26.32
   0 -14 -20  108.60   42.10
   0  16   0  114.93    9.85
   0 -16   0  114.16    9.81
   0  16   1 1856.25   54.34
   0 -16   1 1810.65   42.90
   0 -16   1 1745.76   49.42
   0 -16  -1 1777.61   54.74
   0  16   2    8.99    8.94
   0 -16   2   22.90   12.59
   0 -16   2   30.18   10.38
   0 -16  -2   33.44    9.20
   0  16   3    9.09    8.39
   0 -16   3   18.02    7.52
   0 -16   3   11.00    9.97
   0 -16  -3   23.77    9.58
   0  16   4   36.97    8.75
   0 -16   4   10.82    7.27
   0 -16   4   21.90   10.12
   0 -16  -4   23.80   16.57
   0  16   5  357.25   13.74
   0 -16   5  328.35   15.33
   0 -16   5  333.71   11.53
   0 -16  -5  341.26   16.17
   0  16   6   -3.95    9.36
   0 -16   6    5.72   10.79
   0 -16   6   12.01   11.31
   0 -16  -6  -11.46   10.91
   0  16   7  366.29   22.44
   0 -16   7  340.98   17.07
   0 -16   7  320.49   11.28
   0 -16  -7  358.17   17.47
   0  16   8    5.39   10.62
   0 -16   8    7.86   11.24
   0 -16   8   11.81    7.32
   0 -16  -8   14.54   12.04
   0  16   9   10.92   10.99
   0 -16   9    0.79   11.92
   0 -16   9   14.63   11.64
   0 -16  -9    3.90   20.86
   0  16  10   15.05   19.34
   0 -16  10    6.99   12.58
   0 -16  10   33.97    8.07
   0 -16 -10    3.07   14.31
   0  16  11    6.02   12.47
   0 -16  11   -3.55   12.22
   0 -16 -11   -7.12   23.43
   0  16 -12    9.62   10.72
   0  16  12   32.82   12.97
   0 -16  12   11.08   20.70
   0 -16 -12   -2.31   16.08
   0  16 -13   34.07   16.90
   0  16  13   10.10   13.53
   0 -16  13    1.87   21.26
   0 -16 -13   -6.85   16.75
   0  16 -14   12.54   11.21
   0  16  14   38.66   23.97
   0 -16  14   -2.17   13.64
   0 -16 -14   19.45   17.54
   0  16 -15   -6.74   12.12
   0  16  15   -0.75   15.61
   0 -16  15    3.94   14.16
   0 -16 -15  -15.51   17.94
   0  16 -16  -33.58   21.51
   0  16  16   12.34   16.84
   0 -16  16    9.30   21.92
   0 -16 -16  -25.79   20.07
   0  16 -17   49.72   15.17
   0  16  17   55.60   17.95
   0 -16  17   29.89   16.03
   0 -16 -17   64.59   21.37
   0  16 -18  -15.09   15.60
   0  16  18   -4.09   18.53
   0 -16  18   -2.59   15.11
   0 -16 -18    8.90   37.42
   0  16 -19   20.82   15.62
   0  16  19   18.89   18.50
   0 -16  19  -25.35   24.51
   0 -16 -19    4.81   24.91
   0 -18   0  198.57   15.25
   0 -18   0  220.07   19.22
   0  18   1   28.95    9.71
   0 -18   1   32.48    9.54
   0 -18   1   29.16   11.87
   0 -18  -1   45.90   10.23
   0  18   2    4.67    9.30
   0 -18   2   10.69    8.65
   0 -18   2  -10.15   17.35
   0 -18  -2   27.83   16.65
   0  18   3   16.98   15.25
   0 -18   3    6.63   13.99
   0 -18   3   -2.80   17.52
   0 -18  -3   13.43   10.55
   0  18   4   44.40    9.80
   0 -18   4   16.70    8.62
   0 -18   4   28.05   11.53
   0 -18  -4   19.65   11.47
   0  18   5   51.49   16.57
   0 -18   5   42.07    8.81
   0 -18   5   44.54   12.09
   0 -18  -5   34.82   12.86
   0  18   6   83.60   11.67
   0 -18   6   68.36   14.49
   0 -18   6   86.11   13.29
   0 -18  -6  111.80   13.93
   0  18   7   -1.34   17.88
   0 -18   7    0.43   12.23
   0 -18   7   18.28    8.07
   0 -18  -7    3.80   13.35
   0  18   8   32.26   11.96
   0 -18   8   41.80   13.54
   0 -18   8   35.81   13.55
   0 -18  -8   19.38   14.71
   0  18   9  -12.38   12.06
   0 -18   9   13.75   13.57
   0 -18   9   -5.39    7.90
   0 -18  -9  -24.93   14.82
   0  18  10    4.04   12.68
   0 -18  10  -30.31   21.24
   0 -18  10  -18.09   13.69
   0 -18 -10  -11.94   15.43
   0  18  11    6.22   12.72
   0 -18  11  -16.14   22.39
   0 -18  11   -2.49    8.36
   0 -18 -11   -2.10   16.10
   0  18  12   41.15   15.00
   0 -18  12   50.54   14.90
   0 -18  12   45.82   16.18
   0 -18 -12   55.57   18.44
   0  18  13  -34.62   24.63
   0 -18  13   30.50   14.58
   0 -18  13   10.74   10.05
   0 -18 -13    2.88   18.32
   0  18  14   31.20   16.11
   0 -18  14    7.07   14.61
   0 -18 -14  -13.87   31.35
   0  18 -15   -7.14   14.26
   0  18  15   39.23   16.50
   0 -18  15   10.46   24.59
   0 -18 -15    4.06   20.54
   0  18 -16   16.67   15.17
   0  18  16   14.09   17.72
   0 -18  16   21.92   15.53
   0 -18 -16   45.82   35.98
   0  18 -17   34.91   25.44
   0  18  17   16.47   18.65
   0 -18  17   14.14   15.63
   0 -18 -17   -3.53   23.76
   0  18 -18  -16.14   26.23
   0 -18  18   23.57   25.21
   0 -18 -18  -16.27   25.60
   0 -20   0  501.13   34.26
   0 -20   0  547.04   20.37
   0 -20   1   12.65   12.96
   0 -20   1   -0.70   10.28
   0 -20  -1    5.72   13.38
   0 -20  -1   23.25   18.12
   0  20   2   10.67   10.60
   0 -20   2    9.72    9.91
   0 -20   2   10.64   12.71
   0 -20  -2  -13.64   11.67
   0  20   3   -2.99   10.68
   0 -20   3    8.92    9.61
   0 -20   3   -6.10   20.12
   0 -20  -3   44.86   19.35
   0  20   4   28.48   11.27
   0 -20   4   28.38   16.06
   0 -20   4   25.77   20.77
   0 -20  -4   15.49   13.25
   0  20   5   -6.46   11.13
   0 -20   5    3.12    9.33
   0 -20   5    9.12   12.91
   0  20   6   23.37   12.33
   0 -20   6   54.33   15.02
   0 -20   6   35.81   13.63
   0 -20  -6   31.32   13.76
   0  20   7   46.20   12.58
   0 -20   7   60.77    9.76
   0 -20   7   37.34   14.94
   0 -20  -7   54.91   25.20
   0  20   8   11.94   13.08
   0 -20   8   13.08   15.14
   0 -20   8   19.85   14.60
   0 -20  -8   22.62   15.76
   0  20   9    7.88   21.26
   0 -20   9    4.32   23.56
   0 -20   9   11.34    9.45
   0 -20  -9   -5.48   26.35
   0  20  10    5.81   13.57
   0 -20  10  -19.73   23.90
   0 -20  10   14.48   15.26
   0 -20 -10    8.14   17.33
   0  20  11   -0.43   14.39
   0 -20  11   13.04   15.02
   0 -20  11   -3.17    8.87
   0 -20 -11    4.03   17.92
   0  20  12   31.26   25.59
   0 -20  12   49.39   16.84
   0 -20  12   30.75   15.56
   0 -20 -12   62.93   20.18
   0  20  13    9.89   15.84
   0 -20  13  -31.88   25.70
   0 -20  13   -1.33    9.41
   0 -20 -13   22.66   20.73
   0  20  14   -6.08   16.37
   0 -20  14   22.26   26.69
   0 -20  14   -0.71    9.98
   0 -20 -14   -9.18   36.52
   0  20  15    2.17   17.69
   0 -20  15  -15.52   16.57
   0 -20  15  -12.94   16.27
   0 -20 -15   -7.86   24.21
   0  20  16    0.35   18.84
   0 -20  16   31.12   16.50
   0 -20  16   12.79   11.06
   0 -20 -16  -31.92   25.51
   0 -22   0   95.26   16.71
   0 -22   0  118.66   21.90
   0 -22   1   79.09   25.96
   0 -22   1  137.89   13.96
   0 -22  -1  136.15   17.20
   0 -22  -1  122.37   15.02
   0 -22   2   20.04   14.56
   0 -22   2    8.46   18.70
   0 -22  -2   15.63   13.58
   0  22   3   68.39   13.10
   0 -22   3   71.41   12.25
   0 -22   3   51.80   15.82
   0 -22  -3   98.65   14.62
   0  22   4    1.90   19.17
   0 -22   4   -1.41   17.42
   0 -22   4   12.13   23.64
   0 -22  -4  -11.64   14.23
   0  22   5   23.00   12.55
   0 -22   5   23.50   10.34
   0 -22   5   -2.83   23.84
   0 -22  -5   41.10   15.57
   0  22   6   26.72   20.77
   0 -22   6   19.23   15.85
   0 -22   6   -4.92   15.58
   0 -22  -6   14.01   15.71
   0  22   7   12.77   13.65
   0 -22   7   28.58    9.83
   0 -22   7    0.36   15.89
   0 -22  -7   14.43   26.59
   0  22   8   23.17   22.69
   0 -22   8    4.39   15.73
   0 -22   8   20.43   16.63
   0 -22  -8   10.26   17.15
   0  22   9   -8.25   14.65
   0 -22   9   -2.98    9.80
   0 -22   9    2.52   25.90
   0 -22  -9  -12.53   28.59
   0  22  10   11.98   15.55
   0 -22  10  -14.87   15.49
   0 -22  10   -1.93   16.77
   0 -22 -10  -24.59   18.89
   0  22  11  -17.66   25.08
   0 -22  11   14.85    9.87
   0 -22  11    2.93   16.65
   0 -22 -11  -38.26   19.39
   0  22  12   27.85   16.27
   0 -22  12  -28.56   17.04
   0 -22  12   -3.65   10.20
   0 -22 -12   16.33   22.16
   0  22  13    3.31   17.04
   0 -22  13  -22.35   27.01
   0 -22  13   -8.98   16.53
   0 -22 -13  -57.24   23.69
   0 -24   0  -15.70   27.30
   0 -24   0   -8.12   13.57
   0 -24   1  -17.37   16.63
   0 -24   1   10.31   21.47
   0 -24  -1   23.68   17.22
   0 -24  -1   -0.17   14.24
   0 -24   2  -52.19   26.73
   0 -24   2   12.96   13.02
   0 -24  -2   -8.32   18.03
   0 -24  -2   21.06   15.22
   0 -24   3   30.89   15.96
   0 -24   3   -7.43   19.09
   0 -24  -3   28.77   18.19
   0 -24  -3   17.11   15.51
   0  24   4   54.15   14.56
   0 -24   4   44.76   12.50
   0 -24   4   60.80   16.76
   0 -24  -4   34.37   27.07
   0  24   5  -15.42   22.89
   0 -24   5    9.77   18.32
   0 -24   5    3.67   26.96
   0 -24  -5   10.72   16.50
   0  24   6   19.58   13.93
   0 -24   6   17.91   11.26
   0 -24   6   10.44   16.66
   0 -24  -6  -17.11   27.57
   0  24   7    1.15   14.43
   0 -24   7    0.83   11.37
   0 -24   7   -6.25   16.63
   0 -24  -7   16.94   18.18
   0  24   8   15.05   15.21
   0 -24   8    6.52   17.17
   0 -24   8   -3.32   17.34
   0 -24  -8   -4.86   19.23
   0  24   9    7.16   15.44
   0 -24   9   -7.61   10.57
   0 -24   9   42.68   26.98
   0 -24  -9   24.58   34.58
   0 -24  10   14.24   17.87
   0 -24 -10   28.29   23.23
   0 -26   0   30.26   19.43
   0 -26   0   37.62   24.02
   0 -26   1  -32.44   28.01
   0 -26   1   32.65   14.13
   0 -26  -1    2.03   18.67
   0 -26  -1  -21.80   16.31
   0 -26   2  -21.53   17.45
   0 -26   2   14.13   22.02
   0 -26  -2    9.27   18.69
   0 -26  -2   25.16   16.63
   0 -26   3    3.02   12.98
   1   1 -25   36.55   24.01
  -1   1  25    0.69   18.67
  -1  -1  25    0.90   30.63
   1  -1 -25   42.13   38.03
   1   1 -24   46.91   21.30
  -1   1  24   38.16   19.31
  -1  -1  24   -3.49   18.67
   1  -1 -24   15.14   21.26
   1   1 -23   11.97   19.28
  -1   1  23    1.18   16.88
  -1  -1  23  -20.08   16.70
   1  -1 -23   25.29   19.61
   1   1 -22   75.82   20.64
  -1   1  22  105.54   28.16
  -1  -1  22   71.90   18.17
   1  -1 -22   95.49   20.33
   1   1 -21   30.79   27.38
  -1   1  21  -16.19   15.36
  -1  -1  21  -16.51   24.29
   1  -1 -21   29.13   26.90
   1   1 -20  152.83   18.87
  -1   1  20  109.60   16.78
  -1  -1  20  167.10   16.57
   1  -1 -20  161.66   19.07
   1   1 -19  117.36   16.51
  -1   1  19  110.34   15.61
  -1  -1  19  121.28   15.43
   1  -1 -19  136.11   17.32
   1   1 -18  201.99   17.70
  -1   1  18  240.07   24.72
  -1  -1  18  207.09   24.63
   1  -1 -18  218.97   18.04
   1   1 -17  406.36   20.51
  -1   1  17  393.51   18.83
  -1  -1  17  378.78   17.80
   1  -1 -17  420.81   31.35
   1   1 -16  295.65   17.61
  -1   1  16  307.39   16.14
  -1  -1  16  308.81   15.55
   1  -1 -16  290.65   25.99
   1   1 -15  119.03   20.47
  -1   1  15  139.65   12.06
  -1  -1  15  124.24   17.44
   1  -1 -15  142.84   12.93
   1   1 -14  103.42   17.53
  -1   1  14   77.42   16.54
  -1  -1  14  105.82   10.42
   1  -1 -14  107.77   11.34
   1   1 -13   84.49   16.45
  -1   1  13  112.67    9.49
  -1  -1  13   93.67    9.65
   1  -1 -13   94.40   10.51
   1   1 -12  884.30   22.01
  -1   1  12  856.13   20.44
  -1  -1  12  842.16   27.63
   1  -1 -12  891.95   22.58
   1   1 -11  129.69    8.82
  -1   1  11   74.73    7.70
  -1  -1  11  105.62    8.13
   1  -1 -11   83.18   13.12
   1   1 -10   39.73    7.27
  -1   1  10   49.78   10.13
  -1  -1  10   45.79    6.63
   1  -1 -10   36.13    6.89
   1   1  -9 1103.28   22.01
  -1   1   9 1059.25   20.71
  -1  -1   9 1076.43   21.19
   1  -1  -9 1099.41   21.84
   1   1  -8   94.69    9.62
  -1   1   8   84.95    5.73
  -1  -1   8   85.87    5.85
   1  -1  -8   93.58    6.14
   1   1  -7   29.99    7.98
  -1   1   7   42.94    4.55
  -1  -1   7   35.92    4.74
   1  -1  -7   41.72    4.87
   1   1  -6  671.92   11.88
  -1   1   6  673.24   14.12
  -1  -1   6  717.48   15.57
   1  -1  -6  703.55   11.65
   1   1  -5 2644.25   53.64
  -1   1   5 2539.07   46.29
  -1  -1   5 2576.15   52.42
   1  -1  -5 2550.59   46.57
   1   1  -4 3959.15   84.98
  -1   1   4 3756.71   79.77
  -1  -1   4 3934.82   88.16
   1  -1  -4 3895.85   82.18
   1   1  -3 1859.60   29.97
  -1   1   3 1743.88   27.41
  -1  -1   3 1750.87   26.27
   1  -1  -3 1788.68   26.16
  -1   1  -2 1855.80   23.72
   1   1   2 1801.62   25.65
   1  -1   2 1823.26   22.42
  -1  -1  -2 1760.82   23.67
  -1   1  -3 3377.28   61.71
   1   1   3 3305.74   63.11
   1  -1   3 3410.92   60.14
  -1  -1  -3 3263.38   60.23
  -1   1  -4 7661.45  242.73
   1   1   4 8571.60  275.12
   1  -1   4 7759.57  244.29
  -1  -1  -4 7697.57  246.79
  -1   1  -520535.85 1370.93
   1   1   520445.85 1346.33
   1  -1   520079.32 1334.41
  -1  -1  -520164.70 1336.28
  -1   1  -6  179.74    4.95
   1   1   6  180.48    5.35
   1  -1   6  181.64    6.94
  -1  -1  -6  175.71    5.02
  -1   1  -7   11.31    3.93
   1   1   7    8.82    4.09
   1  -1   7    0.12    3.83
  -1  -1  -7   -5.42    6.40
  -1   1  -8  115.07    8.57
   1   1   8  115.36    5.74
   1  -1   8  118.39    5.52
  -1  -1  -8  119.03    5.92
  -1   1  -9  991.98   19.13
   1   1   9  987.03   18.91
   1  -1   9  993.11   18.52
  -1  -1  -9 1014.56   25.00
  -1   1 -10  542.63   13.04
   1   1  10  550.11   12.80
   1  -1  10  540.61   12.24
  -1  -1 -10  524.73   13.04
  -1   1 -11  802.53   18.02
   1   1  11  804.47   17.86
   1  -1  11  808.31   17.72
  -1  -1 -11  829.03   23.88
  -1   1 -12   28.50   12.21
   1   1  12    4.30    7.43
   1  -1  12   11.48   11.06
  -1  -1 -12   15.27    8.00
  -1   1 -13   47.72    9.11
   1   1  13   55.19    8.66
   1  -1  13   54.62   12.66
  -1  -1 -13   56.60    9.42
  -1   1 -14   22.09    9.05
   1   1  14   -5.36    8.80
   1  -1  14    8.75    8.39
  -1  -1 -14   14.71   15.26
  -1   1 -15    9.27    9.97
   1   1  15    8.77    9.63
   1  -1  15    6.92    9.15
  -1  -1 -15    2.50   10.18
  -1   1 -16   24.27   18.05
   1   1  16   15.18   10.34
   1  -1  16   17.99    9.93
  -1  -1 -16    0.27   10.81
  -1   1 -17   35.16   12.62
   1   1  17   68.32   18.44
   1  -1  17   79.22   18.46
  -1  -1 -17   38.03   20.45
  -1   1 -18   84.36   14.93
   1   1  18   67.09   20.98
   1  -1  18   90.37   20.31
  -1  -1 -18  115.57   14.86
  -1   1 -19  134.10   15.89
   1   1  19  146.67   14.92
   1  -1  19  148.90   14.35
  -1  -1 -19  129.61   16.96
  -1   1 -20    9.88   23.16
   1   1  20   12.93   14.11
   1  -1  20   15.06   13.49
  -1  -1 -20   21.70   23.97
  -1   1 -21    4.39   16.41
   1   1  21   28.37   14.61
   1  -1  21    5.44   14.45
  -1  -1 -21    9.30   16.59
  -1   1 -22   14.71   17.43
   1   1  22   60.09   16.15
   1  -1  22   41.24   25.22
  -1  -1 -22   36.44   18.23
  -1   1 -23   20.34   18.50
   1   1  23   62.15   27.62
   1  -1  23   21.34   16.42
  -1  -1 -23   27.83   19.18
   1   1  24   71.86   28.12
  -1   1 -24   20.60   30.35
   1  -1  24    8.41   17.02
  -1  -1 -24  -61.54   33.12
   1   3 -25   38.51   23.24
  -1   3  25  -12.22   19.51
  -1  -3  25   20.41   19.33
   1  -3 -25    8.51   38.82
   1   3 -24   -2.61   21.05
  -1   3  24   22.80   18.19
  -1  -3  24    9.51   29.25
   1  -3 -24   32.78   21.62
   1   3 -23   18.77   19.36
  -1   3  23  -21.53   28.02
  -1  -3  23    5.52   16.74
   1  -3 -23   26.33   20.19
   1   3 -22  -14.32   18.59
  -1   3  22   10.50   16.15
  -1  -3  22   23.52   15.81
   1  -3 -22   10.42   19.17
   1   3 -21   25.66   27.99
  -1   3  21    5.01   14.86
  -1  -3  21   18.20   23.71
   1  -3 -21  -51.49   28.10
   1   3 -20  317.35   34.28
  -1   3  20  282.08   19.78
  -1  -3  20  278.74   19.14
   1  -3 -20  272.24   21.93
   1   3 -19   73.33   16.28
  -1   3  19   68.01   15.57
  -1  -3  19   97.49   13.73
   1  -3 -19   82.24   16.74
   1   3 -18  312.76   19.88
  -1   3  18  310.24   28.49
  -1  -3  18  289.62   26.57
   1  -3 -18  324.95   20.33
   1   3 -17  196.50   16.32
  -1   3  17  190.94   15.43
  -1  -3  17  185.81   15.02
   1  -3 -17  178.90   26.64
   1   3 -16   20.30   12.74
  -1   3  16   48.04   12.05
  -1  -3  16   49.54   11.38
   1  -3 -16   51.97   12.77
   1   3 -15   56.58   11.83
  -1   3  15   28.28   11.27
  -1  -3  15   38.53   16.95
   1  -3 -15   35.93   12.00
   1   3 -14   79.89   11.38
  -1   3  14   77.88   10.38
  -1  -3  14   81.20   10.55
   1  -3 -14   83.94   11.39
   1   3 -13  634.45   18.91
  -1   3  13  626.35   18.21
  -1  -3  13  619.59   24.81
   1  -3 -13  619.68   27.54
   1   3 -12 1537.30   37.73
  -1   3  12 1485.39   43.48
  -1  -3  12 1559.46   35.75
   1  -3 -12 1568.12   37.43
   1   3 -11  277.59   11.64
  -1   3  11  292.14   15.48
  -1  -3  11  288.05   15.83
   1  -3 -11  314.52   12.23
   1   3 -10  918.48   28.26
  -1   3  10  956.24   25.99
  -1  -3  10  901.01   19.64
   1  -3 -10  935.10   27.39
   1   3  -9   -0.95    6.53
  -1   3   9   -0.80    5.71
  -1  -3   9   -0.13    5.94
   1  -3  -9    6.51    6.28
   1   3  -8   52.30    6.09
  -1   3   8   43.26    5.33
  -1  -3   8   53.66    9.03
   1  -3  -8   61.80    6.08
   1   3  -7   26.20    8.28
  -1   3   7   25.24    7.50
  -1  -3   7   30.32    7.45
   1  -3  -7   33.34    8.02
   1   3  -6 1087.41   19.02
  -1   3   6 1086.41   21.48
  -1  -3   6 1053.72   22.46
   1  -3  -6 1074.62   17.85
   1   3  -5 2793.67   56.16
  -1   3   5 2772.16   52.74
  -1  -3   5 2754.11   56.16
   1  -3  -5 2886.65   59.34
   1   3  -4 4147.65   99.13
  -1   3   4 4058.91   87.45
  -1  -3   4 3862.67   90.23
   1  -3  -4 3950.30   85.52
   1   3  -3 2793.84   52.18
  -1   3   3 2909.06   50.79
  -1  -3   3 2853.90   58.98
   1  -3  -3 2850.34   50.13
   1   3  -2 8856.96  312.64
  -1   3   2 8878.43  293.37
  -1  -3   2 8821.87  309.56
   1  -3  -2 8589.83  285.79
   1   3  -1 2125.65   34.45
  -1   3   1 2167.40   29.80
  -1  -3   1 2042.14   33.79
   1  -3  -1 2193.50   30.38
  -1   3   0 4703.28   95.83
   1   3   0 4749.20  105.42
   1  -3   0 4809.55   98.65
  -1  -3   0 4718.30  107.21
   1   3   1   50.93    2.38
   1  -3   1   51.92    1.73
   1  -3   1   48.37    1.36
  -1  -3  -1   49.57    2.39
  -1   3  -2  214.66    2.65
   1   3   2  210.87    4.03
   1  -3   2  216.96    3.42
  -1  -3  -2  209.96    3.98
  -1   3  -3 4968.69  113.86
   1   3   3 4797.17  113.09
   1  -3   3 4717.62  107.80
  -1  -3  -3 4770.39  112.89
  -1   3  -450055.32 6969.42
   1   3   450241.98 6991.69
   1  -3   452224.73 7229.38
  -1  -3  -448625.85 6810.76
  -1   3  -5  837.37   14.46
   1   3   5  833.05   13.20
   1  -3   5  797.58   13.41
  -1  -3  -5  841.43   16.46
  -1   3  -6   33.81    3.54
   1   3   6   36.20    6.77
   1  -3   6   37.74    5.26
  -1  -3  -6   38.46    7.19
  -1   3  -7   13.32    4.14
   1   3   7    6.98    4.63
   1  -3   7    7.00    3.87
  -1  -3  -7    9.06    7.72
  -1   3  -8   15.42    7.60
   1   3   8    1.90    5.12
   1  -3   8  -10.44    6.82
  -1  -3  -8    5.73    5.22
  -1   3  -9   15.01    8.53
   1   3   9   18.14    9.29
   1  -3   9    6.62    4.90
  -1  -3  -9   11.38    5.73
  -1   3 -10  134.99   11.46
   1   3  10  132.32    7.81
   1  -3  10  147.25    6.92
  -1  -3 -10  131.71   12.03
  -1   3 -11  713.15   22.52
   1   3  11  717.67   16.81
   1  -3  11  663.90   19.68
  -1  -3 -11  703.54   17.07
  -1   3 -12  354.83   17.53
   1   3  12  328.73   12.30
   1  -3  12  324.76   10.58
  -1  -3 -12  334.38   18.07
  -1   3 -13   -2.99   13.49
   1   3  13   -4.50    8.60
   1  -3  13    3.61    6.96
  -1  -3 -13   -6.21    9.09
  -1   3 -14   40.33    9.58
   1   3  14   41.18    9.59
   1  -3  14   46.47   13.39
  -1  -3 -14   27.40   10.31
  -1   3 -15   15.04    9.91
   1   3  15    7.36   10.11
   1  -3  15    5.17    8.84
  -1  -3 -15   -1.36   10.30
  -1   3 -16   40.42   11.31
   1   3  16   42.46   11.43
   1  -3  16   37.25    9.88
  -1  -3 -16   30.63   11.95
  -1   3 -17    5.64   11.58
   1   3  17   -3.63   11.55
   1  -3  17   -1.67   16.54
  -1  -3 -17   -7.96   19.60
  -1   3 -18  142.09   14.64
   1   3  18  112.22   22.62
   1  -3  18  106.60   12.92
  -1  -3 -18  125.13   15.50
  -1   3 -19   19.19   22.41
   1   3  19   11.98   21.09
   1  -3  19   25.92   11.86
  -1  -3 -19    2.38   14.52
  -1   3 -20  -12.21   14.68
   1   3  20   19.31   22.54
   1  -3  20    6.89   12.58
  -1  -3 -20  -12.98   24.62
  -1   3 -21   31.21   16.47
   1   3  21   47.99   16.46
   1  -3  21   52.12   23.31
  -1  -3 -21   41.04   17.86
  -1   3 -22   11.10   16.02
   1   3  22   -7.90   15.94
   1  -3  22   -1.13   14.93
  -1  -3 -22  -19.80   17.97
  -1   3 -23   17.02   18.07
   1   3  23   36.22   17.65
   1  -3  23   31.77   16.62
  -1  -3 -23   16.00   30.88
  -1   3 -24   39.89   32.16
   1   3  24   16.80   18.59
   1  -3  24   26.33   28.22
  -1  -3 -24   74.85   23.39
   1   5 -24   21.07   20.70
  -1   5  24   -5.96   31.78
  -1  -5  24   32.04   18.50
   1  -5 -24   18.56   39.52
   1   5 -23    5.85   19.64
  -1   5  23  -10.63   17.67
  -1  -5  23   10.36   27.48
   1  -5 -23    1.15   20.11
   1   5 -22   16.99   18.34
  -1   5  22    0.99   16.94
  -1  -5  22   -0.56   15.98
   1  -5 -22   17.60   19.57
   1   5 -21  -10.30   16.88
  -1   5  21   17.61   15.65
  -1  -5  21   -2.82   14.76
   1  -5 -21    3.77   18.08
   1   5 -20   67.08   26.62
  -1   5  20   49.29   15.93
  -1  -5  20   53.35   23.65
   1  -5 -20   20.53   27.44
   1   5 -19  139.08   27.81
  -1   5  19  132.37   26.65
  -1  -5  19  179.73   16.16
   1  -5 -19  161.92   18.82
   1   5 -18   63.90   24.10
  -1   5  18   87.93   23.94
  -1  -5  18   69.27   21.63
   1  -5 -18   80.86   16.09
   1   5 -17  196.75   26.51
  -1   5  17  204.75   25.81
  -1  -5  17  220.04   15.74
   1  -5 -17  213.93   27.74
   1   5 -16  391.92   29.61
  -1   5  16  412.25   18.63
  -1  -5  16  421.17   18.08
   1  -5 -16  373.42   20.45
   1   5 -15  351.92   26.14
  -1   5  15  335.25   16.11
  -1  -5  15  331.02   15.97
   1  -5 -15  360.82   18.22
   1   5 -14   23.52   10.66
  -1   5  14   35.73   10.48
  -1  -5  14   18.52    9.71
   1  -5 -14   21.76   11.46
   1   5 -13  102.45   11.35
  -1   5  13  129.62   11.02
  -1  -5  13  111.83   10.38
   1  -5 -13  150.97   12.24
   1   5 -12   13.59    9.23
  -1   5  12   35.51    8.67
  -1  -5  12   15.00    8.55
   1  -5 -12   20.85    9.31
   1   5 -11  223.60   10.78
  -1   5  11  204.21    9.81
  -1  -5  11  221.70   10.32
   1  -5 -11  195.38   17.42
   1   5 -10  348.44   17.81
  -1   5  10  338.76   11.14
  -1  -5  10  329.18   11.69
   1  -5 -10  356.72   11.78
   1   5  -9 5548.98  176.68
  -1   5   9 5495.03  165.98
  -1  -5   9 5532.61  190.53
   1  -5  -9 5490.79  169.58
   1   5  -8   74.58   10.99
  -1   5   8   79.53    6.56
  -1  -5   8   88.08   10.49
   1  -5  -8   72.87    6.44
   1   5  -7   61.56    6.24
  -1   5   7   68.89    8.35
  -1  -5   7   51.10    9.73
   1  -5  -7   57.73    5.58
   1   5  -6   18.01    5.17
  -1   5   6   15.62    4.48
  -1  -5   6   12.97    5.38
   1  -5  -6   25.11    4.84
   1   5  -5 3080.19   65.93
  -1   5   5 3122.51   68.78
  -1  -5   5 3047.10   68.13
   1  -5  -5 2995.28   66.81
   1   5  -4 1181.23   23.51
  -1   5   4 1234.68   18.80
  -1  -5   4 1241.23   21.91
   1  -5  -4 1205.45   22.07
   1   5  -3 8100.38  274.71
  -1   5   3 8080.94  263.77
  -1  -5   3 8064.87  280.63
   1  -5  -3 7481.91  254.56
   1   5  -2   97.62    4.72
  -1   5   2   96.91    4.44
  -1  -5   2   93.65    4.80
   1  -5  -2   97.13    3.18
  -1   5   1 1941.01   30.10
  -1  -5   1 1908.75   34.91
   1  -5  -1 1968.79   29.11
  -1  -5   1 1968.80   31.02
   1   5   0  555.75    8.74
  -1   5   0  549.41    7.68
   1  -5   0  546.48    6.68
  -1  -5   0  555.18    8.58
   1   5   143303.21 5167.12
   1  -5   140940.90 4800.25
  -1  -5  -142707.77 5122.39
   1   5   216984.58  960.64
   1  -5   217151.34  966.83
   1  -5   215974.79  862.74
  -1  -5  -217121.04  972.52
  -1   5  -316716.12  941.09
   1   5   317166.19  983.99
   1  -5   316870.86  962.91
  -1  -5  -316607.89  954.72
  -1   5  -4  856.52   11.88
   1   5   4  865.63   14.06
   1  -5   4  827.12   12.09
  -1  -5  -4  834.67   13.86
  -1   5  -5  969.29   16.86
   1   5   5  960.50   16.08
   1  -5   5  901.12   13.75
  -1  -5  -5  944.93   16.25
  -1   5  -6  118.69    4.98
   1   5   6  120.95    5.84
   1  -5   6  130.16    4.87
  -1  -5  -6  118.80    6.08
  -1   5  -7 4029.15  105.24
   1   5   7 3982.21  107.20
   1  -5   7 3996.30   96.76
  -1  -5  -7 4105.74  103.37
  -1   5  -8  110.43    5.98
   1   5   8   96.04    6.88
   1  -5   8  105.02    5.45
  -1  -5  -8  106.84    6.96
  -1   5  -9   31.82    5.86
   1   5   9   32.60    6.77
   1  -5   9   34.65    5.44
  -1  -5  -9   33.67   11.01
  -1   5 -10   70.44    7.03
   1   5  10   70.72   12.05
   1  -5  10   61.16    9.85
  -1  -5 -10   61.90    8.02
  -1   5 -11   87.08    8.01
   1   5  11   76.21   13.48
   1  -5  11   79.74    6.91
  -1  -5 -11   55.89    8.64
  -1   5 -12   12.08   12.29
   1   5  12   -0.25    8.24
   1  -5  12   14.66   10.57
  -1  -5 -12    1.28    8.50
  -1   5 -13   31.63   13.89
   1   5  13   38.29    9.16
   1  -5  13   22.97    7.57
  -1  -5 -13   33.32    9.96
  -1   5 -14    5.96   14.26
   1   5  14   -0.83    9.61
   1  -5  14   12.33   12.93
  -1  -5 -14   -3.05   10.27
  -1   5 -15  108.36   18.15
   1   5  15  141.84   12.77
   1  -5  15  129.20    9.99
  -1  -5 -15  119.48   13.23
  -1   5 -16   20.34   17.31
   1   5  16   -9.86   11.58
   1  -5  16    6.11    9.01
  -1  -5 -16    0.23   12.26
  -1   5 -17   82.23   13.15
   1   5  17   54.62   13.08
   1  -5  17   79.47   17.51
  -1  -5 -17   54.46   21.91
  -1   5 -18   13.88   13.41
   1   5  18   40.30   13.46
   1  -5  18   15.29   11.33
  -1  -5 -18   25.95   14.53
  -1   5 -19   57.20   14.23
   1   5  19   41.36   14.36
   1  -5  19   46.37   12.60
  -1  -5 -19   56.70   15.63
  -1   5 -20   17.73   14.21
   1   5  20   17.41   23.32
   1  -5  20  -19.81   19.53
  -1  -5 -20  -18.32   26.34
  -1   5 -21   22.64   15.52
   1  -5  21   -4.62   13.41
  -1  -5 -21    1.33   16.36
  -1   5 -22   17.84   16.59
   1   5  22    1.40   28.23
   1  -5  22   13.22   14.94
  -1  -5 -22   18.32   18.45
  -1   5 -23   -8.18   29.69
   1   5  23   19.77   18.00
   1  -5  23   32.41   23.81
  -1  -5 -23   20.13   32.72
   1   7 -24   -6.33   19.95
  -1   7  24   43.57   19.93
  -1  -7  24   -9.71   17.73
   1  -7 -24    8.13   25.42
   1   7 -23    4.19   18.77
  -1   7  23   29.38   18.54
  -1  -7  23   -2.08   17.36
   1  -7 -23    7.52   23.46
   1   7 -22   17.21   18.18
  -1   7  22   10.96   17.80
  -1  -7  22    1.00   26.00
   1  -7 -22   43.09   20.28
   1   7 -21  -18.91   17.03
  -1   7  21   -3.35   16.68
  -1  -7  21  -30.66   15.39
   1  -7 -21   49.22   18.05
   1   7 -20   -3.94   15.87
  -1   7  20   10.72   15.07
  -1  -7  20  -38.51   14.16
   1  -7 -20    4.74   17.60
   1   7 -19  -22.53   15.18
  -1   7  19   -5.66   23.55
  -1  -7  19    9.89   13.84
   1  -7 -19  -30.39   26.50
   1   7 -18  296.46   19.59
  -1   7  18  297.93   30.32
  -1  -7  18  267.41   18.41
   1  -7 -18  302.50   21.38
   1   7 -17  -11.99   13.24
  -1   7  17   19.39   22.29
  -1  -7  17    8.40   12.43
   1  -7 -17   31.28   15.07
   1   7 -16  342.77   18.79
  -1   7  16  346.76   18.39
  -1  -7  16  345.22   18.14
   1  -7 -16  362.07   30.17
   1   7 -15  683.89   23.68
  -1   7  15  646.71   23.28
  -1  -7  15  642.42   22.80
   1  -7 -15  661.96   25.43
   1   7 -14  127.06   12.89
  -1   7  14  137.86   12.76
  -1  -7  14  129.22   12.12
   1  -7 -14  141.17   13.63
   1   7 -13    0.07   17.27
  -1   7  13    4.27    9.82
  -1  -7  13   14.19    9.86
   1  -7 -13   18.45   10.77
   1   7 -12  352.46   14.07
  -1   7  12  358.59   20.82
  -1  -7  12  378.57   20.82
   1  -7 -12  357.18   14.94
   1   7 -11   16.68    8.27
  -1   7  11   -0.31   13.71
  -1  -7  11   11.93   13.27
   1  -7 -11   -3.17   13.48
   1   7 -10  112.48   14.03
  -1   7  10  122.59    8.64
  -1  -7  10  121.53    9.52
   1  -7 -10  128.59    9.45
   1   7  -9  228.88   10.04
  -1   7   9  187.94    8.65
  -1  -7   9  218.31   10.19
   1  -7  -9  176.19   14.14
   1   7  -8  319.71   10.23
  -1   7   8  312.62    9.65
  -1  -7   8  310.57   10.85
   1  -7  -8  317.62   10.26
  -1   7   7   32.14    9.23
  -1  -7   7   26.51    7.00
   1  -7  -7   37.87    6.16
   1   7  -6  889.74   22.14
  -1   7   6  890.87   16.30
  -1  -7   6  893.60   24.64
   1  -7  -6  923.71   17.41
   1   7  -5   43.15    8.54
  -1   7   5   52.46    7.15
  -1  -7   5   63.04    6.27
   1  -7  -5   58.91    5.11
   1   7  -4 1574.12   28.58
  -1   7   4 1513.26   25.17
  -1  -7   4 1552.64   35.92
   1  -7  -4 1516.77   26.50
   1   7  -3   38.24    5.06
  -1   7   3   31.59    5.74
  -1  -7   3   36.92    5.34
   1  -7  -3   34.07    3.99
  -1   7   2 3835.22   82.01
  -1  -7   2 3647.49   90.43
   1  -7  -2 3938.13   85.30
  -1  -7   2 3696.32   82.07
  -1   7   1 1833.97   31.49
  -1  -7   1 1681.93   33.82
   1  -7  -1 1828.96   29.03
  -1  -7   1 1834.20   30.80
   1   7   0  176.75    5.51
  -1   7   0  171.10    5.65
   1  -7   0  159.38    5.97
  -1  -7   0  168.39    5.44
   1   7   1   24.52    6.67
  -1   7  -1   29.70    2.68
   1  -7   1   26.71    4.21
  -1  -7  -1   30.80    6.79
   1   7   2   26.85    4.28
   1  -7   2   23.65    3.24
   1  -7   2   19.61    2.56
  -1  -7  -2   18.68    4.53
   1   7   3  328.02    7.53
   1  -7   3  318.52    8.57
   1  -7   3  323.10    5.15
  -1  -7  -3  337.08    8.18
  -1   7  -4 4492.13  106.12
   1   7   4 4338.84  108.57
   1  -7   4 4312.85  107.30
  -1  -7  -4 4312.37  110.20
  -1   7  -5  201.27    5.28
   1   7   5  185.40    7.34
   1  -7   5  203.32    5.87
  -1  -7  -5  195.63    7.30
  -1   7  -6  662.19   14.38
   1   7   6  682.39   18.84
   1  -7   6  681.84   16.37
  -1  -7  -6  670.72   14.44
  -1   7  -7  126.40    8.77
   1   7   7  116.75    7.50
   1  -7   7  115.21    6.13
  -1  -7  -7  117.66    7.60
  -1   7  -8  138.33    6.38
   1   7   8  133.08   11.99
   1  -7   8  134.16    6.54
  -1  -7  -8  131.76    8.24
  -1   7  -9   48.05    6.22
   1   7   9   45.14    7.84
   1  -7   9   51.31    6.04
  -1  -7  -9   42.07   12.78
  -1   7 -10 1288.89   33.41
   1   7  10 1262.12   28.68
   1  -7  10 1240.42   25.76
  -1  -7 -10 1240.93   29.33
  -1   7 -11   -6.19    7.18
   1   7  11   -2.86   13.20
   1  -7  11  -15.24   10.13
  -1  -7 -11  -12.03    8.77
  -1   7 -12  130.33    9.60
   1   7  12  146.26   11.20
   1  -7  12  128.68    8.93
  -1  -7 -12  144.48   11.89
  -1   7 -13   15.53   14.20
   1   7  13   22.58   10.44
   1  -7  13   30.14    8.06
  -1  -7 -13   34.48   10.63
  -1   7 -14    0.40   15.73
   1   7  14   44.40   11.48
   1  -7  14   42.92    8.69
  -1  -7 -14   51.82   11.47
  -1   7 -15  -17.33   15.53
   1   7  15    3.00   11.28
   1  -7  15    5.79    8.85
  -1  -7 -15   -5.65   11.74
  -1   7 -16   83.49   11.92
   1   7  16   66.91   13.56
   1  -7  16   61.56   10.72
  -1  -7 -16   68.47   14.11
  -1   7 -17    5.24   11.42
   1   7  17    3.15   13.07
   1  -7  17   10.99   15.57
  -1  -7 -17    4.47   14.13
  -1   7 -18   -3.96   12.23
   1   7  18   -0.76   13.54
   1  -7  18    8.19   10.61
  -1  -7 -18    8.89   14.68
  -1   7 -19   -6.25   13.28
   1   7  19   10.47   14.88
   1  -7  19    8.59   18.24
  -1  -7 -19   33.28   23.67
  -1   7 -20   20.89   23.57
   1   7  20   -0.11   15.53
   1  -7  20    3.57   12.43
  -1  -7 -20    4.31   16.67
  -1   7 -21   63.03   27.30
   1   7  21   59.73   17.71
   1  -7  21   73.65   14.68
  -1  -7 -21   57.63   19.61
  -1   7 -22  117.00   30.10
   1   7  22   90.88   18.69
   1  -7  22   59.76   24.78
  -1  -7 -22   79.95   33.14
  -1   7 -23   58.99   30.09
   1   7  23   20.53   30.33
   1  -7  23    6.28   15.05
  -1  -7 -23   41.32   22.18
   1   9 -23   13.40   19.02
  -1   9  23   47.37   19.97
  -1  -9  23   14.82   18.65
   1  -9 -23   56.79   24.92
   1   9 -22   14.80   16.74
  -1   9  22   -0.67   28.78
  -1  -9  22   -4.00   16.54
   1  -9 -22   -8.17   21.63
   1   9 -21   -5.73   16.82
  -1   9  21   -8.14   27.45
  -1  -9  21  -10.06   26.18
   1  -9 -21  -38.82   32.11
   1   9 -20    9.35   15.69
   1  -9 -20   -8.93   18.81
  -1  -9  20   -7.51   14.72
   1   9 -19  199.68   19.01
  -1   9  19  232.16   30.51
  -1  -9  19  160.14   28.85
   1  -9 -19  198.06   22.05
   1   9 -18  354.03   21.94
  -1   9  18  384.66   33.07
  -1  -9  18  372.28   20.74
   1  -9 -18  361.85   36.77
   1   9 -17  126.28   24.52
  -1   9  17  141.19   25.43
  -1  -9  17  119.49   24.14
   1  -9 -17  128.54   18.23
   1   9 -16   -4.63   19.93
  -1   9  16   13.66   19.95
  -1  -9  16    3.93   12.23
   1  -9 -16   14.03   15.24
   1   9 -15   28.06   11.98
  -1   9  15    5.29   20.18
  -1  -9  15    9.84   11.73
   1  -9 -15    8.15   13.23
   1   9 -14   -6.95   10.88
  -1   9  14  -30.61   17.87
  -1  -9  14   12.73   10.95
   1  -9 -14    2.40   12.61
   1   9 -13 1850.86   51.00
   1  -9 -13 1893.95   67.26
  -1  -9  13 1822.91   52.03
   1   9 -12    0.34   14.87
  -1   9  12   12.89   15.62
  -1  -9  12  -10.70    9.83
   1  -9 -12   -4.16   10.45
   1   9 -11   25.82    8.92
  -1   9  11   32.53    8.96
  -1  -9  11   26.86   16.08
   1  -9 -11   28.26    9.93
   1   9 -10   20.84   13.02
  -1   9  10   -7.78    8.30
  -1  -9  10   10.44   14.13
   1  -9 -10   -0.35    8.92
   1   9  -9  353.48   11.96
  -1   9   9  364.19   11.55
  -1  -9   9  346.43   13.38
   1  -9  -9  347.12   19.35
   1   9  -8   -4.05    6.50
  -1   9   8   10.32   10.32
  -1  -9   8    2.80    7.99
   1  -9  -8    4.12    7.42
   1   9  -7   26.44   10.42
  -1   9   7   25.24    6.21
  -1  -9   7   26.50   12.81
   1  -9  -7   34.52   11.13
   1   9  -6  197.10   12.48
  -1   9   6  175.71   10.74
  -1  -9   6  178.40   13.93
   1  -9  -6  192.43    8.17
   1   9  -5  512.48   16.34
  -1   9   5  459.34   10.20
  -1  -9   5  470.36   12.80
   1  -9  -5  486.46   11.28
  -1   9   4    7.76    4.54
  -1  -9   4   13.49    6.44
   1  -9  -4    5.88    5.08
  -1   9   3  626.48   11.15
  -1  -9   3  604.70   19.12
   1  -9  -3  653.19   12.38
  -1  -9   3  602.18   11.59
  -1   9   2  211.91    5.66
  -1  -9   2  206.12    8.22
   1  -9  -2  219.25    6.26
  -1  -9   2  219.37    6.79
  -1   9   1   44.61    6.07
   1  -9  -1   50.00    4.36
  -1  -9   1   49.59    5.33
   1   9   0  267.93    7.64
  -1   9   0  276.81    6.06
   1  -9   0  273.91    9.22
  -1  -9   0  268.82   11.45
   1   9   1 4183.47  105.20
  -1   9  -1 4413.17  103.22
   1  -9   1 4110.66   97.15
  -1  -9  -1 4253.47  108.34
   1   9   2  100.34    6.19
   1  -9   2  107.79    6.48
   1  -9   2   95.90    5.23
  -1  -9  -2   97.60    6.63
   1   9   3  977.39   18.22
   1  -9   3  956.83   17.22
   1  -9   3  947.39   14.60
  -1  -9  -3  991.44   19.53
   1   9   4 1286.14   25.16
   1  -9   4 1260.79   23.51
   1  -9   4 1259.90   23.45
  -1  -9  -4 1274.62   25.71
  -1   9  -517939.25 1134.05
   1   9   517414.71 1088.23
   1  -9   517111.86 1100.15
  -1  -9  -516589.78 1064.80
  -1   9  -6  726.42   17.30
   1   9   6  723.79   23.16
   1  -9   6  729.58   19.79
  -1  -9  -6  743.96   17.79
  -1   9  -7 1105.86   24.93
   1   9   7 1096.37   24.20
   1  -9   7 1116.51   22.80
  -1  -9  -7 1100.19   32.84
  -1   9  -8   26.01    8.95
   1   9   8   33.40   12.54
   1  -9   8   41.80    6.52
  -1  -9  -8   34.48    8.36
  -1   9  -9  872.08   23.31
   1   9   9  862.65   21.21
   1  -9   9  862.97   19.30
  -1  -9  -9  886.07   22.92
  -1   9 -10    9.59    6.57
   1   9  10   -2.97    8.46
   1  -9  10   13.19    6.72
  -1  -9 -10    3.03   14.26
  -1   9 -11  467.05   19.22
   1   9  11  439.47   24.50
   1  -9  11  462.09   13.85
  -1  -9 -11  482.46   18.09
  -1   9 -12    0.11    8.29
   1   9  12    9.49   16.47
   1  -9  12   20.27    7.86
  -1  -9 -12   14.87   17.31
  -1   9 -13   69.64   14.81
   1   9  13   76.00   12.06
   1  -9  13   76.34   13.87
  -1  -9 -13   65.98   12.79
  -1   9 -14   -7.74   15.12
   1   9  14   -3.26   11.61
   1  -9  14    8.96    8.78
  -1  -9 -14   28.49   11.95
  -1   9 -15   22.41   10.48
   1   9  15   26.49   12.79
   1  -9  15   40.20    9.71
  -1  -9 -15   18.08   13.43
  -1   9 -16    5.29   10.76
   1   9  16   -1.49   13.15
   1  -9  16   -2.36   10.35
  -1  -9 -16   -6.62   22.20
  -1   9 -17   27.97   11.39
   1   9  17   29.33   13.86
   1  -9  17   19.30   10.96
  -1  -9 -17    6.81   15.32
  -1   9 -18   -7.08   12.29
   1   9  18   10.91   14.76
   1  -9  18   17.64   11.41
  -1  -9 -18   -3.62   25.49
  -1   9 -19   -5.47   13.69
   1   9  19    1.37   15.44
   1  -9  19   26.92   18.26
  -1  -9 -19  -29.11   17.01
  -1   9 -20   29.89   15.07
   1   9  20   38.81   16.64
   1  -9  20    4.26   12.43
  -1  -9 -20   12.43   18.84
  -1   9 -21   -1.99   16.00
   1   9  21   -0.23   16.95
   1  -9  21    1.08   20.39
  -1  -9 -21  -40.02   31.65
  -1   9 -22   20.92   17.71
   1   9  22   41.45   19.26
   1  -9  22   23.62   13.78
  -1  -9 -22   33.48   22.81
   1  11 -22   19.38   27.55
  -1  11  22  -22.28   31.33
  -1 -11  22    8.49   17.57
   1 -11 -22   -8.30   24.62
   1  11 -21   10.65   26.92
  -1  11  21    0.44   18.73
  -1 -11  21    4.79   16.60
   1 -11 -21   35.75   21.57
   1  11 -20   29.82   25.45
  -1  11  20   19.92   17.04
  -1 -11  20   21.94   16.71
   1 -11 -20   14.33   33.07
   1  11 -19  -16.37   23.42
  -1  11  19   20.64   16.32
  -1 -11  19    6.49   15.18
   1 -11 -19   14.30   18.84
   1  11 -18  305.38   31.16
  -1  11  18  347.63   21.88
  -1 -11  18  326.17   21.04
   1 -11 -18  384.66   25.86
   1  11 -17  129.93   16.06
  -1  11  17  143.85   16.71
  -1 -11  17  128.33   15.71
   1 -11 -17  116.75   29.41
   1  11 -16    5.50   12.91
  -1  11  16   21.43   14.09
  -1 -11  16   26.58   13.34
   1 -11 -16   36.18   15.49
   1  11 -15   19.22   11.85
  -1  11  15  -26.79   21.39
  -1 -11  15   -2.45   20.02
   1 -11 -15   -9.81   13.98
  -1  11  14  204.62   24.28
  -1 -11  14  200.83   15.15
   1 -11 -14  178.62   16.84
   1  11 -13  274.56   14.81
  -1  11  13  259.54   23.21
  -1 -11  13  264.46   16.61
   1 -11 -13  281.87   16.95
   1  11 -12   -2.77    9.54
  -1  11  12    3.42   10.57
  -1 -11  12    4.10   11.27
   1 -11 -12  -10.12   18.39
   1  11 -11    9.99   14.51
  -1  11  11   19.39    9.86
  -1 -11  11    4.84   17.39
   1 -11 -11   50.53   11.11
   1  11 -10  271.88   12.19
  -1  11  10  269.22   12.59
  -1 -11  10  259.22   21.23
   1 -11 -10  250.37   21.48
   1  11  -9   21.89    8.08
  -1  11   9   12.46   13.48
  -1 -11   9   -6.49    9.89
   1 -11  -9   26.52    9.56
   1  11  -8  185.01   14.38
  -1  11   8  179.30    9.89
  -1 -11   8  183.67   11.84
   1 -11  -8  184.50   16.80
   1  11  -7   31.92    7.65
  -1  11   7   41.66   11.22
  -1 -11   7   19.26    9.06
   1 -11  -7   22.04    8.12
   1  11  -6  233.07    9.85
  -1  11   6  217.10    8.60
  -1 -11   6  218.32   17.01
   1 -11  -6  222.20    9.79
  -1  11   5   41.18    9.44
  -1 -11   5   54.71   13.13
   1 -11  -5   55.17   10.98
  -1 -11   5   44.16    6.13
  -1  11   4 1837.33   35.47
  -1 -11   4 1768.41   41.73
   1 -11  -4 1841.25   38.59
  -1 -11   4 1758.17   34.77
  -1  11   3  231.29    7.39
  -1 -11   3  224.89    9.97
   1 -11  -3  236.36    8.62
  -1 -11   3  221.93    7.87
  -1  11   2  487.76   10.09
  -1 -11   2  450.48   14.01
   1 -11  -2  474.78   11.06
  -1 -11   2  469.78   11.24
  -1  11   1 1582.11   33.58
   1 -11  -1 1563.63   29.89
  -1 -11   1 1570.95   31.13
  -1 -11   1 1485.22   34.89
   1  11   0 2122.94   54.06
  -1  11   0 2206.12   42.51
   1 -11   0 2137.41   42.43
  -1 -11   0 2157.90   45.94
   1  11   1  227.81   12.78
   1 -11   1  214.07    6.82
  -1 -11  -1  219.61    8.90
   1  11   2 2479.46   62.40
   1 -11   2 2550.09   56.01
   1 -11   2 2427.12   54.31
  -1 -11  -2 2552.51   57.35
   1  11   3  593.35   13.93
   1 -11   3  591.02   10.91
   1 -11   3  582.53   17.35
  -1 -11  -3  619.27   15.47
   1  11   4 1502.13   31.40
   1 -11   4 1481.27   30.41
   1 -11   4 1482.95   25.88
  -1 -11  -4 1520.74   33.51
   1  11   5  236.70    9.83
   1 -11   5  226.46    8.81
   1 -11   5  213.31    6.25
  -1 -11  -5  209.47   16.49
   1  11   6  359.96   18.57
   1 -11   6  366.98   10.97
  -1 -11  -6  370.94   19.27
   1  11   7  411.51   13.93
   1 -11   7  418.95   17.20
  -1 -11  -7  434.76   14.98
  -1  11  -8  486.11   16.51
   1  11   8  505.22   22.71
   1 -11   8  458.33   13.53
  -1 -11  -8  466.48   16.90
  -1  11  -9   30.35    6.37
   1  11   9   -2.89    9.84
   1 -11   9   16.91    7.78
  -1 -11  -9    6.61   10.73
  -1  11 -10  370.88   11.38
   1  11  10  341.92   14.86
   1 -11  10  349.37   12.43
  -1 -11 -10  369.43   16.55
  -1  11 -11   50.10   12.14
   1  11  11   21.15   17.55
   1 -11  11   55.75    8.63
  -1 -11 -11   75.36   19.83
  -1  11 -12    4.94    7.91
   1  11  12   10.75   10.91
   1 -11  12    9.28    8.28
  -1 -11 -12    5.30   11.53
  -1  11 -13    1.52   13.37
   1  11  13    6.48   12.02
   1 -11  13   -7.83   14.86
  -1 -11 -13   13.47   20.13
  -1  11 -14   13.01    9.17
   1  11  14   17.43   12.41
   1 -11  14   -3.94    9.52
  -1 -11 -14   22.48   13.10
  -1  11 -15   17.15   10.27
   1  11  15   26.85   13.91
   1 -11  15   18.25    9.90
  -1 -11 -15   14.15   22.92
  -1  11 -16  122.31   13.22
   1  11  16  107.72   16.07
   1 -11  16  134.92   19.90
  -1 -11 -16  121.83   17.15
  -1  11 -17   50.76   18.92
   1  11  17   18.73   14.84
   1 -11  17   21.65   11.45
  -1 -11 -17   36.35   25.44
  -1  11 -18  -14.94   20.68
   1  11  18  -10.16   15.72
   1 -11  18    1.33   19.22
  -1 -11 -18    3.28   17.35
  -1  11 -19   -9.98   24.40
   1  11  19   56.63   17.03
   1 -11  19   23.52   12.80
  -1 -11 -19   34.57   18.77
  -1  11 -20   84.00   16.49
   1  11  20   51.11   17.91
   1 -11  20   50.48   22.57
  -1 -11 -20   68.34   20.64
  -1  11 -21    6.58   16.54
   1  11  21  -18.55   17.76
   1 -11  21    2.37   13.26
  -1 -11 -21   10.07   22.21
   1  13 -21  -26.42   27.06
  -1  13  21   18.53   19.22
  -1 -13  21  -11.47   16.41
   1 -13 -21   42.03   37.54
   1  13 -20   22.69   16.69
  -1  13  20   29.91   17.66
  -1 -13  20   16.91   17.46
   1 -13 -20   14.45   22.75
   1  13 -19  -13.45   14.95
  -1  13  19   -1.10   16.43
  -1 -13  19   -4.24   16.01
   1 -13 -19   14.10   20.34
   1  13 -18   -5.08   13.85
  -1  13  18   10.99   14.73
  -1 -13  18  -12.78   23.38
   1 -13 -18   18.11   31.17
   1  13 -17    1.87   13.20
  -1  13  17    8.32   15.51
  -1 -13  17   26.01   14.60
   1 -13 -17   26.83   17.91
   1  13 -16   12.51   20.53
  -1  13  16    0.11   14.79
  -1 -13  16   43.44   22.82
   1 -13 -16   23.21   17.97
   1  13 -15  646.10   34.03
  -1  13  15  579.16   24.49
  -1 -13  15  600.22   26.90
   1 -13 -15  606.34   27.75
   1  13 -14   78.19   12.44
  -1  13  14   83.20   23.30
  -1 -13  14   96.44   14.54
   1 -13 -14   56.44   15.47
   1  13 -13  182.57   13.89
  -1  13  13  165.88   14.77
  -1 -13  13  166.41   25.20
   1 -13 -13  173.56   26.95
   1  13 -12  196.62   13.04
  -1  13  12  173.53   14.20
  -1 -13  12  195.98   23.75
   1 -13 -12  175.11   16.36
   1  13 -11  216.82   12.84
  -1  13  11  207.77   13.72
  -1 -13  11  203.13   15.30
   1 -13 -11  194.25   24.27
   1  13 -10  215.63   12.21
  -1  13  10  216.42   12.96
  -1 -13  10  218.78   14.98
   1 -13 -10  220.14   15.35
   1  13  -9  201.95   11.31
  -1  13   9  179.97   11.27
  -1 -13   9  173.92   13.72
   1 -13  -9  172.85   20.91
   1  13  -8    9.78    9.02
  -1  13   8   29.80    8.52
  -1 -13   8   31.38   10.66
   1 -13  -8   21.10    9.96
  -1  13   7    2.06   12.12
  -1 -13   7  -18.14    9.92
   1 -13  -7    6.82   14.42
  -1 -13   7    5.97    6.37
  -1  13   6   29.15    7.08
  -1 -13   6   13.46    9.61
   1 -13  -6    7.40    8.74
  -1 -13   6   12.77   10.65
  -1  13   5    4.95    6.58
  -1 -13   5   11.56    9.08
   1 -13  -5    3.08    8.07
  -1 -13   5    8.36    6.46
  -1  13   4  262.76   13.86
  -1 -13   4  263.27   12.31
   1 -13  -4  269.18   16.01
  -1 -13   4  278.36    9.84
  -1  13   3 1886.76   38.53
  -1 -13   3 1679.92   43.70
   1 -13  -3 1827.66   40.58
  -1 -13   3 1831.79   39.33
  -1  13   2  411.88   10.56
   1 -13  -2  402.17   11.16
  -1 -13   2  399.36   11.81
  -1 -13   2  386.98   14.89
  -1  13   1 1093.56   21.08
   1 -13  -1 1014.66   21.02
  -1 -13   1 1052.10   23.23
  -1 -13   1 1038.19   26.89
   1  13   0    0.08    7.05
  -1  13   0    8.38    8.64
   1 -13   0    1.07    5.85
  -1 -13   0   10.94   11.80
   1  13   1  106.78    8.37
   1 -13   1  108.76    6.83
   1 -13   1  108.04    7.96
  -1 -13  -1   81.95   13.42
   1  13   2   14.71    7.16
   1 -13   2    8.40    5.56
   1 -13   2   18.86    6.79
  -1 -13  -2    5.69    7.84
   1  13   3 1787.35   39.55
   1 -13   3 1737.02   33.83
   1 -13   3 1623.22   45.10
  -1 -13  -3 1699.54   40.52
   1  13   4 1061.72   24.55
   1 -13   4 1005.75   23.62
   1 -13   4 1048.49   19.81
  -1 -13  -4 1040.78   26.03
   1  13   5    9.02    8.26
   1 -13   5   14.56    7.38
   1 -13   5   16.58    5.30
  -1 -13  -5    4.20   15.75
   1  13   6   42.77   14.43
   1 -13   6   17.87   12.49
   1 -13   6   22.34    5.28
  -1 -13  -6   25.84    9.89
   1  13   7    7.33    8.94
   1 -13   7    1.96   12.70
   1 -13   7    2.73    8.49
  -1 -13  -7    3.40   10.25
   1  13   8   67.32   17.29
   1 -13   8   60.87    9.17
  -1 -13  -8   70.15   19.21
  -1  13  -9   54.30   12.08
   1  13   9   54.22   11.15
   1 -13   9   53.33    9.60
  -1 -13  -9   67.17   12.15
  -1  13 -10   33.80    7.80
   1  13  10   40.30   11.59
   1 -13  10   19.49    8.98
  -1 -13 -10   31.61   13.08
  -1  13 -11   65.02   13.09
   1  13  11   46.03   21.12
   1 -13  11   58.44    9.83
  -1 -13 -11   65.01   14.15
  -1  13 -12   26.39    8.49
   1  13  12   19.76   12.62
   1 -13  12   17.19    9.81
  -1 -13 -12    7.02   14.79
  -1  13 -13   58.00   14.59
   1  13  13    0.83   13.81
   1 -13  13   28.23   16.22
  -1 -13 -13   34.97   14.59
  -1  13 -14    2.88    9.60
   1  13  14  -12.10   12.72
   1 -13  14    9.72   10.26
  -1 -13 -14    8.31   14.78
  -1  13 -15   -4.36   16.83
   1  13  15   30.05   15.17
   1 -13  15   24.15   11.10
  -1 -13 -15   28.03   15.90
  -1  13 -16    2.34   17.86
   1  13  16    8.44   24.27
   1 -13  16   25.64   18.22
  -1 -13 -16   -6.37   26.88
  -1  13 -17   12.83   11.94
   1  13  17   23.29   26.41
   1 -13  17  -11.83   11.92
  -1 -13 -17  -22.08   17.24
  -1  13 -18   16.51   13.69
   1  13  18    3.99   27.53
   1 -13  18   36.42   12.74
  -1 -13 -18   15.92   30.65
  -1  13 -19   12.69   14.79
   1  13  19   25.24   29.50
   1 -13  19   44.54   21.07
  -1 -13 -19   17.36   20.92
  -1  13 -20   42.40   24.54
   1  13  20   -3.15   30.65
   1 -13  20    3.12   13.66
  -1 -13 -20    0.53   22.71
   1  15 -20   -7.94   16.61
  -1  15  20   26.28   18.24
  -1 -15  20   -8.90   16.96
   1 -15 -20   11.18   26.41
   1  15 -19  -24.75   15.78
  -1  15  19  -12.99   17.79
  -1 -15  19   13.64   15.97
   1 -15 -19   29.66   37.41
   1  15 -18  -17.75   15.49
  -1  15  18   29.69   16.81
  -1 -15  18   25.93   15.26
   1 -15 -18  -12.67   21.16
   1  15 -17   44.63   22.82
  -1  15  17   32.26   16.76
  -1 -15  17   59.35   26.19
   1 -15 -17   50.38   21.03
   1  15 -16  -14.60   13.09
  -1  15  16   28.25   14.93
  -1 -15  16    0.21   15.50
   1 -15 -16   15.14   17.57
   1  15 -15   96.26   13.66
  -1  15  15   99.72   15.80
  -1 -15  15   82.02   16.37
   1 -15 -15   66.08   18.87
   1  15 -14   74.11   20.40
  -1  15  14   67.19   22.95
  -1 -15  14   72.22   24.95
   1 -15 -14   84.79   27.64
   1  15 -13   53.07   12.12
  -1  15  13   56.67   21.40
  -1 -15  13   24.50   15.30
   1 -15 -13   49.72   16.05
   1  15 -12   57.24   11.63
  -1  15  12   43.66   12.58
  -1 -15  12   35.07   14.30
   1 -15 -12   85.90   24.60
   1  15 -11   98.42   19.13
  -1  15  11  116.88   13.11
  -1 -15  11   78.73   14.77
   1 -15 -11   69.90   14.99
   1  15 -10   10.72   10.48
  -1  15  10    4.41   17.50
  -1 -15  10   36.84   21.14
   1 -15 -10   20.31   12.84
  -1  15   9    0.52    9.68
  -1 -15   9  -18.71   19.43
   1 -15  -9   -4.17   12.00
  -1 -15   9   -0.69    7.67
  -1  15   8   17.35    9.18
  -1 -15   8    0.82   19.29
   1 -15  -8   17.63   11.56
  -1 -15   8   18.09    7.81
  -1  15   7  -14.56    8.74
  -1 -15   7   -4.89   11.40
   1 -15  -7   -4.79   10.37
  -1 -15   7    0.73    7.39
  -1  15   6   25.37    8.29
  -1 -15   6   10.57   11.21
   1 -15  -6  -11.57   15.99
  -1 -15   6    1.36   11.40
  -1  15   5  221.86   10.53
  -1 -15   5  214.42   14.04
   1 -15  -5  230.60   12.49
  -1 -15   5  205.85    9.79
  -1  15   4  238.30   15.20
  -1 -15   4  201.41   13.77
   1 -15  -4  244.37   16.92
  -1 -15   4  223.98   10.03
  -1  15   3  242.64   10.18
   1 -15  -3  227.54   11.19
  -1 -15   3  226.32   10.10
  -1 -15   3  219.54   13.23
  -1  15   2   69.45    7.35
   1 -15  -2   48.73    8.35
  -1 -15   2   65.17   13.68
  -1 -15   2   48.20   10.96
  -1  15   1    4.71    6.53
   1 -15  -1    9.73    7.19
  -1 -15   1    1.76    8.33
  -1 -15   1   -5.04    9.97
   1  15   0   16.13    8.83
  -1  15   0   23.83    6.96
   1 -15   0    9.55   11.51
  -1 -15   0   13.81    8.69
   1  15   1  132.48   15.79
   1 -15   1  136.55    8.19
   1 -15   1  107.81   10.16
  -1 -15  -1  149.80   10.72
   1  15   2  413.46   14.53
   1 -15   2  399.49   11.51
   1 -15   2  374.20   13.67
  -1 -15  -2  405.36   22.45
   1  15   3  229.72   11.49
   1 -15   3  213.23    8.65
   1 -15   3  171.18   16.19
  -1 -15  -3  217.87   12.59
   1  15   4  287.53   19.50
   1 -15   4  257.83    8.96
   1 -15   4  241.15   17.29
  -1 -15  -4  247.77   13.84
   1  15   5  234.30   12.60
   1 -15   5  227.97   12.72
   1 -15   5  222.88   11.64
  -1 -15  -5  243.81   22.47
   1  15   6   37.85   10.29
   1 -15   6   38.45    9.46
   1 -15   6   42.59   10.19
  -1 -15  -6   37.08   11.65
   1  15   7   33.53   10.68
   1 -15   7   34.11    9.77
   1 -15   7   22.80    6.05
  -1 -15  -7   32.85   12.09
   1  15   8  189.24   13.58
   1 -15   8  176.69   12.09
   1 -15   8  160.75    7.95
  -1 -15  -8  187.07   15.74
   1  15   9  126.98   13.63
   1 -15   9  151.11   11.95
   1 -15   9  124.54   12.48
  -1 -15  -9  149.12   15.68
   1  15  10  233.35   25.91
   1 -15  10  284.69   14.63
   1 -15  10  227.42    9.65
  -1 -15 -10  238.79   27.97
  -1  15 -11  108.57   10.24
   1  15  11   99.74   14.53
   1 -15  11   98.26   12.53
  -1 -15 -11   95.11   16.29
  -1  15 -12   54.40   15.53
   1  15  12   99.68   14.23
   1 -15  12   93.28   11.91
  -1 -15 -12   52.47   27.60
  -1  15 -13    5.05    9.58
   1  15  13  -15.54   13.62
   1 -15  13    0.81   10.90
  -1 -15 -13    1.38   15.57
  -1  15 -14  -17.94   16.33
   1  15  14  -15.08   14.09
   1 -15  14   -8.01   17.80
  -1 -15 -14   20.77   28.32
  -1  15 -15    2.45   10.75
   1  15  15   25.10   24.87
   1 -15  15  -14.01   11.96
  -1 -15 -15    1.54   17.56
  -1  15 -16    9.19   11.59
   1  15  16   21.39   25.80
   1 -15  16   18.65   12.40
  -1 -15 -16   15.26   18.75
  -1  15 -17   22.87   20.76
   1  15  17    0.16   18.26
   1 -15  17   -5.93   20.15
  -1 -15 -17   -7.05   19.42
  -1  15 -18  -17.95   22.69
   1  15  18   11.76   18.29
   1 -15  18   12.35   13.86
  -1 -15 -18   23.46   21.84
  -1  15 -19   20.19   15.01
   1  15  19    2.52   19.87
   1 -15  19  -11.24   13.91
  -1 -15 -19   26.56   39.40
   1  17 -19   15.60   27.49
  -1  17  19   36.37   19.56
  -1 -17  19   19.85   17.39
   1 -17 -19   38.53   25.86
   1  17 -18   24.18   26.20
  -1  17  18    7.74   18.36
  -1 -17  18  -11.61   26.45
   1 -17 -18   -5.41   24.06
   1  17 -17    7.40   15.40
  -1  17  17   22.30   17.11
  -1 -17  17  -11.01   16.66
   1 -17 -17    9.01   33.82
   1  17 -16    8.82   15.09
  -1  17  16    1.12   16.07
  -1 -17  16    9.81   26.56
   1 -17 -16  -10.55   19.75
   1  17 -15   16.61   13.89
  -1  17  15   25.88   15.76
  -1 -17  15  -13.11   16.50
   1 -17 -15   -0.14   18.61
   1  17 -14   65.24   21.74
  -1  17  14   67.27   24.99
  -1 -17  14   60.42   17.24
   1 -17 -14    9.59   18.34
   1  17 -13   49.26   12.69
  -1  17  13   66.41   22.15
  -1 -17  13   31.85   16.16
   1 -17 -13   12.69   18.12
  -1  17  12   10.99   12.25
  -1 -17  12  -23.65   23.02
   1 -17 -12  -31.27   25.47
  -1  17  11    2.65   12.17
  -1 -17  11   16.99   14.66
   1 -17 -11    2.38   15.21
  -1 -17  11    7.17    8.92
  -1  17  10   -1.55   18.88
  -1 -17  10  -25.03   14.21
   1 -17 -10   25.99   22.56
  -1 -17  10   19.01   14.07
  -1  17   9   -3.08   10.92
  -1 -17   9   15.01   13.75
   1 -17  -9   -1.29   13.15
  -1 -17   9   11.56    8.61
  -1  17   8   75.53   11.21
  -1 -17   8   75.15   22.59
   1 -17  -8   60.56   22.12
  -1 -17   8   69.69   14.73
  -1  17   7   -2.88   15.42
  -1 -17   7   11.55   20.52
   1 -17  -7   15.34   11.36
  -1 -17   7   -9.75    7.98
  -1  17   6   30.77    9.60
  -1 -17   6   61.39   13.42
   1 -17  -6   72.10   18.52
  -1 -17   6   50.39   13.92
  -1  17   5   42.61    8.93
   1 -17  -5    7.40   10.62
  -1 -17   5   15.98    8.53
  -1 -17   5   31.67   11.85
  -1  17   4   42.94    8.77
   1 -17  -4   34.22   16.20
  -1 -17   4   43.74    8.73
  -1 -17   4   45.83   12.26
  -1  17   3  248.82   11.21
   1 -17  -3  240.08   12.85
  -1 -17   3  247.02   18.56
  -1 -17   3  232.10   15.65
  -1  17   2   12.64    8.01
   1 -17  -2   11.46    8.98
  -1 -17   2   30.78    9.13
  -1 -17   2   47.81   19.04
  -1  17   1   16.58   13.27
   1 -17  -1    5.52   13.78
  -1 -17   1   -3.44    9.26
  -1 -17   1    1.07   17.80
   1 -17   0  382.06   13.60
  -1 -17   0  371.85   18.73
  -1 -17   0  369.69   23.92
   1  17   1    7.28   10.00
   1 -17   1    5.33    7.79
   1 -17   1   11.14   15.01
  -1 -17  -1   -9.52   10.03
   1  17   2  263.95   13.54
   1 -17   2  254.69   16.48
   1 -17   2  222.46   19.42
  -1 -17  -2  254.74   14.34
   1  17   3   28.53   17.27
   1 -17   3   54.66    7.84
   1 -17   3   52.03   15.83
  -1 -17  -3   77.61   18.83
   1  17   4   35.06   10.43
   1 -17   4   16.08    7.30
   1 -17   4   33.06   15.25
  -1 -17  -4    1.16   11.47
   1  17   5   17.81   17.03
   1 -17   5    3.32   10.86
   1 -17   5   15.30   16.18
  -1 -17  -5   13.13   11.94
   1  17   6    9.43   10.77
   1 -17   6    6.73    6.87
   1 -17   6   23.92   16.03
  -1 -17  -6   14.65   12.42
   1  17   7   32.66   18.28
   1 -17   7   -0.41    7.00
   1 -17   7   -2.38   10.53
  -1 -17  -7   -9.52   13.46
   1  17   8   -2.28   12.47
   1 -17   8   46.82   11.08
   1 -17   8   21.00   11.76
  -1 -17  -8   12.25   14.45
   1  17   9   52.30   13.57
   1 -17   9   38.94   11.86
   1 -17   9   41.19    7.50
  -1 -17  -9   24.67   15.49
   1  17  10  133.69   23.14
   1 -17  10  132.13   20.95
   1 -17  10  106.47    8.78
  -1 -17 -10  105.27   17.78
   1  17  11   40.59   14.29
   1 -17  11   55.74   20.16
   1 -17  11   65.41   12.97
  -1 -17 -11   48.70   17.46
   1  17  12   20.44   14.52
   1 -17  12   26.82   19.13
   1 -17  12  -15.71    7.91
  -1 -17 -12    9.48   17.19
   1  17  13   11.16   14.98
   1 -17  13   -0.08   12.45
  -1 -17 -13   16.14   18.28
  -1  17 -14    9.74   11.87
   1  17  14   17.93   24.82
   1 -17  14    1.15   13.11
  -1 -17 -14   27.87   20.09
  -1  17 -15   21.45   12.53
   1  17  15   15.92   17.42
   1 -17  15   17.54   13.35
  -1 -17 -15   -1.77   20.39
  -1  17 -16   48.65   21.20
   1  17  16   26.08   17.83
   1 -17  16   30.65   22.05
  -1 -17 -16   -4.39   22.50
  -1  17 -17   23.56   14.25
   1  17  17   39.46   18.68
   1 -17  17   -2.74   14.08
  -1 -17 -17    7.04   38.74
  -1  17 -18   26.52   15.20
   1  17  18   30.23   18.46
   1 -17  18   21.66   14.28
  -1 -17 -18    3.50   25.37
   1  19 -17   68.07   18.67
  -1  19  17   33.60   19.57
  -1 -19  17   66.34   18.61
   1 -19 -17   38.10   25.91
   1  19 -16   40.16   16.64
  -1  19  16   42.91   17.28
  -1 -19  16   26.20   17.57
   1 -19 -16   19.82   24.01
  -1  19  15   12.60   16.57
  -1 -19  15   15.07   27.98
   1 -19 -15   21.42   33.33
  -1  19  14   35.28   15.35
  -1 -19  14   25.83   17.36
   1 -19 -14   -2.38   20.10
  -1 -19  14    4.66   10.89
  -1  19  13   81.80   25.53
  -1 -19  13   83.51   18.53
   1 -19 -13   50.46   20.45
  -1 -19  13   96.85   18.15
  -1  19  12   66.78   14.68
  -1 -19  12   64.19   18.18
   1 -19 -12  102.12   19.17
  -1 -19  12   62.14   10.77
  -1  19  11   16.44   12.53
  -1 -19  11   27.69   25.49
   1 -19 -11  -40.97   16.48
  -1 -19  11    3.49    9.75
  -1  19  10    9.04   12.67
  -1 -19  10   -6.88   15.79
   1 -19 -10   12.80   24.11
  -1 -19  10   20.79   15.39
  -1  19   9   44.26   12.24
  -1 -19   9   32.64   15.81
   1 -19  -9   17.76   15.32
  -1 -19   9   26.42    9.76
  -1  19   8    6.35   11.48
  -1 -19   8   27.79   14.62
   1 -19  -8   -4.62   22.71
  -1 -19   8   31.36   14.89
  -1  19   7  -22.23   16.74
  -1 -19   7    9.38   22.91
   1 -19  -7  -10.53   13.04
  -1 -19   7   -8.48    9.49
  -1  19   6   36.73   10.30
   1 -19  -6   18.32   20.40
  -1 -19   6   32.65   15.11
  -1 -19   6    1.17   23.51
  -1  19   5    8.20   15.78
   1 -19  -5   -2.17   11.62
  -1 -19   5   13.23    9.34
  -1 -19   5    5.73   13.38
  -1  19   4   50.96    9.67
   1 -19  -4   34.41   18.81
  -1 -19   4   52.62   10.25
  -1 -19   4   36.49   13.99
  -1  19   3  202.35   12.17
   1 -19  -3  181.16   13.77
  -1 -19   3  198.66   12.66
  -1 -19   3  177.72   24.96
  -1  19   2    2.56   14.21
   1 -19  -2   -9.46   16.88
  -1 -19   2    4.55    9.97
  -1 -19   2    6.09   20.57
  -1  19   1  515.70   17.05
   1 -19  -1  534.73   18.20
  -1 -19   1  473.25   27.33
  -1 -19   1  462.59   23.04
   1 -19   0   -0.07   11.17
   1 -19   0   13.64   15.09
  -1 -19   0    8.60   13.54
  -1 -19   0    8.04   10.82
   1 -19   1    3.52   10.80
   1 -19   1   13.38    9.30
  -1 -19  -1   -4.13   18.96
   1  19   2   14.12   11.27
   1 -19   2   14.91    8.86
   1 -19   2    6.90   11.00
  -1 -19  -2   11.07   12.04
   1  19   3   99.78   12.44
   1 -19   3   90.63   15.07
   1 -19   3   76.86   11.94
  -1 -19  -3   82.09   14.10
   1  19   4   94.81   12.77
   1 -19   4  104.89    9.50
   1 -19   4   76.08   12.40
  -1 -19  -4   63.33   14.19
   1  19   5   22.63   11.88
   1 -19   5   31.12   13.82
   1 -19   5   24.48   18.46
  -1 -19  -5   49.83   13.98
   1  19   6   13.80   11.88
   1 -19   6   -7.31    8.02
   1 -19   6    0.03   17.77
  -1 -19  -6   35.15   21.92
   1  19   7   16.32   12.16
   1 -19   7   25.27    8.56
   1 -19   7   26.04   19.78
  -1 -19  -7   48.89   14.89
   1  19   8   -9.39   12.81
   1 -19   8   -5.19   12.85
   1 -19   8   10.50   19.22
  -1 -19  -8   21.63   15.15
   1  19   9   -8.19   21.09
   1 -19   9   33.87   20.08
   1 -19   9   -3.23    8.07
  -1 -19  -9   -3.75   16.47
   1  19  10    9.85   13.97
   1 -19  10   18.96   12.89
   1 -19  10  -13.55   13.21
  -1 -19 -10  -10.28   17.49
   1  19  11    2.33   14.79
   1 -19  11   11.19   13.44
   1 -19  11    3.34    8.52
  -1 -19 -11   18.21   18.54
   1  19  12   16.10   15.45
   1 -19  12   12.66   13.13
   1 -19  12    5.56   14.03
  -1 -19 -12  -14.24   19.61
   1  19  13   46.92   27.43
   1 -19  13   25.30   13.98
   1 -19  13   15.71    9.13
  -1 -19 -13   26.15   21.38
   1  19  14   29.07   16.99
   1 -19  14   -7.25   21.18
   1 -19  14  -17.79   14.86
  -1 -19 -14   26.81   21.56
   1  19  15   -4.00   18.48
   1 -19  15   -0.09   14.00
   1 -19  15   -0.96   14.99
  -1 -19 -15   -0.80   38.38
   1  19  16   13.14   19.07
   1 -19  16    8.53   13.63
   1 -19  16   -2.36   10.87
  -1 -19 -16   11.16   25.57
  -1  21  15  -11.01   17.51
  -1 -21  15   -9.13   18.68
   1 -21 -15  -13.21   37.86
  -1 -21  15    6.70   11.27
  -1  21  14   33.58   16.41
  -1 -21  14   -3.39   29.72
   1 -21 -14    6.50   22.84
  -1 -21  14    5.07   11.39
  -1  21  13   -1.57   16.32
  -1 -21  13   31.25   18.11
   1 -21 -13   81.03   33.52
  -1 -21  13   -2.22   17.57
  -1  21  12  -25.49   24.30
  -1 -21  12  -26.31   17.19
   1 -21 -12  -11.08   18.89
  -1 -21  12    2.91   10.21
  -1  21  11   -5.84   14.45
  -1 -21  11   -1.06   28.86
   1 -21 -11   21.49   18.45
  -1 -21  11    1.20   10.09
  -1  21  10    4.38   13.66
  -1 -21  10   12.37   17.67
   1 -21 -10   20.01   27.19
  -1 -21  10   -0.52   15.98
  -1  21   9   25.30   20.44
  -1 -21   9  -12.98   17.12
   1 -21  -9   22.33   16.24
  -1 -21   9    0.05   11.35
  -1  21   8   -7.03   12.14
   1 -21  -8   11.20   25.57
  -1 -21   8  -13.86   17.06
  -1 -21   8  -19.30   16.20
  -1  21   7    1.01   11.50
   1 -21  -7   -6.45   14.55
  -1 -21   7    5.48   10.38
  -1 -21   7   -4.23   24.75
  -1  21   6   12.04   11.20
   1 -21  -6   18.17   14.20
  -1 -21   6   28.58   16.83
  -1 -21   6  -23.70   15.60
  -1  21   5   11.42   10.70
   1 -21  -5   18.88   13.49
  -1 -21   5  -19.31   10.49
  -1 -21   5   28.08   14.73
  -1  21   4    6.16   10.41
   1 -21  -4    3.98   12.71
  -1 -21   4   28.91   17.52
  -1 -21   4  -15.63   23.86
  -1  21   3    6.46   16.49
   1 -21  -3   26.83   12.23
  -1 -21   3    5.48   11.32
  -1 -21   3   15.92   23.71
  -1  21   2   38.17   10.61
   1 -21  -2   25.40   12.09
  -1 -21   2   36.21   19.62
  -1 -21   2   19.97   15.28
   1 -21  -1   19.53   12.99
   1 -21  -1    8.10   17.56
  -1 -21   1    9.88   14.80
  -1 -21   1    9.08   11.90
   1 -21   0   45.81   20.11
   1 -21   0   23.87   11.03
  -1 -21   0   21.13   15.03
  -1 -21   0   15.05   20.01
   1 -21   1    7.93   19.80
   1 -21   1   20.56   10.62
  -1 -21  -1    8.84   15.37
  -1 -21  -1   -3.48   12.67
   1  21   2  167.22   15.53
   1 -21   2  166.20   12.61
   1 -21   2  152.22   15.29
  -1 -21  -2  173.24   25.08
   1  21   3  -16.38   12.75
   1 -21   3   -6.09   10.05
   1 -21   3   17.33   12.39
  -1 -21  -3   -4.14   13.57
   1  21   4   34.49   13.11
   1 -21   4   25.10   10.29
   1 -21   4   35.53   12.93
  -1 -21  -4   47.71   24.51
   1  21   5   18.76   13.35
   1 -21   5   49.73   10.04
   1 -21   5    9.16   13.51
  -1 -21  -5   40.20   15.43
   1  21   6  -15.07   20.86
   1 -21   6   20.27   15.18
   1 -21   6  -25.69   20.97
   1  21   7   18.95   13.30
   1 -21   7   -0.87    9.26
   1 -21   7  -16.34   21.24
  -1 -21  -7   10.24   16.70
   1  21   8   -3.32   23.37
   1 -21   8   18.05   15.07
   1 -21   8   33.52   22.54
  -1 -21  -8   54.18   27.83
   1  21   9   -3.46   14.40
   1 -21   9   -0.92    9.31
   1 -21   9  -15.13   14.52
  -1 -21  -9   17.60   17.86
   1  21  10   20.02   15.32
   1 -21  10   29.29   14.97
   1 -21  10   26.18   14.78
  -1 -21 -10   51.57   31.95
   1  21  11    9.38   25.84
   1 -21  11   24.87   14.72
   1 -21  11   -0.30    9.34
  -1 -21 -11   30.52   20.16
   1  21  12   54.99   28.04
   1 -21  12   19.00   23.98
   1 -21  12   32.06    8.79
  -1 -21 -12   12.43   21.55
   1  21  13   -8.78   16.69
   1 -21  13    3.17   23.00
   1 -21  13   -2.01   13.87
  -1 -21 -13   -5.76   22.92
   1  21  14  -12.77   18.23
   1 -21  14   11.29   13.86
   1 -21  14   14.56   10.24
  -1 -21 -14   36.74   23.34
  -1  23  12    1.98   26.91
  -1 -23  12   -0.39   18.85
   1 -23 -12  -49.53   22.58
  -1 -23  12    3.92   11.21
  -1  23  11   23.02   15.57
   1 -23 -11    7.33   20.26
  -1 -23  11    8.43   11.27
  -1 -23  11   12.45   30.87
  -1  23  10   -7.68   14.77
   1 -23 -10   -0.58   30.78
  -1 -23  10   -0.77   17.40
  -1 -23  10   12.49   29.42
  -1  23   9   27.48   14.19
   1 -23  -9   14.54   18.52
  -1 -23   9    7.69   10.91
  -1 -23   9   20.95   18.55
  -1  23   8   -2.89   13.49
   1 -23  -8   17.81   17.48
  -1 -23   8   -5.51   17.74
  -1 -23   8   14.80   17.78
  -1  23   7   -1.36   12.46
   1 -23  -7  -18.75   17.02
  -1 -23   7   -9.28   12.11
  -1 -23   7   32.65   29.66
  -1  23   6   35.50   19.97
   1 -23  -6  -23.38   15.42
  -1 -23   6   -1.27   11.65
  -1 -23   6   -9.34   18.03
  -1  23   5   12.19   12.18
   1 -23  -5   17.47   23.39
  -1 -23   5    5.88   12.18
  -1 -23   5   28.80   17.53
  -1  23   4    5.56   19.79
   1 -23  -4  -25.50   14.32
  -1 -23   4    1.90   12.30
  -1 -23   4    1.26   27.46
  -1  23   3   36.32   12.39
   1 -23  -3   29.75   23.64
  -1 -23   3   59.79   21.17
  -1 -23   3   13.35   17.51
   1 -23  -2   -6.74   15.02
   1 -23  -2   12.27   13.31
  -1 -23   2   10.33   17.05
  -1 -23   2   -4.11   12.89
   1 -23  -1    8.63   23.68
   1 -23  -1  -23.54   13.11
  -1 -23   1    1.77   16.88
  -1 -23   1   -6.34   21.49
   1 -23   0   47.38   14.86
   1 -23   0   22.69   11.82
  -1 -23   0   35.97   17.83
  -1 -23   0   40.03   14.12
   1 -23   1  -12.51   14.91
   1 -23   1   -7.06   11.31
  -1 -23  -1   -4.08   27.64
  -1 -23  -1   26.19   23.46
   1 -23   2   49.91   22.66
   1 -23   2    6.15   17.80
  -1 -23  -2   29.35   18.03
  -1 -23  -2   31.08   15.09
   1 -23   3    1.54   22.39
   1 -23   3   -3.96   10.92
  -1 -23  -3   -5.91   24.06
   1  23   4   50.67   15.96
   1 -23   4   29.02   17.38
   1 -23   4   48.46   15.55
  -1 -23  -4   66.89   16.89
   1  23   5    8.19   22.95
   1 -23   5   -7.04   10.28
   1 -23   5   -4.35   15.05
  -1 -23  -5   49.22   26.14
   1  23   6    0.98   14.67
   1 -23   6  -11.91   15.61
   1 -23   6   -1.21   15.07
  -1 -23  -6    0.47   17.06
   1  23   7   -6.32   25.37
   1 -23   7    2.83    9.62
   1 -23   7   40.01   24.20
  -1 -23  -7   28.97   18.79
   1  23   8    3.81   16.08
   1 -23   8    6.88   15.62
   1 -23   8   19.23   24.95
  -1 -23  -8   18.69   32.02
   1  23   9   16.92   15.88
   1 -23   9    3.65    9.68
   1 -23   9  -16.10   15.68
  -1 -23  -9  -18.32   20.27
   1  23  10  -14.00   27.11
   1 -23  10    1.05   15.16
   1 -23  10  -16.90   15.79
  -1 -23 -10  -20.64   35.85
   1  23  11   16.41   17.40
   1 -23  11   -3.97   16.92
   1 -23  11    4.18   15.69
  -1 -23 -11    9.49   23.78
  -1  25   7    3.34   14.33
   1 -25  -7  -54.94   29.84
  -1 -25   7   17.08   12.13
  -1 -25   7   -1.32   19.39
  -1  25   6  -22.72   13.71
   1 -25  -6   20.13   17.96
  -1 -25   6   -9.72   12.49
  -1 -25   6   27.22   18.26
  -1  25   5    2.45   14.06
  -1 -25   5  -11.15   20.58
   1 -25  -5  -33.83   17.43
  -1  25   4   26.88   13.72
   1 -25  -4    5.29   16.76
  -1 -25   4   41.54   14.53
  -1 -25   4   29.55   20.01
   1 -25  -3   -1.98   17.83
   1 -25  -3    0.76   15.83
  -1 -25   3   18.15   18.95
  -1 -25   3   11.24   14.42
   1 -25  -2   17.12   25.93
  -1 -25   2    9.69   19.72
  -1 -25   2   -0.58   14.46
   1 -25  -1   41.46   16.56
   1 -25  -1   26.09   13.78
  -1 -25   1   30.62   19.28
  -1 -25   1   36.36   15.46
   1 -25   0   -0.56   15.38
   1 -25   0    7.45   13.35
  -1 -25   0  -52.60   29.90
  -1 -25   0  -20.88   25.40
   1 -25   1  -12.59   24.31
   1 -25   1    7.45   20.42
  -1 -25  -1   27.16   19.50
  -1 -25  -1   23.88   16.13
   1 -25   2   17.52   15.83
   1 -25   2   30.06   12.76
  -1 -25  -2   30.82   30.69
  -1 -25  -2   40.10   26.71
   1 -25   3  -22.73   15.62
   1 -25   3  -11.76   19.13
  -1 -25  -3   11.99   19.83
  -1 -25  -3   20.25   17.03
   1 -25   4   -3.13   25.13
   1 -25   4  -15.86   11.75
  -1 -25  -4  -15.16   17.99
   1  25   5   -6.14   16.47
   1 -25   5   -7.65   18.54
   1 -25   5   -2.53   15.53
  -1 -25  -5   10.01   29.93
   1  25   6    5.77   27.34
   1 -25   6    2.86   11.02
   1 -25   6   21.91   16.79
  -1 -25  -6    5.11   20.29
   2   0 -25   15.18   24.40
  -2   0  25  -39.80   19.95
   2   0 -24    4.06   21.61
  -2   0  24  -18.42   17.84
   2   0 -23   15.80   20.99
  -2   0  23   20.49   27.17
   2   0 -22   16.74   31.63
  -2   0  22   36.00   16.81
   2   0 -21   23.62   27.23
  -2   0  21  -32.75   15.28
   2   0 -20  -11.39   16.13
  -2   0  20   20.65   14.67
   2   0 -19    6.71   14.76
  -2   0  19   20.53   21.38
   2   0 -18  678.10   27.69
  -2   0  18  662.82   25.40
   2   0 -17    5.65   13.43
  -2   0  17   -6.55   11.52
   2   0 -16   -6.51   12.68
  -2   0  16  -18.74   17.36
   2   0 -15    3.69   11.60
  -2   0  15   16.16   10.29
   2   0 -14 1104.99   42.92
  -2   0  14 1103.73   29.20
   2   0 -13  -20.28   15.60
  -2   0  13   15.68   13.92
   2   0 -12 1447.75   44.66
  -2   0  12 1433.52   33.97
   2   0 -11   23.84   12.25
  -2   0  11    2.60    7.22
   2   0 -10   96.47   12.58
  -2   0  10   91.07   11.78
   2   0  -9    1.63   10.39
  -2   0   9   -4.10    5.93
   2   0  -8 9500.29  385.17
  -2   0   8 9183.28  385.89
   2   0  -7    9.16    4.83
  -2   0   7   -4.74    4.70
   2   0  -6 1297.49   23.03
  -2   0   6 1266.45   22.15
   2   0  -5    0.48    3.87
  -2   0   5    2.23    3.81
   2   0  -4  576.16    9.38
  -2   0   4  587.93    9.39
   2   0  -3   -0.75    2.65
  -2   0   3   -0.18    2.68
   2   0  -2 1864.65   28.70
  -2   0   2 1842.72   28.53
   2   0  -1    1.03    1.74
  -2   0   1    3.20    1.89
  -2   0   013070.35  582.80
   2   0   1    0.86    2.20
  -2   0  -1    1.96    2.15
   2   0   2 8557.83  285.34
  -2   0  -2 9149.27  302.85
   2   0   3    3.87    1.97
  -2   0  -3    3.20    1.88
   2   0   412598.83  584.45
  -2   0  -413091.54  594.34
  -2   0  -5    5.18    4.36
   2   0   6 6351.64  189.95
  -2   0  -6 6627.58  203.09
   2   0   7    0.93    6.15
  -2   0  -7   -1.69    3.70
   2   0   8   25.45    4.56
  -2   0  -8   20.42    4.76
   2   0   9    5.16    4.94
  -2   0  -9   11.29    8.67
   2   0  10  295.06    8.86
  -2   0 -10  260.77    8.98
   2   0  11   -5.10    6.22
  -2   0 -11   -2.87   10.72
   2   0  12 1104.92   24.63
  -2   0 -12 1100.95   25.45
   2   0  13   -5.80    7.40
  -2   0 -13   -5.15    8.05
   2   0  14  167.64   10.50
  -2   0 -14  165.22   11.31
   2   0  15   -8.57    9.04
  -2   0 -15    4.72    9.59
   2   0  16   32.34    9.82
  -2   0 -16   29.55   17.26
   2   0  17    1.53   10.54
  -2   0 -17  -22.55   11.57
   2   0  18   -4.08   11.27
  -2   0 -18   12.09   12.62
   2   0  19   23.77   19.36
  -2   0 -19    3.51   13.34
   2   0  20   -0.29   20.36
  -2   0 -20    4.37   23.79
   2   0  21   -2.90   14.10
  -2   0 -21  -31.94   15.55
   2   0  22  -10.36   15.30
  -2   0 -22   32.31   16.61
   2   0  23   -0.30   15.38
  -2   0 -23    9.17   27.50
   2   2 -25  -14.03   24.43
  -2   2  25    8.29   19.86
  -2  -2  25    7.77   32.39
   2  -2 -25   33.96   24.49
   2   2 -24  -27.15   21.83
  -2   2  24   19.14   29.39
  -2  -2  24   24.77   18.99
   2  -2 -24    2.93   21.85
   2   2 -23   20.46   20.86
  -2   2  23   16.76   17.94
  -2  -2  23   34.03   17.48
   2  -2 -23   28.38   20.21
   2   2 -22   33.91   31.19
  -2   2  22   33.80   17.24
  -2  -2  22   46.49   25.94
   2  -2 -22    4.83   19.27
   2   2 -21    8.20   28.17
  -2   2  21   37.06   15.79
  -2  -2  21   -4.76   14.99
   2  -2 -21   22.90   28.18
   2   2 -20  -16.92   15.97
  -2   2  20   -6.11   14.34
  -2  -2  20   -1.48   14.03
   2  -2 -20  -24.70   16.55
   2   2 -19   55.28   16.37
  -2   2  19    9.55   23.30
  -2  -2  19   43.52   23.34
   2  -2 -19   28.84   16.50
   2   2 -18   27.86   15.09
  -2   2  18   55.81   14.03
  -2  -2  18   65.67   13.81
   2  -2 -18   79.98   16.22
   2   2 -17  100.43   15.03
  -2   2  17   79.54   12.71
  -2  -2  17   73.58   13.50
   2  -2 -17   71.38   15.40
   2   2 -16    9.04   12.84
  -2   2  16    9.25   11.64
  -2  -2  16   30.03   19.37
   2  -2 -16   -8.11   20.85
   2   2 -15  570.63   22.10
  -2   2  15  543.03   27.68
  -2  -2  15  571.85   20.38
   2  -2 -15  557.87   31.35
   2   2 -14   37.48   11.38
  -2   2  14   32.06    9.88
  -2  -2  14   72.53   16.80
   2  -2 -14   32.73   11.63
   2   2 -13   24.33   10.25
  -2   2  13   32.70    8.55
  -2  -2  13    1.34    9.52
   2  -2 -13   33.29   10.10
   2   2 -12  202.02   11.56
  -2   2  12  181.93   10.32
  -2  -2  12  185.97   10.54
   2  -2 -12  193.85   11.62
   2   2 -11    4.46    8.32
  -2   2  11    6.25   11.17
  -2  -2  11   -5.80    7.46
   2  -2 -11  -19.94    8.17
   2   2 -10   74.03   12.30
  -2   2  10   58.40    7.16
  -2  -2  10   47.82   11.65
   2  -2 -10   67.13    7.78
   2   2  -9  351.49   11.15
  -2   2   9  327.88    9.40
  -2  -2   9  343.68   10.55
   2  -2  -9  369.04   15.94
   2   2  -8  133.96    7.59
  -2   2   8  123.90    6.55
  -2  -2   8  129.40    7.13
   2   2  -7  646.22   17.61
  -2   2   7  593.69   15.23
  -2  -2   7  567.21   12.11
   2  -2  -7  587.50   15.79
   2   2  -6  251.92    7.30
  -2   2   6  225.78    6.23
  -2  -2   6  242.88   10.58
   2  -2  -6  224.58    9.31
   2   2  -5 1873.07   33.70
  -2   2   5 1861.67   31.86
  -2  -2   5 1812.89   33.75
   2  -2  -5 1914.97   37.33
   2   2  -4  233.69    6.00
  -2   2   4  219.69    6.79
  -2  -2   4  226.55    6.05
   2  -2  -4  226.21    5.39
   2   2  -3 3962.67   88.59
  -2   2   3 3967.65   85.35
  -2  -2   3 3920.07   90.21
   2  -2  -3 3890.59   82.33
   2   2  -2   93.21    3.72
  -2   2   2   85.82    3.43
  -2  -2   2   93.15    3.78
   2  -2  -2   88.69    2.48
   2   2  -1 1691.25   29.33
  -2   2   1 1663.48   22.60
  -2  -2   1 1789.50   27.86
   2  -2  -1 1803.96   23.60
  -2   2   0  982.51   10.08
   2  -2   0  984.85   10.18
  -2  -2   0  956.91   14.09
   2   2   119367.54 1211.69
  -2   2  -119556.32 1124.86
  -2   2  -120192.14 1148.26
  -2  -2  -119434.01 1209.18
  -2   2  -2   99.21    1.75
   2   2   2   86.93    4.92
   2  -2   2   92.10    1.65
  -2  -2  -2   91.44    3.07
  -2   2  -3 2000.77   28.10
   2   2   3 1884.01   30.25
   2  -2   3 1936.54   25.92
  -2  -2  -3 1936.53   30.34
  -2   2  -4 4461.63   95.67
   2   2   4 4511.22  109.40
   2  -2   4 4295.21   95.10
  -2  -2  -4 4375.55  106.60
  -2   2  -5  159.74    5.35
   2   2   5  158.68    6.95
   2  -2   5  152.92    3.42
  -2  -2  -5  143.80    4.78
  -2   2  -6  358.75    6.50
   2   2   6  356.92   10.35
   2  -2   6  375.15    8.39
  -2  -2  -6  370.38    7.67
  -2   2  -7 9115.99  357.97
   2   2   7 9096.70  355.54
   2  -2   7 9106.81  346.25
  -2  -2  -7 9285.68  362.68
  -2   2  -8   61.08    7.54
   2   2   8   49.60    8.66
   2  -2   8   53.39    4.62
  -2  -2  -8   54.77    5.65
  -2   2  -9 1250.06   23.37
   2   2   9 1259.13   30.26
   2  -2   9 1270.74   23.14
  -2  -2  -9 1267.13   24.54
  -2   2 -10   41.41    6.00
   2   2  10   37.21    6.57
   2  -2  10   50.94    5.67
  -2  -2 -10   38.31    6.54
  -2   2 -11  177.45   12.75
   2   2  11  182.12    8.70
   2  -2  11  169.57   12.09
  -2  -2 -11  166.33    8.94
  -2   2 -12  219.15   10.02
   2   2  12  230.23   10.25
   2  -2  12  229.27   14.00
  -2  -2 -12  233.67   15.94
  -2   2 -13  376.73   13.28
   2   2  13  382.29   13.45
   2  -2  13  376.70   17.71
  -2  -2 -13  386.45   14.08
  -2   2 -14   -8.97    8.58
   2   2  14   10.59    8.81
   2  -2  14   12.04    7.94
  -2  -2 -14   13.75    9.20
  -2   2 -15   90.78   16.87
   2   2  15   71.91   10.42
   2  -2  15   91.18    9.47
  -2  -2 -15   67.20   11.44
  -2   2 -16   42.69   11.05
   2   2  16   27.71   10.57
   2  -2  16   22.20    9.61
  -2  -2 -16   28.31   11.27
  -2   2 -17  -14.28   11.17
   2   2  17   -3.97   11.32
   2  -2  17    6.56    9.85
  -2  -2 -17    8.42   18.87
  -2   2 -18   15.14   12.13
   2   2  18    1.87   11.98
   2  -2  18   18.34   17.14
  -2  -2 -18   19.60   12.86
  -2   2 -19    9.80   20.92
   2   2  19    8.79   12.59
   2  -2  19    6.45   18.53
  -2  -2 -19   16.89   13.90
  -2   2 -20   13.64   13.91
   2   2  20   24.10   13.87
   2  -2  20    8.04   12.23
  -2  -2 -20  -11.45   24.90
  -2   2 -21   -5.34   14.98
   2   2  21    2.21   23.51
   2  -2  21    2.92   13.59
  -2  -2 -21   -3.14   16.03
  -2   2 -22    5.20   15.81
   2  -2  22  -14.62   14.52
  -2  -2 -22   -7.03   17.62
  -2   2 -23   55.40   30.56
   2   2  23   37.05   27.12
   2  -2  23   -4.24   23.17
  -2  -2 -23    0.01   31.84
   2   4 -25  -18.77   24.09
  -2   4  25  -41.24   32.39
  -2  -4  25    8.38   20.18
   2  -4 -25  -32.92   40.48
   2   4 -24   27.98   21.31
  -2   4  24  -16.69   19.74
  -2  -4  24  -61.26   30.46
   2  -4 -24  -21.54   39.39
   2   4 -23    3.11   20.34
  -2   4  23   25.82   18.36
  -2  -4  23   18.01   17.69
   2  -4 -23    4.14   20.70
   2   4 -22  -34.76   30.65
  -2   4  22   27.69   17.06
  -2  -4  22    1.42   16.60
   2  -4 -22  -20.10   19.18
   2   4 -21   52.22   28.66
  -2   4  21    1.98   16.19
  -2  -4  21   34.87   26.06
   2  -4 -21   21.20   18.71
   2   4 -20    1.03   26.50
  -2   4  20   -6.43   24.00
  -2  -4  20  -34.97   14.97
   2  -4 -20   16.88   27.31
   2   4 -19   35.54   25.82
  -2   4  19    9.55   24.23
  -2  -4  19   33.22   23.03
   2  -4 -19   68.86   16.99
   2   4 -18   25.26   24.31
  -2   4  18   29.54   13.87
  -2  -4  18   56.96   13.82
   2  -4 -18   48.58   15.62
   2   4 -17   87.65   25.82
  -2   4  17  160.27   14.30
  -2  -4  17  115.01   14.90
   2  -4 -17  130.03   16.69
   2   4 -16  134.69   23.03
  -2   4  16   87.95   13.51
  -2  -4  16   90.22   13.13
   2  -4 -16   95.01   22.24
   2   4 -15 1102.43   46.70
  -2   4  15 1041.11   29.90
  -2  -4  15 1060.38   31.66
   2  -4 -15 1079.07   33.56
   2   4 -14   14.29   18.09
  -2   4  14   25.41   15.73
  -2  -4  14  -10.30   16.79
   2  -4 -14    2.50   10.96
   2   4 -13    5.78   10.71
  -2   4  13   -4.50   14.41
  -2  -4  13   12.49    9.54
   2  -4 -13   18.03   10.03
   2   4 -12    2.84    9.56
  -2   4  12   18.80    8.49
  -2  -4  12   16.23    8.98
   2  -4 -12   18.22   14.99
   2   4 -11 1810.28   44.07
  -2   4  11 1773.80   39.87
  -2  -4  11 1866.61   54.02
   2  -4 -11 1812.30   42.53
   2   4 -10   79.99   13.46
  -2   4  10   78.99    7.55
  -2  -4  10   57.49    8.40
   2  -4 -10   83.12    8.32
   2   4  -9   14.77    7.39
  -2   4   9    7.75    5.83
  -2  -4   9   -2.73    7.10
   2  -4  -9   12.47    6.43
   2   4  -8  418.98   11.92
  -2   4   8  378.70    9.68
  -2  -4   8  374.05   11.48
   2  -4  -8  411.74   15.39
   2   4  -7  340.40   10.02
  -2   4   7  324.50    8.26
  -2  -4   7  329.37   10.29
   2  -4  -7  342.01    8.74
   2   4  -6 1065.94   20.08
  -2   4   6 1032.55   17.51
  -2  -4   6 1035.68   20.65
   2  -4  -6 1076.67   18.71
   2   4  -5 1433.87   26.39
  -2   4   5 1465.42   23.74
  -2  -4   5 1401.68   27.29
   2  -4  -5 1484.36   24.60
   2   4  -4 3073.26   64.95
  -2   4   4 3090.37   63.78
  -2  -4   4 3050.44   67.60
   2  -4  -4 3105.91   64.79
   2   4  -3 1185.21   23.44
  -2   4   3 1208.04   16.64
  -2  -4   3 1219.90   21.16
   2  -4  -3 1192.20   16.83
   2   4  -2  100.37    4.85
  -2   4   2   89.43    2.45
  -2  -4   2   94.24    5.03
   2  -4  -2   88.59    3.87
  -2   4   1  150.25    2.99
  -2  -4   1  145.54    5.44
   2  -4  -1  149.44    2.42
  -2  -4   1  159.25    4.59
  -2   4   0 4214.80   81.30
   2   4   0 4359.87  100.88
   2  -4   0 4493.05   87.92
  -2  -4   0 4335.04   98.38
   2   4   1  110.87    4.30
   2  -4   1  108.37    1.32
  -2  -4  -1  104.61    4.12
   2   4   2 3013.26   58.60
  -2  -4  -2 2900.21   55.99
  -2   4  -3  188.07    3.27
   2   4   3  190.48    5.41
   2  -4   3  198.39    3.01
  -2  -4  -3  190.45    5.25
  -2   4  -4  229.51    4.78
   2   4   4  243.82    6.10
   2  -4   4  242.03    4.40
  -2  -4  -4  231.90    6.00
  -2   4  -5  149.18    5.08
   2   4   5  160.20    5.69
   2  -4   5  161.69    3.30
  -2  -4  -5  162.80    8.82
  -2   4  -6 4582.59  118.34
   2   4   6 4621.06  121.68
   2  -4   6 4762.82  118.67
  -2  -4  -6 4841.35  126.99
  -2   4  -7  739.37   15.27
   2   4   7  799.93   20.02
   2  -4   7  752.73   14.31
  -2  -4  -7  797.94   20.46
  -2   4  -810240.89  424.64
   2   4   810329.40  436.61
   2  -4   810067.76  411.84
  -2  -4  -8 9080.21  414.59
  -2   4  -9 2853.10   63.42
   2   4   9 2933.05   76.55
   2  -4   9 2873.78   61.47
  -2  -4  -9 2866.54   67.37
  -2   4 -10  774.06   16.07
   2   4  10  817.28   18.37
   2  -4  10  804.47   19.64
  -2  -4 -10  784.15   18.53
  -2   4 -11   89.77    7.22
   2   4  11   94.75    8.57
   2  -4  11   97.13    6.52
  -2  -4 -11   91.16   13.24
  -2   4 -12  203.78    9.67
   2   4  12  201.86   11.04
   2  -4  12  220.68    8.83
  -2  -4 -12  218.20   10.57
  -2   4 -13   35.31    7.98
   2   4  13   41.02    9.29
   2  -4  13   28.53   11.65
  -2  -4 -13   44.14    9.60
  -2   4 -14  118.28   10.00
   2   4  14  103.96   10.97
   2  -4  14  117.98   13.82
  -2  -4 -14  105.86   11.43
  -2   4 -15   57.71    9.73
   2   4  15   48.87   11.10
   2  -4  15   59.68    8.93
  -2  -4 -15   33.78   18.92
  -2   4 -16   17.07   16.00
   2   4  16   -4.11   10.98
   2  -4  16   -4.72    8.93
  -2  -4 -16    3.44   11.41
  -2   4 -17    4.34   17.69
   2   4  17   -4.93   11.95
   2  -4  17   -1.88   15.59
  -2  -4 -17   20.39   19.69
  -2   4 -18    4.73   11.63
   2   4  18  -16.40   12.32
   2  -4  18    5.39   16.51
  -2  -4 -18    6.05   13.04
  -2   4 -19   -9.59   12.98
   2   4  19   17.25   13.89
   2  -4  19  -20.40   11.11
  -2  -4 -19    3.93   14.51
  -2   4 -20   69.97   15.43
   2   4  20   65.17   15.51
   2  -4  20   48.90   13.04
  -2  -4 -20   76.98   27.38
  -2   4 -21    3.23   15.28
   2   4  21   -5.14   15.88
   2  -4  21  -14.20   20.02
  -2  -4 -21   24.36   16.41
  -2   4 -22   -7.19   27.77
   2   4  22   13.51   16.72
   2  -4  22  -26.92   20.21
  -2  -4 -22    1.23   28.47
  -2   4 -23   -8.04   18.22
   2   4  23   -2.84   17.35
   2  -4  23    6.75   13.35
  -2  -4 -23   13.20   19.21
   2   6 -24   20.93   21.33
  -2   6  24  -16.16   19.78
  -2  -6  24   18.62   18.70
   2  -6 -24   13.50   24.39
   2   6 -23   12.75   20.63
  -2   6  23   19.18   19.01
  -2  -6  23   -7.63   29.51
   2  -6 -23   -4.40   34.18
   2   6 -22  -33.62   18.88
  -2   6  22    2.44   17.45
  -2  -6  22   34.70   17.38
   2  -6 -22   15.08   20.31
   2   6 -21    5.43   27.81
  -2   6  21  -14.51   25.18
  -2  -6  21    9.42   26.02
   2  -6 -21    5.71   18.49
   2   6 -20   47.04   27.70
  -2   6  20   19.02   25.85
  -2  -6  20   23.44   15.50
   2  -6 -20   33.35   29.69
   2   6 -19  225.59   29.91
  -2   6  19  140.71   17.82
  -2  -6  19  163.82   17.32
   2  -6 -19  135.94   30.47
   2   6 -18  -18.68   23.68
  -2   6  18   15.46   13.37
  -2  -6  18    7.50   13.72
   2  -6 -18    1.35   15.02
   2   6 -17   27.25   14.25
  -2   6  17    1.13   13.46
  -2  -6  17   13.51   12.81
   2  -6 -17   43.43   14.70
   2   6 -16  124.24   15.59
  -2   6  16  119.72   13.65
  -2  -6  16  128.75   13.97
   2  -6 -16  105.02   24.27
   2   6 -15  277.12   17.76
  -2   6  15  305.97   15.85
  -2  -6  15  279.91   16.61
   2  -6 -15  304.29   17.53
   2   6 -14   43.11   12.14
  -2   6  14   46.18   10.96
  -2  -6  14   51.25   11.77
   2  -6 -14   56.22   12.57
   2   6 -13  621.39   20.93
  -2   6  13  571.73   18.63
  -2  -6  13  596.93   29.46
   2  -6 -13  601.08   20.08
   2   6 -12  294.60   21.24
  -2   6  12  264.47   12.17
  -2  -6  12  261.95   13.77
   2  -6 -12  255.41   20.75
   2   6 -11  284.29   13.17
  -2   6  11  288.44   11.54
  -2  -6  11  278.31   13.14
   2  -6 -11  289.59   12.51
   2   6 -10  307.23   12.36
  -2   6  10  260.77   10.58
  -2  -6  10  299.52   19.19
   2  -6 -10  260.65   11.64
   2   6  -9 2470.70   59.28
  -2   6   9 2454.93   54.68
  -2  -6   9 2375.98   71.75
   2  -6  -9 2449.85   64.64
   2   6  -8  129.41   13.40
  -2   6   8   96.48    6.77
  -2  -6   8  111.39    8.96
   2  -6  -8   98.11    7.49
   2   6  -7  391.05   11.02
  -2   6   7  345.38    8.78
  -2  -6   7  328.97   16.54
   2  -6  -7  369.65   13.65
   2   6  -6   96.55    6.81
  -2   6   6  102.03    7.87
  -2  -6   6  105.08   12.12
   2  -6  -6  120.48    5.70
   2   6  -5 3992.43  100.66
  -2   6   5 4015.74   93.35
  -2  -6   5 4013.12  106.37
   2  -6  -5 3949.09   99.37
   2   6  -4 1327.61   23.93
  -2   6   4 1261.33   19.77
  -2  -6   4 1302.30   25.78
   2  -6  -4 1297.15   20.82
  -2   6   3  712.95   12.30
  -2  -6   3  741.08   15.23
   2  -6  -3  754.62   11.14
  -2   6   2 1818.61   27.32
  -2  -6   2 1835.22   36.30
   2  -6  -2 1894.91   31.67
  -2  -6   2 1879.07   32.20
  -2   6   1  780.70    9.46
  -2  -6   1  777.61   15.55
   2  -6  -1  800.55   10.10
  -2  -6   1  790.25   16.40
  -2   6   0  489.69    5.61
   2   6   0  506.80   13.42
   2  -6   0  491.08    7.01
  -2  -6   0  498.81    9.13
   2   6   1 2378.25   44.29
   2  -6   1 2207.66   34.03
  -2  -6  -1 2302.35   47.79
   2   6   2  596.45   10.94
   2  -6   2  565.66    6.99
  -2  -6  -2  573.34   10.67
   2   6   3   11.28    4.58
   2  -6   3    7.18    3.06
  -2  -6  -3   11.31    7.10
  -2   6  -4  403.38    6.87
   2   6   4  434.51    9.51
   2  -6   4  413.88    7.08
  -2  -6  -4  403.44    9.49
  -2   6  -5  993.12   14.17
   2   6   5 1047.53   19.47
   2  -6   5 1090.24   16.94
  -2  -6  -5 1063.29   19.70
  -2   6  -6  179.32    6.68
   2   6   6  179.85    7.48
   2  -6   6  172.43    4.34
  -2  -6  -6  169.53    7.48
  -2   6  -7 1739.48   34.40
   2   6   7 1757.34   42.34
   2  -6   7 1738.42   29.83
  -2  -6  -7 1772.73   43.24
  -2   6  -8  945.67   21.15
   2   6   8  941.70   20.40
   2  -6   8  970.95   19.79
  -2  -6  -8  926.97   26.11
  -2   6  -9  297.07    8.33
   2   6   9  310.85   10.88
   2  -6   9  289.30    7.94
  -2  -6  -9  304.73   10.99
  -2   6 -10  287.29   13.16
   2   6  10  292.53   17.52
   2  -6  10  278.34    8.20
  -2  -6 -10  277.09   11.51
  -2   6 -11    2.14   10.50
   2   6  11   11.82    8.49
   2  -6  11   12.65    5.66
  -2  -6 -11    2.52   13.92
  -2   6 -12   60.07    7.65
   2   6  12   77.28    9.75
   2  -6  12   68.91   10.48
  -2  -6 -12   77.09    9.87
  -2   6 -13   33.18    8.01
   2   6  13   19.03    9.67
   2  -6  13   11.14    6.86
  -2  -6 -13   15.83    9.91
  -2   6 -14   25.14    8.69
   2   6  14    1.13   10.28
   2  -6  14   -9.92   11.68
  -2  -6 -14   -0.98   10.17
  -2   6 -15   21.50    9.85
   2   6  15   20.58   17.51
   2  -6  15   23.45    8.16
  -2  -6 -15   20.06   12.09
  -2   6 -16   76.92   11.68
   2   6  16  104.70   20.39
   2  -6  16   96.40   10.00
  -2  -6 -16  107.92   13.89
  -2   6 -17   15.62   10.79
   2   6  17   18.40   20.34
   2  -6  17   -0.42   15.74
  -2  -6 -17    6.17   21.80
  -2   6 -18   -6.66   11.67
   2   6  18    3.61   21.97
   2  -6  18    8.79   10.21
  -2  -6 -18   -1.68   14.53
  -2   6 -19   48.88   21.78
   2   6  19   20.12   23.61
   2  -6  19    9.45   11.30
  -2  -6 -19   25.67   24.32
  -2   6 -20   23.55   23.67
   2   6  20    2.15   24.27
   2  -6  20    4.98   18.95
  -2  -6 -20   -2.65   16.67
  -2   6 -21  -26.74   25.17
   2   6  21   21.50   16.55
   2  -6  21  -52.32   20.29
  -2  -6 -21    6.17   17.53
  -2   6 -22  -14.77   16.94
   2   6  22    7.35   17.49
   2  -6  22    4.61   12.99
  -2  -6 -22   15.54   30.56
   2   8 -24   14.19   21.66
  -2   8  24   20.44   20.26
  -2  -8  24   13.00   19.57
   2  -8 -24   13.07   25.86
   2   8 -23   20.98   19.90
  -2   8  23    3.20   18.85
  -2  -8  23    4.75   18.96
   2  -8 -23  -22.97   24.37
   2   8 -22   13.82   18.74
  -2   8  22  -11.47   28.42
  -2  -8  22   33.21   28.75
   2  -8 -22  -29.69   35.79
   2   8 -21   10.25   18.10
  -2   8  21    2.12   26.47
  -2  -8  21   -4.84   17.71
   2  -8 -21   41.50   19.65
   2   8 -20   39.60   16.63
  -2   8  20   21.19   25.77
  -2  -8  20   43.96   27.00
   2  -8 -20    5.27   19.03
   2   8 -19  140.70   19.13
  -2   8  19  162.03   18.35
  -2  -8  19  137.80   18.35
   2  -8 -19  150.36   20.44
   2   8 -18   32.33   15.01
  -2   8  18   25.07   13.84
  -2  -8  18   26.09   23.58
   2  -8 -18   10.10   16.77
   2   8 -17   10.45   13.71
  -2   8  17   14.38   13.35
  -2  -8  17   14.71   13.56
   2  -8 -17   -3.12   14.64
   2   8 -16  300.26   18.55
  -2   8  16  278.67   16.66
  -2  -8  16  294.23   28.38
   2  -8 -16  290.78   19.68
   2   8 -15  168.20   24.80
  -2   8  15  178.33   14.67
  -2  -8  15  211.54   15.56
   2  -8 -15  198.11   24.80
   2   8 -14   21.50   18.32
  -2   8  14   -7.77   10.55
  -2  -8  14   -2.88   11.83
   2  -8 -14   12.09   12.32
   2   8 -13  153.49   13.04
  -2   8  13  133.52   12.13
  -2  -8  13  145.15   20.92
   2  -8 -13  161.50   13.62
   2   8 -12   41.01   10.74
  -2   8  12   31.43    9.33
  -2  -8  12   28.14   11.09
   2  -8 -12   55.92   16.49
   2   8 -11  182.27   18.19
  -2   8  11  175.79   10.87
  -2  -8  11  184.96   13.11
   2  -8 -11  192.09   11.91
   2   8 -10  222.45   11.47
  -2   8  10  214.50   15.99
  -2  -8  10  205.83   12.63
   2  -8 -10  222.88   11.37
   2   8  -9  715.20   24.93
  -2   8   9  675.00   21.45
  -2  -8   9  706.47   29.01
   2  -8  -9  674.89   17.31
   2   8  -8  487.55   13.65
  -2   8   8  455.57   11.92
  -2  -8   8  486.26   22.64
   2  -8  -8  447.72   12.32
   2   8  -7  806.13   18.31
  -2   8   7  752.50   15.52
  -2  -8   7  824.58   28.20
   2  -8  -7  794.46   17.04
   2   8  -6  570.72   14.06
  -2   8   6  508.26   15.05
  -2  -8   6  556.25   15.48
   2  -8  -6  566.28   12.46
   2   8  -5  584.31   13.86
  -2   8   5  547.62   10.45
  -2  -8   5  570.57   15.19
   2  -8  -5  596.32   11.91
   2   8  -4  222.76    8.47
  -2   8   4  182.13    5.42
  -2  -8   4  178.96    9.08
   2  -8  -4  193.39    8.98
  -2   8   3  183.27    4.79
  -2  -8   3  180.69   12.89
   2  -8  -3  192.18    8.18
  -2  -8   3  187.16    6.75
  -2   8   2  692.65   12.70
  -2  -8   2  695.31   16.18
   2  -8  -2  742.25   14.30
  -2  -8   2  724.09   13.47
  -2   8   1 2298.79   38.12
  -2  -8   1 2162.79   49.74
   2  -8  -1 2321.19   42.87
  -2  -8   1 2249.58   50.42
   2   8   0 1811.62   34.80
  -2   8   0 1727.53   28.73
   2  -8   0 1799.42   27.91
  -2  -8   0 1836.83   34.01
   2   8   1 3088.71   76.61
   2  -8   1 3094.00   57.91
  -2  -8  -1 3206.00   70.90
   2   8   2 1809.42   40.68
   2  -8   2 1749.87   25.89
   2  -8   2 1732.75   30.94
  -2  -8  -2 1842.01   35.29
   2   8   3 1188.41   27.95
   2  -8   3 1163.93   19.92
   2  -8   3 1118.55   16.83
  -2  -8  -3 1159.01   22.33
   2   8   4 1011.11   25.84
   2  -8   4 1007.24   15.68
   2  -8   4  980.78   15.07
  -2  -8  -4  967.07   19.83
  -2   8  -5 3676.58   78.48
   2   8   5 3602.41   89.31
   2  -8   5 3553.06   79.41
  -2  -8  -5 3463.33   87.00
  -2   8  -6  956.95   17.54
   2   8   6  948.69   20.31
   2  -8   6  935.66   15.63
  -2  -8  -6  923.74   20.61
  -2   8  -7 1819.24   32.71
   2   8   7 1840.60   47.91
   2  -8   7 1849.08   38.26
  -2  -8  -7 1803.57   40.52
  -2   8  -8  325.54    7.92
   2   8   8  333.07   12.05
   2  -8   8  316.26   11.28
  -2  -8  -8  311.85   12.10
  -2   8  -9  142.06    6.64
   2   8   9  133.92    9.47
   2  -8   9  141.99    9.70
  -2  -8  -9  123.50   15.33
  -2   8 -10  139.98   11.04
   2   8  10  104.91   16.42
   2  -8  10  123.27    6.70
  -2  -8 -10  115.30   10.77
  -2   8 -11  148.21    8.37
   2   8  11  160.31   11.58
   2  -8  11  140.97    7.64
  -2  -8 -11  142.45   11.66
  -2   8 -12    0.17   11.41
   2   8  12    0.08    9.55
   2  -8  12    5.38   10.14
  -2  -8 -12    3.35   16.87
  -2   8 -13   32.70   12.94
   2   8  13   12.26   11.06
   2  -8  13   25.31    7.05
  -2  -8 -13   13.40   11.24
  -2   8 -14   93.98   10.13
   2   8  14  118.41   20.19
   2  -8  14  114.49   13.82
  -2  -8 -14  128.74   21.23
  -2   8 -15   42.09   10.05
   2   8  15   53.05   20.64
   2  -8  15   48.55    8.29
  -2  -8 -15   11.98   12.31
  -2   8 -16   -3.11   10.25
   2   8  16  -15.78   20.84
   2  -8  16    1.10    8.58
  -2  -8 -16   -5.06   20.72
  -2   8 -17    4.69   11.28
   2   8  17   23.96   13.36
   2  -8  17   13.83   14.85
  -2  -8 -17   14.17   14.20
  -2   8 -18  -13.55   12.05
   2   8  18   -5.36   13.95
   2  -8  18    3.57   10.23
  -2  -8 -18    8.98   14.85
  -2   8 -19   -6.19   13.86
   2   8  19   12.02   15.50
   2  -8  19   -5.58   17.50
  -2  -8 -19   19.71   16.24
  -2   8 -20    4.11   14.34
   2   8  20   -2.34   15.52
   2  -8  20    2.55   11.57
  -2  -8 -20  -11.98   17.50
  -2   8 -21   -2.60   15.95
   2   8  21  -27.81   28.86
   2  -8  21   23.09   12.68
  -2  -8 -21  -17.58   30.34
  -2   8 -22   63.76   17.54
   2   8  22   26.29   31.68
   2  -8  22   47.80   21.67
  -2  -8 -22   52.38   22.62
   2  10 -23   -8.99   19.07
   2 -10 -23    3.45   24.07
  -2 -10  23    9.44   19.30
   2  10 -22  -17.96   18.23
  -2  10  22  -27.38   31.35
  -2 -10  22    9.36   18.72
   2 -10 -22  -40.84   24.66
   2  10 -21  -18.27   17.39
  -2  10  21   10.29   27.23
  -2 -10  21   -5.95   17.98
   2 -10 -21  -19.33   20.10
   2  10 -20   -5.23   17.18
  -2  10  20   31.20   16.59
  -2 -10  20   39.90   17.47
   2 -10 -20   11.58   20.01
   2  10 -19   28.93   16.22
  -2  10  19   38.37   15.34
  -2 -10  19   48.17   16.62
   2 -10 -19   14.24   18.30
   2  10 -18   91.10   16.91
  -2  10  18  103.55   16.12
  -2 -10  18   96.91   16.91
   2 -10 -18   86.36   19.03
   2  10 -17   -1.60   22.79
  -2  10  17   -8.50   13.55
  -2 -10  17   -8.66   14.40
   2 -10 -17   -1.74   25.07
   2  10 -16  -21.46   21.49
  -2  10  16   30.38   12.89
  -2 -10  16   18.96   22.13
   2 -10 -16    8.56   15.53
   2  10 -15  392.16   19.65
  -2  10  15  384.37   19.45
  -2 -10  15  391.55   20.85
   2 -10 -15  388.54   21.70
   2  10 -14  642.66   23.57
  -2  10  14  613.68   21.84
  -2 -10  14  624.25   25.52
   2 -10 -14  610.98   36.02
   2  10 -13   81.81   19.80
  -2  10  13   70.66   12.17
  -2 -10  13  102.55   13.52
   2 -10 -13  109.72   13.36
   2  10 -12  280.60   14.81
  -2  10  12  263.98   21.19
  -2 -10  12  272.75   16.44
   2 -10 -12  299.01   15.70
   2  10 -11  780.73   23.15
  -2  10  11  810.00   29.85
  -2 -10  11  828.06   26.58
   2 -10 -11  760.74   22.80
   2  10 -10   68.99   15.18
  -2  10  10   60.85    8.95
  -2 -10  10   56.32   11.53
   2 -10 -10   61.99    9.77
   2  10  -9   11.68    8.48
  -2  10   9   26.33    7.54
  -2 -10   9   40.38   16.87
   2 -10  -9    8.08    8.76
   2  10  -8 1410.80   32.74
  -2  10   8 1356.56   36.47
  -2 -10   8 1361.79   47.22
   2 -10  -8 1440.54   32.70
   2  10  -7   -8.08   12.60
  -2  10   7   22.60    5.99
  -2 -10   7    8.80   15.14
   2 -10  -7   13.36    7.13
   2  10  -6  402.70   12.35
  -2  10   6  373.93   14.00
  -2 -10   6  347.83   20.55
   2 -10  -6  365.72   11.11
   2  10  -5  442.80   13.15
  -2  10   5  418.33    9.64
  -2 -10   5  398.53   20.49
   2 -10  -5  445.61   11.20
  -2  10   4   29.81    4.60
  -2 -10   4   14.35    7.94
   2 -10  -4   43.98    8.75
  -2 -10   4   32.71    6.10
  -2  10   3   20.78    4.10
  -2 -10   3   13.44    7.87
   2 -10  -3   17.39    7.76
  -2 -10   3    2.03    5.79
  -2  10   2  667.55   11.25
  -2 -10   2  646.33   17.65
   2 -10  -2  696.63   12.50
  -2 -10   2  661.02   14.18
  -2  10   1   97.68    6.37
  -2 -10   1   89.66    9.01
   2 -10  -1   96.35    4.87
  -2 -10   1   97.13    6.92
   2  10   0 1032.41   21.04
  -2  10   0 1046.01   18.65
   2 -10   0  922.03   18.81
  -2 -10   0 1001.77   20.27
   2  10   1 1200.15   24.79
   2 -10   1 1186.70   18.65
  -2 -10  -1 1228.75   24.82
   2  10   2   27.50    6.65
   2 -10   2   33.96    5.53
   2 -10   2   28.49    6.54
  -2 -10  -2   30.34    7.27
   2  10   3  513.04   13.34
   2 -10   3  517.60    8.31
   2 -10   3  522.37   10.16
  -2 -10  -3  537.30   13.98
   2  10   4  487.55   13.21
   2 -10   4  484.40   10.08
   2 -10   4  488.97   10.14
  -2 -10  -4  492.18   14.34
   2  10   5  945.67   28.39
   2 -10   5  996.85   17.96
   2 -10   5  918.60   16.58
  -2 -10  -5  906.89   21.48
  -2  10  -6  268.42    7.02
   2  10   6  252.48   10.91
   2 -10   6  234.99   10.85
  -2 -10  -6  248.19   11.36
  -2  10  -7   78.40    5.07
   2  10   7   73.11   14.69
   2 -10   7   70.60    5.87
  -2 -10  -7   78.41   15.11
  -2  10  -8   93.70    5.76
   2  10   8  102.99   10.22
   2 -10   8   87.22    9.78
  -2 -10  -8  150.11   10.14
  -2  10  -9   50.20    5.42
   2  10   9   47.87   15.45
   2 -10   9   53.55    9.42
  -2 -10  -9   39.61   10.25
  -2  10 -10   29.63    6.17
   2  10  10   25.33   10.29
   2 -10  10   36.04   10.00
  -2 -10 -10    5.78   17.35
  -2  10 -11    5.02   10.41
   2  10  11    5.31   10.16
   2 -10  11    5.36   10.62
  -2 -10 -11   19.31   10.77
  -2  10 -12  -10.43    7.21
   2  10  12   -9.81   10.90
   2 -10  12   15.45    6.96
  -2 -10 -12    9.75   11.91
  -2  10 -13    1.57   12.35
   2  10  13   -8.49   18.79
   2 -10  13   16.36   11.97
  -2 -10 -13    0.12   12.98
  -2  10 -14   48.92    9.68
   2  10  14   56.80   21.39
   2 -10  14   70.50    8.91
  -2 -10 -14   70.64   14.34
  -2  10 -15   21.70    9.82
   2  10  15   22.43   13.61
   2 -10  15   26.00    8.84
  -2 -10 -15   -9.23   22.23
  -2  10 -16   18.66   10.51
   2  10  16   13.15   14.03
   2 -10  16    2.30   15.07
  -2 -10 -16    0.12   15.43
  -2  10 -17   29.71   17.78
   2  10  17   13.30   15.12
   2 -10  17   20.62    9.74
  -2 -10 -17   28.07   15.43
  -2  10 -18   -7.26   19.42
   2  10  18   18.52   15.66
   2 -10  18   -1.04   10.39
  -2 -10 -18   25.47   16.37
  -2  10 -19   27.39   23.32
   2  10  19   63.14   17.07
   2 -10  19   62.10   18.72
  -2 -10 -19   33.62   17.94
  -2  10 -20    8.18   24.49
   2  10  20   -7.06   17.42
   2 -10  20  -24.23   11.50
  -2 -10 -20  -37.25   30.71
  -2  10 -21   15.97   25.94
   2  10  21   -0.15   18.20
   2 -10  21   -1.07   20.34
  -2 -10 -21   23.19   21.51
   2  12 -22    1.70   18.58
  -2  12  22   17.69   19.00
  -2 -12  22   -6.82   19.59
   2 -12 -22   17.99   40.57
   2  12 -21  -17.48   17.57
  -2  12  21  -34.60   18.32
  -2 -12  21  -18.32   19.16
   2 -12 -21   -3.83   24.20
   2  12 -20  -15.76   17.01
  -2  12  20   13.70   17.07
  -2 -12  20   25.44   17.65
   2 -12 -20    2.51   21.27
   2  12 -19  141.45   29.18
  -2  12  19   98.69   17.98
  -2 -12  19  102.72   18.95
   2 -12 -19  130.46   35.08
  -2  12  18   -1.54   14.76
  -2 -12  18   25.04   15.75
   2 -12 -18  -10.26   18.57
   2  12 -17   64.22   23.35
  -2  12  17   31.53   15.26
  -2 -12  17   24.56   24.87
   2 -12 -17   38.09   17.82
   2  12 -16  218.19   17.35
  -2  12  16  197.68   17.32
  -2 -12  16  220.81   19.92
   2 -12 -16  247.65   32.33
   2  12 -15  574.04   23.66
  -2  12  15  556.30   23.69
  -2 -12  15  533.96   26.57
   2 -12 -15  539.56   26.64
   2  12 -14   25.08   19.02
  -2  12  14    2.91   11.98
  -2 -12  14  -31.20   22.14
   2 -12 -14   -2.93   13.95
   2  12 -13   75.54   12.56
  -2  12  13   98.02   20.76
  -2 -12  13   89.33   14.79
   2 -12 -13   63.03   21.49
   2  12 -12  256.95   14.41
  -2  12  12  230.57   21.73
  -2 -12  12  245.35   17.42
   2 -12 -12  212.01   15.44
   2  12 -11    8.65   16.22
  -2  12  11   -3.27    9.47
  -2 -12  11   -6.89   20.26
   2 -12 -11   11.86   17.37
   2  12 -10   78.67   10.39
  -2  12  10   61.73    9.52
  -2 -12  10   63.90   20.74
   2 -12 -10   65.62   10.78
   2  12  -9  128.07   16.94
  -2  12   9  110.54   15.03
  -2 -12   9  105.45   13.41
   2 -12  -9  103.42   10.90
   2  12  -8  182.52   11.34
  -2  12   8  168.12    9.54
  -2 -12   8  186.58   14.55
   2 -12  -8  163.11   11.08
   2  12  -7  125.68   10.35
  -2  12   7  107.74    7.88
  -2 -12   7  126.28   12.67
   2 -12  -7  105.95    9.64
  -2  12   6  191.43    8.25
  -2 -12   6  179.86   12.77
   2 -12  -6  177.51    9.91
  -2 -12   6  181.52    9.01
  -2  12   5  256.11   12.37
  -2 -12   5  261.11   13.28
   2 -12  -5  277.63   15.11
  -2 -12   5  240.49   14.43
  -2  12   4    3.63    5.34
  -2 -12   4   -1.05    9.10
   2 -12  -4    4.04    6.00
  -2 -12   4    1.72    6.61
  -2  12   3   16.10    4.87
  -2 -12   3   11.03    9.03
   2 -12  -3    9.53    5.86
  -2 -12   3    6.22    6.74
  -2  12   2  168.60    9.45
  -2 -12   2  173.69   11.51
   2 -12  -2  173.32   10.79
  -2 -12   2  181.03    8.88
  -2  12   1  564.95   14.34
   2 -12  -1  527.23   15.40
  -2 -12   1  547.24   14.01
  -2 -12   1  522.67   17.41
   2  12   0  134.37    9.05
  -2  12   0  144.41    5.63
   2 -12   0  125.98    9.20
  -2 -12   0  146.42    8.96
   2  12   1  540.52   14.42
   2 -12   1  521.50   13.95
   2 -12   1  494.23   11.65
  -2 -12  -1  532.84   14.87
   2  12   2  283.13   17.02
   2 -12   2  307.20   10.20
   2 -12   2  260.28   11.80
  -2 -12  -2  331.68   18.01
   2  12   3   -6.74    7.96
   2 -12   3   -1.72    4.10
   2 -12   3    5.21    5.11
  -2 -12  -3   18.27   13.06
   2  12   4  379.59   13.25
   2 -12   4  381.88    7.94
   2 -12   4  368.87   10.07
  -2 -12  -4  374.85   14.31
   2  12   5  282.65   12.58
   2 -12   5  272.87   12.97
   2 -12   5  266.82    9.57
  -2 -12  -5  290.39   12.70
   2  12   6   15.56    8.99
   2 -12   6    1.33    6.24
   2 -12   6   12.43    6.54
  -2 -12  -6   19.24    9.81
   2  12   7  753.02   22.01
   2 -12   7  778.16   22.69
   2 -12   7  741.21   13.55
  -2 -12  -7  767.92   31.68
  -2  12  -8   94.17    7.00
   2  12   8   82.43   11.19
   2 -12   8   87.82    7.44
  -2 -12  -8   91.23   11.71
  -2  12  -9  573.58   13.67
   2  12   9  572.82   28.29
   2 -12   9  537.07   14.29
  -2 -12  -9  552.99   21.24
  -2  12 -10  146.30   12.00
   2  12  10  137.97   13.28
   2 -12  10  132.38    8.81
  -2 -12 -10  139.79   13.61
  -2  12 -11   37.29   11.19
   2  12  11   32.42   11.69
   2 -12  11   25.55    7.61
  -2 -12 -11   32.11   12.55
  -2  12 -12    5.24    7.10
   2  12  12   -8.06   19.69
   2 -12  12   -5.21    7.60
  -2 -12 -12    3.57   20.25
  -2  12 -13   55.20   13.91
   2  12  13   47.15   22.38
   2 -12  13   47.04   13.79
  -2 -12 -13   80.94   14.87
  -2  12 -14   14.06    8.89
   2  12  14   17.50   13.40
   2 -12  14   17.31   13.83
  -2 -12 -14   25.83   22.92
  -2  12 -15   34.39    9.90
   2  12  15   30.92   14.24
   2 -12  15   25.96    9.49
  -2 -12 -15    7.33   16.05
  -2  12 -16    5.80   16.60
   2  12  16   -0.89   14.87
   2 -12  16    4.66   15.68
  -2 -12 -16  -45.41   26.07
  -2  12 -17    9.11   18.71
   2  12  17   -0.53   15.93
   2 -12  17   15.94   10.09
  -2 -12 -17    4.13   16.64
  -2  12 -18    5.66   12.60
   2  12  18    8.73   16.67
   2 -12  18  -15.40   16.20
  -2 -12 -18  -12.01   17.51
  -2  12 -19   -9.51   14.11
   2  12  19    5.97   17.31
   2 -12  19    4.04   10.79
  -2 -12 -19   37.65   19.62
  -2  12 -20  -18.61   15.32
   2  12  20    8.63   17.79
   2 -12  20   36.23   18.30
  -2 -12 -20    1.07   20.67
   2  14 -21  -10.04   17.43
  -2  14  21  -26.21   19.24
  -2 -14  21    8.30   19.69
   2 -14 -21    0.43   24.48
   2  14 -20   17.71   27.02
  -2  14  20   36.41   17.78
  -2 -14  20  -15.79   18.75
   2 -14 -20   29.64   38.36
   2  14 -19   91.75   25.80
  -2  14  19   41.82   17.52
  -2 -14  19   42.53   20.38
   2 -14 -19   51.40   22.72
   2  14 -18   -2.11   15.11
  -2  14  18    8.57   15.86
  -2 -14  18   56.30   27.62
   2 -14 -18  -39.35   20.36
   2  14 -17  -14.09   14.47
  -2  14  17    5.88   14.72
  -2 -14  17   10.02   16.69
   2 -14 -17   23.90   29.08
   2  14 -16  158.78   17.02
  -2  14  16  195.38   17.58
  -2 -14  16  159.42   30.88
   2 -14 -16  186.31   20.27
   2  14 -15  -13.39   20.92
  -2  14  15   16.13   13.14
   2 -14 -15   20.52   16.01
   2  14 -14  101.24   14.51
  -2  14  14   93.62   23.04
  -2 -14  14  108.55   17.52
   2 -14 -14   90.75   16.53
   2  14 -13   51.29   12.61
  -2  14  13   26.61   20.64
  -2 -14  13   28.27   15.62
   2 -14 -13   36.81   14.41
   2  14 -12   85.64   19.68
  -2  14  12   59.73   12.64
  -2 -14  12   57.49   25.24
   2 -14 -12   71.06   22.45
   2  14 -11   13.34   11.36
  -2  14  11   22.22   10.49
  -2 -14  11    7.53   14.44
   2 -14 -11    8.89   12.63
   2  14 -10   34.95   17.14
  -2  14  10   25.64   10.23
  -2 -14  10    8.92   14.08
   2 -14 -10   39.93   12.17
   2  14  -9  266.57   14.91
  -2  14   9  262.59   12.49
  -2 -14   9  278.30   17.93
   2 -14  -9  262.03   14.48
  -2  14   8  189.13   10.74
  -2 -14   8  190.50   24.37
   2 -14  -8  193.20   12.68
  -2  14   7   10.68   12.36
  -2 -14   7   24.10   19.38
   2 -14  -7   34.28    9.23
  -2 -14   7   19.08    8.53
  -2  14   6  205.08    9.47
  -2 -14   6  233.60   22.95
   2 -14  -6  205.08   11.38
  -2 -14   6  199.09    9.96
  -2  14   5   63.87    7.06
  -2 -14   5   76.58   11.75
   2 -14  -5   70.08    8.73
  -2 -14   5   50.29   13.71
  -2  14   4    7.82    9.80
  -2 -14   4   14.91   10.85
   2 -14  -4    0.84   11.87
  -2 -14   4   27.06    8.06
  -2  14   3    5.46    9.40
  -2 -14   3   -1.82   10.48
   2 -14  -3   13.26    6.78
  -2 -14   3   20.87    7.83
  -2  14   2   89.14   10.08
   2 -14  -2   91.38    7.22
  -2 -14   2   81.59    9.22
  -2 -14   2   85.88   12.09
  -2  14   1    1.99    8.51
   2 -14  -1   -3.00    9.44
  -2 -14   1   18.88   13.43
  -2 -14   1   -9.81   10.80
  -2  14   0  707.01   14.33
  -2 -14   0  649.61   18.28
   2 -14   0  655.41   19.93
   2  14   1   -8.58   15.01
   2 -14   1   -0.25    5.66
   2 -14   1   -2.42    6.43
  -2 -14  -1    3.02    8.78
   2  14   2  513.34   16.89
   2 -14   2  523.30   11.89
  -2 -14  -2  521.22   17.37
   2  14   3  192.41   11.58
   2 -14   3  207.38    7.30
   2 -14   3  178.21    8.59
  -2 -14  -3  195.29   18.84
   2  14   4   -3.10   14.84
   2 -14   4   -6.41    5.05
   2 -14   4   12.58   10.11
  -2 -14  -4    4.52   10.06
   2  14   5   29.76   10.01
   2 -14   5   27.67    5.46
   2 -14   5   31.31    7.04
  -2 -14  -5   42.96   10.97
   2  14   6 1722.09   58.99
   2 -14   6 1710.06   49.73
   2 -14   6 1784.42   35.17
  -2 -14  -6 1782.46   48.71
   2  14   7  142.75   13.36
   2 -14   7  134.26   14.01
   2 -14   7  138.12    6.68
  -2 -14  -7  132.07   14.26
   2  14   8  962.02   41.34
   2 -14   8  998.21   24.90
   2 -14   8  965.32   19.27
  -2 -14  -8 1003.73   32.38
   2  14   9   53.68   12.71
   2 -14   9   44.66    8.72
   2 -14   9   37.14    5.73
  -2 -14  -9   38.30   21.68
   2  14  10  104.88   13.85
   2 -14  10   96.98    9.38
  -2 -14 -10  115.55   14.74
  -2  14 -11    8.06   12.22
   2  14  11   30.93   20.58
   2 -14  11    6.98    8.48
  -2 -14 -11   -8.25   22.74
  -2  14 -12   95.73    9.16
   2  14  12   97.14   14.99
   2 -14  12   77.26    9.71
  -2 -14 -12  114.98   16.04
  -2  14 -13    0.65   13.81
   2  14  13    1.86   13.60
   2 -14  13   -6.14   14.16
  -2 -14 -13   -7.91   15.94
  -2  14 -14   48.68    9.91
   2  14  14   43.88   15.81
   2 -14  14   51.95   15.90
  -2 -14 -14   72.92   16.68
  -2  14 -15   13.76   16.16
   2  14  15   -5.81   15.43
   2 -14  15    9.32    9.96
  -2 -14 -15   30.25   28.19
  -2  14 -16   29.54   16.99
   2  14  16  -22.06   16.32
   2 -14  16  -11.31   10.23
  -2 -14 -16   16.75   17.98
  -2  14 -17    4.29   11.46
   2  14  17    2.60   27.45
   2 -14  17   15.88   17.34
  -2 -14 -17   44.65   30.73
  -2  14 -18    5.79   12.66
   2  14  18   16.81   29.17
   2 -14  18    5.66   10.97
  -2 -14 -18  -10.61   21.36
  -2  14 -19  -20.34   14.35
   2  14  19   33.11   32.23
   2 -14  19  -17.21   17.41
  -2 -14 -19  -13.92   36.15
   2  16 -20   13.97   27.70
  -2  16  20   18.12   18.55
  -2 -16  20    6.08   20.58
   2 -16 -20   14.99   26.39
   2  16 -19   -0.49   16.17
  -2  16  19   15.00   17.29
  -2 -16  19   -7.88   19.18
   2 -16 -19   12.21   24.82
   2  16 -18  -23.80   16.03
  -2  16  18    1.90   16.45
  -2 -16  18    6.43   19.35
   2 -16 -18    0.61   36.30
   2  16 -17   36.41   15.51
  -2  16  17   23.39   16.55
  -2 -16  17   12.66   30.39
   2 -16 -17   70.26   21.27
   2  16 -16    8.93   22.54
  -2  16  16    3.80   14.86
  -2 -16  16   -2.31   17.84
   2 -16 -16   -4.40   18.71
   2  16 -15   45.20   14.74
  -2  16  15   37.98   14.72
  -2 -16  15   29.82   17.48
   2 -16 -15   27.93   28.10
   2  16 -14  107.83   14.93
  -2  16  14   79.84   23.40
  -2 -16  14   96.12   28.30
   2 -16 -14   66.29   18.13
   2  16 -13   82.94   22.65
  -2  16  13   93.75   21.87
  -2 -16  13   79.50   18.11
   2 -16 -13  118.11   26.79
   2  16 -12   -8.75   12.73
  -2  16  12   -2.74   12.14
  -2 -16  12    4.54   16.06
   2 -16 -12    9.70   14.44
   2  16 -11  949.89   31.51
  -2  16  11  884.68   28.11
  -2 -16  11  808.22   52.03
   2 -16 -11  886.36   32.56
  -2  16  10   36.00   17.21
  -2 -16  10   31.16   15.55
   2 -16 -10   20.84   20.03
  -2 -16  10   21.31    9.63
  -2  16   9  150.90   11.77
  -2 -16   9  170.82   17.63
   2 -16  -9  164.85   14.50
  -2 -16   9  143.24   11.20
  -2  16   8    8.55    9.16
  -2 -16   8   37.25   14.19
   2 -16  -8    5.61   17.75
  -2 -16   8   16.10    8.80
  -2  16   7  159.84   10.22
  -2 -16   7  145.91   15.92
   2 -16  -7  151.80   12.89
  -2 -16   7  150.13   10.45
  -2  16   6   47.76    8.39
   2 -16  -6   50.34   16.06
  -2 -16   6   31.00    8.92
  -2  16   5   62.15    7.98
  -2 -16   5   41.23   13.75
   2 -16  -5   63.73    9.81
  -2 -16   5   72.48   15.41
  -2  16   4   -5.53   11.29
   2 -16  -4    6.03   13.50
  -2 -16   4    9.88    8.86
  -2 -16   4    3.77   12.08
  -2  16   3    1.50   10.51
   2 -16  -3   13.21    8.11
  -2 -16   3   10.20    8.76
  -2 -16   3   -5.19   12.24
  -2  16   2   17.82    6.51
   2 -16  -2    6.33    7.61
  -2 -16   2   19.59   15.74
  -2 -16   2   21.62   12.22
  -2  16   1  147.90    7.85
   2 -16  -1  131.12   13.86
  -2 -16   1  144.49   11.88
  -2 -16   1  111.71   21.96
  -2  16   0   18.32    6.62
   2 -16   0   24.81    6.98
  -2 -16   0   17.60   10.06
  -2 -16   0   16.77   12.65
   2  16   1  231.94   13.59
   2 -16   1  227.71    9.21
   2 -16   1  172.73   15.87
  -2 -16  -1  206.71   20.77
   2  16   2    2.96   10.47
   2 -16   2  -10.23    9.94
   2 -16   2    0.09    7.77
  -2 -16  -2  -18.64   10.51
   2  16   3   15.07   10.76
   2 -16   3   19.96   10.17
   2 -16   3    7.79    7.81
  -2 -16  -3   16.88   10.94
   2  16   4    8.24   10.56
   2 -16   4   -2.48    5.80
   2 -16   4    1.30    7.69
  -2 -16  -4   18.18   18.49
   2  16   5   91.44   12.01
   2 -16   5   88.12    7.03
   2 -16   5   85.73   14.56
  -2 -16  -5   83.81   13.79
   2  16   6   94.88   12.92
   2 -16   6  104.29    6.97
   2 -16   6   87.29    9.70
  -2 -16  -6   91.75   14.06
   2  16   7   32.81   12.59
   2 -16   7   35.29    9.75
   2 -16   7   37.77    9.17
  -2 -16  -7   -1.66   13.60
   2  16   8   -7.04   12.45
   2 -16   8   12.70    9.21
   2 -16   8    1.01    9.55
  -2 -16  -8   23.62   13.78
   2  16   9  491.85   22.43
   2 -16   9  499.81   17.58
   2 -16   9  490.05   12.51
  -2 -16  -9  435.83   36.38
   2  16  10  122.19   15.12
   2 -16  10   95.75   11.34
   2 -16  10   94.07    7.70
  -2 -16 -10  121.60   17.81
   2  16  11   -9.11   13.75
   2 -16  11   -6.71    9.36
   2 -16  11   -3.28   10.73
  -2 -16 -11  -21.16   25.96
   2  16  12    3.63   14.64
   2 -16  12    3.39    9.88
   2 -16  12   14.73    6.91
  -2 -16 -12   16.16   16.83
  -2  16 -13   43.43   10.14
   2  16  13   11.82   15.09
   2 -16  13   21.76   10.56
  -2 -16 -13   20.16   27.91
  -2  16 -14    0.68   10.18
   2  16  14    0.01   16.41
   2 -16  14    5.10   10.13
  -2 -16 -14    8.91   18.31
  -2  16 -15   46.68   17.59
   2  16  15   58.17   28.29
   2 -16  15   52.64   17.99
  -2 -16 -15  100.51   33.65
  -2  16 -16    3.29   12.28
   2  16  16   14.44   28.76
   2 -16  16    1.92   11.03
  -2 -16 -16   -5.35   19.96
  -2  16 -17   -4.28   12.62
   2  16  17  -17.35   18.74
   2 -16  17   -4.07   10.69
  -2 -16 -17   -9.75   23.16
  -2  16 -18    5.20   21.21
   2  16  18   11.67   19.77
   2 -16  18   13.72   17.65
  -2 -16 -18    9.79   23.54
   2  18 -18    5.93   17.97
  -2  18  18   14.78   17.22
  -2 -18  18  -29.93   18.64
   2 -18 -18  -20.05   23.84
   2  18 -17   37.95   16.10
  -2  18  17   21.41   17.48
  -2 -18  17    4.57   20.13
   2 -18 -17   -9.27   23.46
   2  18 -16   46.33   25.73
  -2  18  16   27.06   16.13
  -2 -18  16   73.22   31.63
   2 -18 -16    7.82   34.32
   2  18 -15   20.11   15.08
  -2  18  15   15.39   14.86
  -2 -18  15    3.97   19.53
   2 -18 -15   -3.39   18.41
   2  18 -14   15.45   14.22
  -2  18  14   -5.61   14.01
  -2 -18  14   14.21   18.41
   2 -18 -14  -13.77   17.56
  -2  18  13   48.65   23.48
  -2 -18  13   61.18   29.38
   2 -18 -13   64.01   29.19
  -2  18  12   87.10   14.69
  -2 -18  12   98.72   19.26
   2 -18 -12   83.35   17.37
  -2 -18  12   89.52   12.38
  -2  18  11    2.20   12.16
  -2 -18  11   17.96   16.83
   2 -18 -11  -24.04   24.71
  -2 -18  11  -14.74   17.45
  -2  18  10  152.79   20.85
  -2 -18  10  137.02   29.45
   2 -18 -10  129.93   16.32
  -2 -18  10  105.07   11.77
  -2  18   9  100.19   12.00
  -2 -18   9   81.93   18.17
   2 -18  -9   82.26   15.36
  -2 -18   9   95.69   11.36
  -2  18   8  396.97   16.05
  -2 -18   8  377.94   23.63
   2 -18  -8  381.58   19.31
  -2 -18   8  365.45   15.38
  -2  18   7   14.31    9.43
  -2 -18   7   18.80   15.18
   2 -18  -7   13.18   12.17
  -2 -18   7   23.75    9.72
  -2  18   6   61.40    9.49
  -2 -18   6  100.83   24.37
   2 -18  -6   43.25   18.47
  -2 -18   6   36.33   10.04
  -2  18   5   -0.90    8.13
  -2 -18   5   -4.11   14.19
   2 -18  -5   -7.40   10.37
  -2 -18   5   -6.59   15.52
  -2  18   4    4.71   12.76
   2 -18  -4   16.55   15.65
  -2 -18   4   -2.83    9.73
  -2 -18   4   18.99   13.81
  -2  18   3  -10.50    7.71
   2 -18  -3   18.05    9.19
  -2 -18   3   -9.42   16.03
  -2 -18   3   10.36   13.36
  -2  18   2   79.35    8.50
   2 -18  -2   79.89   15.65
  -2 -18   2   65.89   11.65
  -2 -18   2   52.43   22.88
  -2  18   1   63.18    8.61
   2 -18  -1   72.33    9.43
  -2 -18   1   52.50   11.92
  -2 -18   1   61.24   14.80
   2 -18   0  308.87   14.60
   2 -18   0  297.34   12.33
  -2 -18   0  298.39   19.70
  -2 -18   0  278.49   24.26
   2 -18   1   -4.00    9.26
   2 -18   1    1.38   12.68
  -2 -18  -1    7.79   11.73
   2  18   2   25.39   11.83
   2 -18   2   22.14    8.01
   2 -18   2   45.94    9.26
  -2 -18  -2   38.49   19.92
   2  18   3   26.44   12.12
   2 -18   3   16.65    7.63
   2 -18   3   17.37    9.30
  -2 -18  -3   48.84   12.99
   2  18   4  -11.69   11.72
   2 -18   4    2.57   11.77
   2 -18   4   -3.58    8.96
  -2 -18  -4  -11.62   12.78
   2  18   5   11.43   12.15
   2 -18   5    2.59    7.28
   2 -18   5   -2.06   15.25
  -2 -18  -5   30.47   13.33
   2  18   6   77.20   14.16
   2 -18   6   76.48    7.79
   2 -18   6   86.49   16.87
  -2 -18  -6  118.04   15.54
   2  18   7   26.18   20.69
   2 -18   7    0.32   10.85
   2 -18   7   15.95   16.39
  -2 -18  -7  -16.33   23.44
   2  18   8  125.89   15.76
   2 -18   8  132.30    8.57
   2 -18   8  123.91   18.99
  -2 -18  -8  136.98   18.43
   2  18   9   26.39   13.63
   2 -18   9    1.65    6.99
   2 -18   9   -5.91   16.46
  -2 -18  -9  -39.59   26.16
   2  18  10   37.03   15.35
   2 -18  10   62.39   18.30
   2 -18  10   51.67   12.38
  -2 -18 -10   73.90   17.66
   2  18  11  -10.56   15.27
   2 -18  11  -22.58   16.85
   2 -18  11    1.96    7.21
  -2 -18 -11  -15.37   28.60
   2  18  12   20.20   15.88
   2 -18  12    9.88   16.90
   2 -18  12   -2.89   11.87
  -2 -18 -12  -14.90   18.70
   2  18  13    5.88   26.87
   2 -18  13   14.72   17.69
   2 -18  13   14.65    7.84
  -2 -18 -13   22.78   20.23
   2  18  14   55.42   31.01
   2 -18  14   27.75   11.44
   2 -18  14   36.30   13.10
  -2 -18 -14   32.08   22.24
   2  18  15   34.00   17.83
   2 -18  15   -8.43   10.83
   2 -18  15   -2.92    8.71
  -2 -18 -15   26.36   22.55
   2  18  16    5.51   19.88
   2 -18  16   -6.64   17.05
   2 -18  16    1.60    8.80
  -2 -18 -16   22.52   24.33
  -2  20  16  -22.89   16.29
  -2 -20  16  -12.57   20.67
   2 -20 -16  -14.99   23.24
  -2 -20  16   -4.00   12.79
  -2  20  15   36.92   17.09
  -2 -20  15   -4.69   33.39
   2 -20 -15   46.41   21.16
  -2 -20  15   11.49   13.78
  -2  20  14  -24.16   15.61
  -2 -20  14   56.56   20.07
   2 -20 -14    7.05   18.80
  -2 -20  14    6.89   20.59
  -2  20  13   13.43   23.95
  -2 -20  13   29.34   31.98
   2 -20 -13    4.08   18.74
  -2 -20  13   15.98   11.94
  -2  20  12   57.35   14.76
  -2 -20  12  -19.53   20.79
   2 -20 -12   70.97   18.85
  -2 -20  12   51.22   12.28
  -2  20  11  -16.86   13.01
  -2 -20  11   -1.46   19.21
   2 -20 -11  -12.75   27.31
  -2 -20  11    5.57   18.48
  -2  20  10    6.59   19.95
  -2 -20  10    7.16   18.13
   2 -20 -10   10.20   15.61
  -2 -20  10    2.06   10.83
  -2  20   9   -1.30   11.51
  -2 -20   9  -12.11   28.21
   2 -20  -9    2.23   14.83
  -2 -20   9   16.44   10.70
  -2  20   8   -4.38   10.81
  -2 -20   8  -14.84   16.95
   2 -20  -8   12.54   14.09
  -2 -20   8   -0.14   10.57
  -2  20   7   -7.96   16.44
  -2 -20   7  -10.96   16.52
   2 -20  -7    2.51   13.34
  -2 -20   7   -2.68   10.52
  -2  20   6   -9.29    9.68
  -2 -20   6    2.74   10.43
   2 -20  -6  -10.31   19.93
  -2  20   5   -3.16    9.23
   2 -20  -5    8.03   11.94
  -2 -20   5  -10.43   11.19
  -2 -20   5  -16.15   15.62
  -2  20   4    8.50   14.29
   2 -20  -4   -5.28   17.76
  -2 -20   4    5.79   11.00
  -2 -20   4    9.59   15.37
  -2  20   3   10.66    8.90
   2 -20  -3   27.87   10.93
  -2 -20   3   29.55   11.21
  -2 -20   3   15.46   24.27
  -2  20   2   43.66    9.17
   2 -20  -2   40.01   17.73
  -2 -20   2   42.69   12.45
  -2 -20   2   22.83   15.72
   2 -20  -1    7.75   11.03
   2 -20  -1    0.73    9.70
  -2 -20   1  -21.72   15.03
  -2 -20   1  -23.97   18.63
   2 -20   0   -3.52   17.18
   2 -20   0    0.99   15.21
  -2 -20   0   -3.75   24.25
  -2 -20   0    2.11   12.13
   2 -20   1   77.27   18.25
   2 -20   1   72.94   10.20
  -2 -20  -1   56.02   16.65
  -2 -20  -1   68.82   22.53
   2  20   2   20.50   13.38
   2 -20   2   12.40   14.60
   2 -20   2   11.33   17.09
  -2 -20  -2   15.50   13.70
   2  20   3   12.91   13.15
   2 -20   3   18.38    8.83
   2 -20   3  -25.23   16.71
  -2 -20  -3  -16.12   21.64
   2  20   4    7.62   12.73
   2 -20   4    3.76    8.49
   2 -20   4   -9.98   16.63
  -2 -20  -4   -5.25   14.01
   2  20   5    9.80   12.85
   2 -20   5    9.34   13.79
   2 -20   5   16.74   17.81
  -2 -20  -5  -12.81   24.56
   2  20   6   85.34   24.15
   2 -20   6  106.72    9.53
   2 -20   6   70.33   19.58
  -2 -20  -6   74.92   17.02
   2  20   7   42.24   14.90
   2 -20   7   35.05   13.93
   2 -20   7   45.68   19.00
   2  20   8  -26.65   14.34
   2 -20   8    7.62    7.91
   2 -20   8   -3.54   18.17
  -2 -20  -8   -1.82   17.65
   2  20   9   14.75   15.54
   2 -20   9   20.10   12.84
   2 -20   9   24.92   19.22
  -2 -20  -9   37.68   29.48
   2  20  10   13.49   16.15
   2 -20  10   18.59    7.95
   2 -20  10   29.74   12.36
  -2 -20 -10   21.14   19.60
   2  20  11    1.54   16.79
   2 -20  11    9.14   12.60
   2 -20  11    7.96   11.85
  -2 -20 -11  -61.67   32.30
   2  20  12   49.83   29.02
   2 -20  12   15.69   11.74
   2 -20  12   26.63    8.39
  -2 -20 -12    7.11   21.79
   2  20  13   85.64   19.19
   2 -20  13   49.74   12.17
   2 -20  13   43.81   13.95
  -2 -20 -13    9.57   25.14
   2  20  14    1.78   18.78
   2 -20  14    6.50   17.93
   2 -20  14   11.86    8.31
  -2 -20 -14   40.12   25.12
  -2  22  13   -5.87   25.47
  -2 -22  13   53.93   20.29
   2 -22 -13   33.88   21.39
  -2 -22  13    1.40   12.37
  -2  22  12   -9.54   15.03
  -2 -22  12   76.06   34.47
   2 -22 -12   12.58   19.48
  -2 -22  12   27.71   12.80
  -2  22  11   24.75   14.45
  -2 -22  11   62.80   22.04
   2 -22 -11   17.95   29.65
  -2 -22  11   29.06   20.74
  -2  22  10    2.88   12.97
  -2 -22  10  -24.03   20.46
   2 -22 -10   -5.19   17.49
  -2 -22  10    2.89   12.17
  -2  22   9  -24.99   19.71
  -2 -22   9   14.60   31.46
   2 -22  -9  -12.88   16.61
  -2 -22   9   12.58   11.77
  -2  22   8   -7.38   11.83
   2 -22  -8   25.21   15.66
  -2 -22   8  -31.34   19.38
  -2 -22   8   28.62   19.29
  -2  22   7   34.34   18.04
   2 -22  -7   -0.69   15.54
  -2 -22   7   25.23   12.08
  -2 -22   7    6.23   19.32
  -2  22   6   23.77   11.12
   2 -22  -6   25.93   24.38
  -2 -22   6   48.33   20.21
  -2 -22   6   19.95   30.77
  -2  22   5   22.08   17.61
   2 -22  -5   21.43   14.33
  -2 -22   5   18.48   12.18
  -2 -22   5   20.80   18.08
  -2  22   4   18.55   10.57
   2 -22  -4   11.76   13.14
  -2 -22   4   -7.85   19.58
  -2 -22   4  -13.13   27.89
  -2  22   3    6.44   10.71
   2 -22  -3   -2.99   12.21
  -2 -22   3   -6.25   12.47
  -2 -22   3   -5.12   16.93
   2 -22  -2    2.17   10.68
  -2 -22   2  -13.73   17.37
  -2 -22   2    1.52   20.33
   2 -22  -1   34.21   20.91
   2 -22  -1   42.29   18.55
  -2 -22   1   29.98   28.38
  -2 -22   1    1.54   13.65
   2 -22   0    2.15   12.70
   2 -22   0   16.49   11.06
  -2 -22   0   27.63   18.17
  -2 -22   0   10.24   22.37
   2 -22   1   -9.79   12.39
   2 -22   1  -29.75   17.01
  -2 -22  -1   -5.29   29.52
  -2 -22  -1   -0.38   14.32
   2 -22   2   -5.57   12.20
   2 -22   2   17.90   10.23
  -2 -22  -2  -14.83   18.29
  -2 -22  -2  -14.15   22.93
   2  22   3   38.92   15.19
   2 -22   3   40.69   16.59
   2 -22   3   30.84   19.73
  -2 -22  -3   15.20   16.08
   2  22   4   62.34   15.44
   2 -22   4   39.74   10.23
  -2 -22  -4   13.43   16.60
   2  22   5   21.50   23.53
   2 -22   5   -2.75   15.36
   2 -22   5   51.63   20.32
  -2 -22  -5   -1.23   17.17
   2  22   6   24.72   14.97
   2 -22   6    5.24    9.20
   2 -22   6   12.19   20.19
  -2 -22  -6    4.67   17.29
   2  22   7    0.95   25.25
   2 -22   7    7.27   14.63
   2 -22   7    6.83   13.13
  -2 -22  -7   15.03   18.95
   2  22   8   10.98   15.93
   2 -22   8   -7.24    8.73
   2 -22   8   -2.24   13.13
  -2 -22  -8    0.33   19.23
   2  22   9    6.66   16.99
   2 -22   9   15.01   14.85
   2 -22   9   27.66   12.96
  -2 -22  -9   54.48   34.01
   2  22  10   28.95   17.58
   2 -22  10   16.73    8.76
   2 -22  10   10.81   12.77
  -2 -22 -10   32.61   23.12
   2  22  11   -8.84   29.92
   2 -22  11   21.34   13.53
   2 -22  11    1.02   12.45
  -2 -22 -11    4.89   37.72
   2 -22  12   -6.94   11.38
   2 -22  12    4.49    8.29
  -2 -22 -12    4.94   24.32
  -2  24  10   -4.56   14.10
   2 -24 -10   -1.49   19.55
  -2 -24  10    2.10   12.46
  -2 -24  10   -9.71   22.65
  -2  24   9   23.22   22.18
   2 -24  -9   -3.48   19.19
  -2 -24   9   47.31   13.34
  -2 -24   9  -14.07   23.72
  -2  24   8    8.35   13.23
   2 -24  -8   -8.80   28.69
  -2 -24   8  -14.00   21.29
  -2 -24   8  -31.28   22.36
  -2  24   7   36.42   12.92
   2 -24  -7  -15.52   17.47
  -2 -24   7    1.27   13.67
  -2 -24   7   69.07   33.51
  -2  24   6   15.48   12.09
   2 -24  -6  -22.14   16.12
  -2 -24   6    5.99   13.36
  -2 -24   6   44.98   21.01
  -2  24   5   35.72   11.95
   2 -24  -5   42.80   14.71
  -2 -24   5   28.32   13.70
  -2 -24   5    6.51   20.79
  -2  24   4    9.51   11.71
   2 -24  -4   -0.06   13.86
  -2 -24   4   27.44   14.05
  -2 -24   4  -22.75   31.43
   2 -24  -3   -4.43   21.55
  -2 -24   3   13.24   19.29
  -2 -24   3    2.80   22.50
   2 -24  -2   42.39   15.63
   2 -24  -2   45.95   13.55
  -2 -24   2   71.36   31.81
  -2 -24   2   16.36   14.92
   2 -24  -1   38.66   14.66
   2 -24  -1    5.71   12.11
  -2 -24   1    1.25   19.44
  -2 -24   1    1.81   24.34
   2 -24   0   68.74   24.37
   2 -24   0   51.20   19.90
  -2 -24   0   42.60   32.75
  -2 -24   0   62.69   16.68
   2 -24   1    0.74   24.24
   2 -24   1   40.89   12.08
  -2 -24  -1   79.21   20.54
  -2 -24  -1   91.89   26.26
   2 -24   2    4.73   14.59
   2 -24   2   23.74   17.90
  -2 -24  -2   35.07   33.33
  -2 -24  -2   18.90   16.90
   2 -24   3    2.69   13.93
   2 -24   3  -14.01   10.39
  -2 -24  -3    5.79   20.42
  -2 -24  -3  -10.61   17.44
   2 -24   4    9.19   14.75
   2 -24   4   30.29   15.95
  -2 -24  -4    3.72   17.98
   2  24   5   12.81   17.13
   2 -24   5   -1.56    9.82
   2 -24   5  -32.21   23.36
  -2 -24  -5    2.05   19.61
   2  24   6   -9.50   27.36
   2 -24   6   14.21   10.76
   2 -24   6    5.39   23.01
   2  24   7    9.76   17.20
   2 -24   7    4.04   15.91
   2 -24   7   17.54   22.26
  -2 -24  -7   21.79   21.72
   2  24   8   23.13   17.98
   2 -24   8   19.69   10.36
   2 -24   8    0.60   14.28
  -2 -24  -8    9.88   22.01
   3   1 -25    0.95   24.43
  -3   1  25   46.91   20.59
  -3  -1  25    5.32   19.50
   3  -1 -25   -4.78   26.37
   3   1 -24    2.72   23.99
  -3   1  24   28.00   30.81
  -3  -1  24    7.81   18.51
   3  -1 -24   -1.84   22.91
   3   1 -23   11.07   20.58
  -3   1  23    0.54   18.19
  -3  -1  23   17.51   28.00
   3  -1 -23  -13.43   21.27
   3   1 -22  -22.09   32.04
  -3   1  22   26.34   17.46
  -3  -1  22   -3.86   16.57
   3  -1 -22   13.61   19.68
   3   1 -21    3.85   29.43
  -3   1  21    4.13   16.06
  -3  -1  21   -2.37   15.68
   3  -1 -21   31.10   30.12
   3   1 -20  -25.03   16.98
  -3   1  20   10.21   22.99
  -3  -1  20    4.30   22.45
   3  -1 -20   42.77   27.23
   3   1 -19   38.95   16.75
  -3   1  19   39.17   14.58
  -3  -1  19   32.49   15.21
   3  -1 -19   66.38   16.88
   3   1 -18  157.45   17.91
  -3   1  18   99.34   14.56
  -3  -1  18  123.73   15.53
   3  -1 -18  131.72   17.03
   3   1 -17   26.38   14.25
  -3   1  17    6.89   18.72
  -3  -1  17   -1.50   20.07
   3  -1 -17    8.10   14.42
   3   1 -16   -9.56   13.68
  -3   1  16   18.70   11.15
  -3  -1  16    4.17   11.99
   3  -1 -16   28.50   13.02
   3   1 -15    2.10   12.07
  -3   1  15  -19.39   10.13
  -3  -1  15    9.88   10.89
   3  -1 -15  -23.48   12.04
   3   1 -14  200.20   14.53
  -3   1  14  198.73   12.71
  -3  -1  14  204.62   13.49
   3  -1 -14  220.20   14.55
   3   1 -13  153.89   12.88
  -3   1  13  149.20   10.95
  -3  -1  13  153.39   11.58
   3  -1 -13  150.44   12.26
   3   1 -12  899.34   25.09
  -3   1  12  906.37   23.05
  -3  -1  12  895.59   31.17
   3  -1 -12  936.59   24.77
   3   1 -11 1903.29   57.42
  -3   1  11 1861.77   51.61
  -3  -1  11 1810.88   43.56
   3  -1 -11 1972.68   46.73
   3   1 -10  849.57   28.95
  -3   1  10  823.14   19.97
  -3  -1  10  829.90   27.45
   3  -1 -10  835.63   20.90
   3   1  -9 3387.07   86.96
  -3   1   9 3178.40   79.27
  -3  -1   9 3293.58   84.40
   3  -1  -9 3346.20   85.29
   3   1  -8  884.80   19.31
  -3   1   8  819.32   17.02
  -3  -1   8  831.43   18.20
   3  -1  -8  820.78   17.92
   3   1  -7   21.33    5.95
  -3   1   7   34.24    5.14
  -3  -1   7   24.86    5.63
   3  -1  -7   29.05    8.92
   3   1  -6   87.99    9.23
  -3   1   6   84.56    5.18
  -3  -1   6   92.46    9.47
   3  -1  -6   86.22    5.73
   3   1  -5  474.63   10.03
  -3   1   5  425.12   12.21
  -3  -1   5  464.06   14.06
   3  -1  -5  475.50   13.14
   3   1  -4 5631.93  174.50
  -3   1   4 5471.22  163.48
  -3  -1   4 5773.70  171.15
   3  -1  -4 6003.00  176.24
   3   1  -3 4492.35  112.52
  -3   1   3 4502.32  113.37
  -3  -1   3 4171.66  109.57
   3  -1  -3 4702.50  112.01
   3   1  -2   36.56    3.58
  -3   1   2   23.25    2.91
  -3  -1   2   31.15    3.65
   3  -1  -2   28.01    2.85
   3   1  -1   95.73    3.85
  -3   1   1   88.74    4.23
  -3  -1   1   95.01    3.85
   3  -1  -1   96.07    4.17
  -3   1   0 1210.61   17.14
  -3  -1   0 1202.17   20.74
  -3  -1   0 1238.73   16.79
   3   1   1 1854.99   29.53
  -3   1  -1 1987.81   29.03
  -3   1  -1 1958.43   26.53
  -3  -1  -1 1930.31   31.74
   3   1   2 1340.87   19.67
  -3   1  -2 1413.92   17.33
   3  -1   2 1367.21   18.99
  -3  -1  -2 1415.53   19.64
  -3   1  -3  835.41    9.93
   3   1   3  827.22   11.99
   3  -1   3  826.68   11.79
  -3  -1  -3  845.61   13.58
  -3   1  -4 1610.51   22.64
   3   1   4 1591.12   25.25
   3  -1   4 1556.27   22.57
  -3  -1  -4 1556.59   23.99
  -3   1  -5 6402.43  187.29
   3   1   5 6603.90  197.16
   3  -1   5 6372.53  183.45
  -3  -1  -5 6356.62  189.05
  -3   1  -6  351.66    8.37
   3   1   6  357.63    7.39
   3  -1   6  348.43    6.44
  -3  -1  -6  340.12    7.17
  -3   1  -7   -0.37    5.64
   3   1   7    2.57    6.91
   3  -1   7   -0.84    3.67
  -3  -1  -7    3.93    4.32
  -3   1  -8  876.62   15.43
   3   1   8  869.32   16.32
   3  -1   8  882.47   18.92
  -3  -1  -8  890.46   16.41
  -3   1  -9  519.41   11.21
   3   1   9  487.89   15.47
   3  -1   9  517.55   14.81
  -3  -1  -9  506.47   15.63
  -3   1 -10  839.01   17.09
   3   1  10  814.81   17.23
   3  -1  10  829.00   16.65
  -3  -1 -10  765.25   21.40
  -3   1 -11  144.97    8.11
   3   1  11  150.00    8.34
   3  -1  11  137.22    7.69
  -3  -1 -11  139.07    8.45
  -3   1 -12  467.26   13.56
   3   1  12  482.23   13.80
   3  -1  12  475.68   12.91
  -3  -1 -12  475.69   20.05
  -3   1 -13   50.37   13.09
   3   1  13   17.28    8.29
   3  -1  13   29.78    7.37
  -3  -1 -13   42.64    8.57
  -3   1 -14   28.66    8.98
   3   1  14   38.19    8.95
   3  -1  14   27.82    8.24
  -3  -1 -14   30.53   14.49
  -3   1 -15   77.46   10.52
   3   1  15   75.54   10.37
   3  -1  15  103.74    9.87
  -3  -1 -15   94.17   11.22
  -3   1 -16    0.50   17.03
   3   1  16    9.95    9.86
   3  -1  16   21.47    9.53
  -3  -1 -16   18.90   10.74
  -3   1 -17   52.53   11.61
   3   1  17   36.95   11.14
   3  -1  17   52.32   10.42
  -3  -1 -17   27.38   12.09
  -3   1 -18   12.35   12.11
   3   1  18   16.44   11.20
   3  -1  18    6.67   10.85
  -3  -1 -18   17.60   12.72
  -3   1 -19  -10.62   21.19
   3   1  19   -0.57   11.91
   3  -1  19    4.16   11.16
  -3  -1 -19   -8.75   20.35
  -3   1 -20    0.34   14.95
   3   1  20    9.75   13.30
   3  -1  20   -9.59   19.79
  -3  -1 -20    8.54   14.74
  -3   1 -21   31.74   15.76
   3   1  21  -22.39   14.13
   3  -1  21   11.27   19.96
  -3  -1 -21   -5.63   15.32
   3   1  22    8.15   15.17
  -3   1 -22   47.36   27.90
   3  -1  22    6.01   21.03
  -3  -1 -22  -18.71   26.91
   3   3 -25   22.45   25.70
  -3   3  25   14.53   33.78
  -3  -3  25   45.09   31.72
   3  -3 -25  -10.32   41.73
   3   3 -24   48.21   21.87
  -3   3  24  -14.94   19.17
  -3  -3  24  -23.28   18.01
   3  -3 -24   25.78   22.76
   3   3 -23  -29.74   33.77
  -3   3  23   10.18   18.31
  -3  -3  23   26.39   17.48
   3  -3 -23    8.02   22.42
   3   3 -22   18.08   32.30
  -3   3  22   14.05   16.61
  -3  -3  22   -0.70   28.03
   3  -3 -22    1.27   19.21
   3   3 -21    1.02   29.11
  -3   3  21   16.55   25.27
  -3  -3  21   -3.07   15.78
   3  -3 -21  -12.56   29.26
   3   3 -20   16.81   27.98
  -3   3  20   -4.35   23.18
  -3  -3  20   12.75   15.20
   3  -3 -20   -4.44   28.17
   3   3 -19   -3.72   25.46
  -3   3  19    7.67   13.87
  -3  -3  19  -27.03   14.74
   3  -3 -19   21.54   15.79
   3   3 -18   20.45   14.97
  -3   3  18    2.37   12.95
  -3  -3  18   -6.42   13.83
   3  -3 -18    3.76   15.17
   3   3 -17   10.86   14.32
  -3   3  17   -0.39   12.44
  -3  -3  17   -7.73   21.01
   3  -3 -17    7.36   13.89
   3   3 -16   14.14   21.50
  -3   3  16   12.51   17.53
  -3  -3  16    1.26   11.98
   3  -3 -16   -9.48   13.68
   3   3 -15   72.67   21.52
  -3   3  15   48.19   11.05
  -3  -3  15   58.53   19.28
   3  -3 -15   76.10   13.17
   3   3 -14  484.23   29.05
  -3   3  14  455.34   16.82
  -3  -3  14  477.37   18.45
   3  -3 -14  517.78   29.46
   3   3 -13  101.08   12.08
  -3   3  13   81.45    9.97
  -3  -3  13   94.36   17.28
   3  -3 -13   94.41   18.73
   3   3 -12   41.16   10.40
  -3   3  12   22.63   13.70
  -3  -3  12   33.20    9.85
   3  -3 -12   41.88    9.74
   3   3 -11   84.61   10.29
  -3   3  11   87.56    8.57
  -3  -3  11   82.33   15.61
   3  -3 -11  106.63   10.11
   3   3 -10 1632.43   47.07
  -3   3  10 1445.84   32.13
  -3  -3  10 1543.84   36.39
   3  -3 -10 1544.33   35.00
   3   3  -9   34.86    8.32
  -3   3   9   23.13    6.41
  -3  -3   9   36.02    7.66
   3  -3  -9   27.47    7.47
   3   3  -8   74.12    7.50
  -3   3   8   58.93    9.49
  -3  -3   8   59.96    7.44
   3  -3  -8   69.83    6.81
   3   3  -7 1671.00   34.67
  -3   3   7 1668.11   31.36
  -3  -3   7 1615.08   34.42
   3  -3  -7 1724.33   33.31
   3   3  -6  575.11   12.76
  -3   3   6  592.34   11.00
  -3  -3   6  579.96   13.39
   3  -3  -6  580.20   14.90
   3   3  -5  187.65    7.45
  -3   3   5  175.68    5.43
  -3  -3   5  178.60    8.18
   3  -3  -5  180.45    5.89
   3   3  -4 1425.36   25.41
  -3   3   4 1282.55   24.51
  -3  -3   4 1382.79   26.26
   3  -3  -4 1364.48   22.20
   3   3  -3   90.84    5.08
  -3   3   3   76.62    3.28
  -3  -3   3   88.47    5.60
   3  -3  -3   79.20    3.58
   3   3  -2  258.06    6.59
  -3   3   2  233.37    5.12
  -3  -3   2  236.79    6.89
   3  -3  -2  233.21    4.19
  -3   3   1  220.50    3.91
  -3  -3   1  217.95    6.34
   3  -3  -1  219.28    4.41
  -3  -3   1  234.80    5.45
  -3   3   0 4531.67   93.10
  -3  -3   0 4458.49  116.35
   3  -3   0 4502.62   93.03
  -3  -3   0 4636.70  109.24
   3   3   1  117.53    4.72
  -3   3  -1  122.35    1.82
  -3   3  -1  121.92    1.51
  -3  -3  -1  125.09    4.34
   3   3   2 1925.86   34.18
  -3   3  -2 2040.48   25.95
  -3   3  -2 2010.68   24.63
  -3  -3  -2 1970.05   33.49
  -3   3  -3 2575.48   38.67
   3   3   3 2466.78   46.98
   3  -3   3 2422.68   36.26
  -3  -3  -3 2475.20   49.94
  -3   3  -4 2953.75   51.98
   3   3   4 2967.36   61.24
   3  -3   4 2979.62   51.76
  -3  -3  -4 2939.26   59.71
  -3   3  -5   16.65    2.18
   3   3   5   11.04    4.44
   3  -3   5   17.18    2.04
  -3  -3  -5   13.77    4.32
  -3   3  -6  771.05   13.12
   3   3   6  740.21   14.04
   3  -3   6  735.68   10.26
  -3  -3  -6  736.75   17.41
  -3   3  -7   21.55    3.45
   3   3   7   24.64    8.61
   3  -3   7   19.01    5.34
  -3  -3  -7   17.04    8.42
  -3   3  -8 2852.55   59.58
   3   3   8 2895.99   65.88
   3  -3   8 3004.11   61.23
  -3  -3  -8 2824.06   64.26
  -3   3  -9  421.39   12.72
   3   3   9  434.68   16.16
   3  -3   9  441.32    9.21
  -3  -3  -9  423.84   11.25
  -3   3 -10  587.61   12.82
   3   3  10  607.63   14.88
   3  -3  10  597.04   12.23
  -3  -3 -10  583.97   14.72
  -3   3 -11  105.11    7.19
   3   3  11  112.77    8.77
   3  -3  11  104.02    6.54
  -3  -3 -11  101.78   12.99
  -3   3 -12  259.92    9.90
   3   3  12  253.82   11.29
   3  -3  12  256.68    9.31
  -3  -3 -12  245.40   11.27
  -3   3 -13    0.59   11.64
   3   3  13    6.54    8.66
   3  -3  13   18.42    6.77
  -3  -3 -13   -7.21    8.87
  -3   3 -14   29.15    8.57
   3   3  14   14.09   15.02
   3  -3  14   34.75    7.70
  -3  -3 -14   25.11    9.99
  -3   3 -15   27.14    9.23
   3   3  15   19.54   16.87
   3  -3  15   16.84    8.47
  -3  -3 -15   27.76   10.38
  -3   3 -16   11.36    9.98
   3   3  16   -8.89   16.85
   3  -3  16   -5.12    8.72
  -3  -3 -16    7.41   11.00
  -3   3 -17   15.05   16.74
   3   3  17   -5.02   18.37
   3  -3  17    9.44    9.59
  -3  -3 -17   -6.86   19.78
  -3   3 -18   25.62   11.66
   3   3  18   13.53   19.40
   3  -3  18  -10.58   16.60
  -3  -3 -18   -0.23   13.17
  -3   3 -19   10.92   13.52
   3   3  19   -1.57   21.36
   3  -3  19   17.02   17.49
  -3  -3 -19   26.07   22.55
  -3   3 -20    0.23   13.82
   3   3  20   -4.85   22.26
   3  -3  20    2.88   11.81
  -3  -3 -20   12.27   14.76
  -3   3 -21   27.24   24.08
   3   3  21   12.23   15.09
   3  -3  21   -4.36   11.68
  -3  -3 -21    7.24   16.15
  -3   3 -22   -6.60   17.00
   3   3  22   -4.66   15.48
   3  -3  22    8.07   12.86
  -3  -3 -22  -22.95   28.04
   3   5 -25   13.06   24.29
  -3   5  25   17.87   21.27
  -3  -5  25  -21.79   20.35
   3  -5 -25  -14.98   27.93
   3   5 -24  -12.79   23.16
  -3   5  24   -3.43   19.51
  -3  -5  24   -3.84   32.88
   3  -5 -24   -5.49   40.93
   3   5 -23    2.98   35.74
  -3   5  23   28.97   19.44
  -3  -5  23   29.19   18.84
   3  -5 -23   20.46   22.85
   3   5 -22  -53.08   30.57
  -3   5  22    4.08   16.95
  -3  -5  22   -7.63   17.06
   3  -5 -22  -24.59   21.46
   3   5 -21   45.76   29.98
  -3   5  21   37.78   26.58
  -3  -5  21   19.70   17.05
   3  -5 -21   32.00   19.43
   3   5 -20   29.07   27.88
  -3   5  20   37.54   15.02
  -3  -5  20   40.51   16.18
   3  -5 -20  -39.76   29.70
   3   5 -19    3.36   25.69
  -3   5  19   11.50   13.91
  -3  -5  19   19.08   24.62
   3  -5 -19    9.53   27.37
   3   5 -18  -21.46   23.76
  -3   5  18   -4.03   12.77
  -3  -5  18    6.65   14.44
   3  -5 -18   12.08   15.12
   3   5 -17   75.98   24.80
  -3   5  17   48.70   13.19
  -3  -5  17   69.03   22.97
   3  -5 -17   48.39   15.92
   3   5 -16   24.09   14.23
  -3   5  16   12.72   11.63
  -3  -5  16   18.49   12.74
   3  -5 -16   26.90   13.78
   3   5 -15   28.31   13.58
  -3   5  15   63.15   18.36
  -3  -5  15   41.09   19.16
   3  -5 -15   45.27   21.12
   3   5 -14  427.61   19.23
  -3   5  14  399.79   16.24
  -3  -5  14  400.03   17.85
   3  -5 -14  376.06   26.94
   3   5 -13  263.49   14.94
  -3   5  13  217.35   12.41
  -3  -5  13  218.40   22.26
   3  -5 -13  248.94   13.76
   3   5 -12   44.65   16.92
  -3   5  12   30.95    9.07
  -3  -5  12   42.35   10.69
   3  -5 -12   39.93   10.02
   3   5 -11 2128.19   54.76
  -3   5  11 2029.99   48.26
  -3  -5  11 2040.58   54.39
   3  -5 -11 2193.19   53.51
   3   5 -10   95.68   10.54
  -3   5  10   91.37    8.19
  -3  -5  10   90.13   10.58
   3  -5 -10   94.36    9.13
   3   5  -9 1070.76   25.24
  -3   5   9 1005.14   21.36
  -3  -5   9 1054.47   35.25
   3  -5  -9 1095.24   30.49
   3   5  -8 1957.22   44.65
  -3   5   8 1882.52   38.35
  -3  -5   8 1899.76   56.96
   3  -5  -8 1988.76   49.21
   3   5  -7  909.22   19.47
  -3   5   7  864.62   16.59
  -3  -5   7  862.55   21.33
   3  -5  -7  899.84   17.58
   3   5  -6   24.33    6.45
  -3   5   6   26.33    4.52
  -3  -5   6   12.54   11.14
   3  -5  -6   16.31    4.98
   3   5  -5 2213.31   45.97
  -3   5   5 2202.59   40.52
  -3  -5   5 2144.03   54.49
   3  -5  -5 2209.17   42.00
   3   5  -4 1438.79   27.74
  -3   5   4 1433.62   25.52
  -3  -5   4 1400.61   28.91
   3  -5  -4 1453.34   23.78
   3   5  -3  609.79   12.53
  -3   5   3  543.62    7.81
  -3  -5   3  547.44   12.39
   3  -5  -3  553.29    8.50
  -3   5   2    1.69    1.88
  -3  -5   2   10.76    8.54
   3  -5  -2   -2.40    3.56
  -3   5   1   11.99    2.12
  -3  -5   1   14.28    5.59
   3  -5  -1   11.98    2.70
  -3  -5   1   17.52    4.11
  -3   5   0  513.55    5.08
   3  -5   0  523.56    5.80
  -3  -5   0  512.21   13.15
   3   5   1  978.33   17.13
  -3  -5  -1 1011.80   16.98
   3   5   2   16.78    4.80
  -3  -5  -2    7.75    7.35
   3   5   3  133.74    6.18
  -3  -5  -3  143.40    5.95
  -3   5  -4   26.10    2.61
   3   5   4   29.27    5.29
   3  -5   4   23.89    1.60
  -3  -5  -4   23.85    5.05
  -3   5  -5 1494.35   22.44
   3   5   5 1538.89   29.25
   3  -5   5 1521.69   21.44
  -3  -5  -5 1545.04   34.43
  -3   5  -6   26.11    2.84
   3   5   6   22.69    6.10
   3  -5   6   22.27    3.74
  -3  -5  -6   26.12    8.96
  -3   5  -7    9.05    5.22
   3   5   7    5.55   10.20
   3  -5   7    8.24    2.88
  -3  -5  -7   11.64    5.95
  -3   5  -8  514.61    9.76
   3   5   8  538.73   13.52
   3  -5   8  547.73    9.27
  -3  -5  -8  518.22   13.16
  -3   5  -9  926.27   17.31
   3   5   9  964.63   28.28
   3  -5   9  986.40   16.73
  -3  -5  -9  955.87   21.64
  -3   5 -10    0.21    8.40
   3   5  10    5.34    7.72
   3  -5  10    3.12    4.47
  -3  -5 -10   -1.47    7.32
  -3   5 -11 1003.42   26.48
   3   5  11  973.27   24.43
   3  -5  11 1029.48   24.74
  -3  -5 -11  941.93   31.99
  -3   5 -12   54.48   11.59
   3   5  12   59.06    9.49
   3  -5  12   56.11   10.28
  -3  -5 -12   46.22    9.68
  -3   5 -13  753.63   26.28
   3   5  13  776.43   30.98
   3  -5  13  791.61   23.72
  -3  -5 -13  759.38   22.17
  -3   5 -14   -2.45    8.35
   3   5  14  -11.16   16.24
   3  -5  14    0.68    7.04
  -3  -5 -14  -10.35   10.25
  -3   5 -15  206.93   12.05
   3   5  15  233.53   14.41
   3  -5  15  215.77   10.70
  -3  -5 -15  218.33   14.48
  -3   5 -16  -10.76    9.78
   3   5  16    1.26   11.63
   3  -5  16   -4.31    8.54
  -3  -5 -16   -7.60   11.80
  -3   5 -17   71.28   11.82
   3   5  17   64.03   13.46
   3  -5  17  104.26   16.28
  -3  -5 -17   53.28   14.32
  -3   5 -18   11.05   11.51
   3   5  18    3.78   13.72
   3  -5  18   25.19   16.04
  -3  -5 -18   26.95   13.96
  -3   5 -19   -1.45   20.90
   3   5  19   18.61   14.08
   3  -5  19    1.55   10.80
  -3  -5 -19  -10.08   24.28
  -3   5 -20  -12.41   23.27
   3   5  20    8.12   14.96
   3  -5  20   21.66   11.59
  -3  -5 -20    9.69   16.22
  -3   5 -21    9.56   15.78
   3   5  21   -1.98   15.78
   3  -5  21   -9.42   12.27
  -3  -5 -21  -22.65   27.52
  -3   5 -22   10.01   16.80
   3   5  22    6.56   27.59
   3  -5  22   15.62   19.68
  -3  -5 -22    9.24   18.50
   3   7 -24   48.72   23.48
  -3   7  24   42.10   20.46
  -3  -7  24   62.58   21.55
   3  -7 -24   61.77   28.16
   3   7 -23   -1.38   33.95
  -3   7  23   -6.06   18.56
  -3  -7  23   26.37   31.56
   3  -7 -23   26.12   37.96
   3   7 -22    5.43   31.16
  -3   7  22   -5.52   27.70
  -3  -7  22  -14.49   19.05
   3  -7 -22  -16.61   20.68
   3   7 -21   21.87   29.81
  -3   7  21  -14.82   27.00
  -3  -7  21   38.50   28.75
   3  -7 -21    2.37   20.68
   3   7 -20   15.22   27.79
  -3   7  20   12.73   15.33
  -3  -7  20    6.51   16.80
   3  -7 -20    8.38   18.78
   3   7 -19    0.25   16.67
  -3   7  19   29.08   14.63
  -3  -7  19   23.37   25.47
   3  -7 -19   38.51   17.49
   3   7 -18   36.76   15.58
  -3   7  18   41.57   13.91
  -3  -7  18   -3.60   15.31
   3  -7 -18   51.26   26.37
   3   7 -17    5.16   14.42
  -3   7  17   25.17   13.34
  -3  -7  17   -6.30   22.82
   3  -7 -17   14.05   14.54
   3   7 -16    7.42   13.78
  -3   7  16  -18.55   11.74
  -3  -7  16   15.01   13.53
   3  -7 -16   -9.76   14.12
   3   7 -15   11.60   13.45
  -3   7  15    8.90   11.59
  -3  -7  15   15.23   20.31
   3  -7 -15    5.42   13.04
   3   7 -14  124.52   21.68
  -3   7  14   87.32   11.70
  -3  -7  14   93.42   13.83
   3  -7 -14   87.94   20.32
   3   7 -13   71.72   12.47
  -3   7  13   80.06   10.89
  -3  -7  13   69.08   13.17
   3  -7 -13   67.82   11.99
   3   7 -12  216.58   14.47
  -3   7  12  227.58   18.01
  -3  -7  12  211.61   22.24
   3  -7 -12  238.28   13.28
   3   7 -11  111.35   12.09
  -3   7  11  133.48   15.01
  -3  -7  11  100.81   12.41
   3  -7 -11  129.44   11.03
   3   7 -10  171.95   12.00
  -3   7  10  195.65    9.51
  -3  -7  10  196.83   12.80
   3  -7 -10  186.92   16.55
   3   7  -9  659.57   19.12
  -3   7   9  647.57   15.56
  -3  -7   9  668.20   20.48
   3  -7  -9  694.66   16.97
   3   7  -8  649.20   17.20
  -3   7   8  676.59   14.77
  -3  -7   8  660.89   27.74
   3  -7  -8  688.32   15.94
   3   7  -7   55.86   12.00
  -3   7   7   46.86    5.48
  -3  -7   7   21.41   14.26
   3  -7  -7   49.56   10.13
   3   7  -6   33.32   11.16
  -3   7   6   34.44    7.66
  -3  -7   6   29.10   12.80
   3  -7  -6   24.42    5.30
   3   7  -5  202.53    8.69
  -3   7   5  178.40    5.72
  -3  -7   5  189.67   10.29
   3  -7  -5  173.91    6.35
   3   7  -4 1014.26   21.26
  -3   7   4  943.58   17.80
  -3  -7   4  978.40   22.32
   3  -7  -4  987.89   19.81
   3  -7  -3   26.45    3.33
  -3  -7   3   35.83    7.01
  -3   7   2 2236.68   36.38
  -3  -7   2 2222.32   51.24
   3  -7  -2 2324.77   38.96
  -3  -7   2 2283.65   45.23
   3  -7  -1    1.70    3.24
  -3  -7   1   19.17   10.39
  -3  -7   1   12.06    5.30
  -3   7   0   -1.63    2.19
   3   7   0   -5.19    5.70
   3  -7   0    2.56    2.54
  -3  -7   0    1.04    5.28
   3   7   1   27.05    5.79
   3  -7   1   28.89    2.00
   3  -7   1   27.82    2.38
  -3  -7  -1   31.00    8.93
   3   7   2 1732.41   34.58
   3  -7   2 1797.29   25.67
  -3  -7  -2 1775.95   34.38
   3   7   3   83.14    6.80
   3  -7   3   83.06    2.47
  -3  -7  -3   86.70    6.52
   3   7   4 1771.88   36.45
   3  -7   4 1795.91   24.98
   3  -7   4 1712.97   23.06
  -3  -7  -4 1714.44   34.75
  -3   7  -5  168.44    4.30
   3   7   5  162.08   12.81
   3  -7   5  164.48    4.09
  -3  -7  -5  169.79    7.95
  -3   7  -6  262.87    6.37
   3   7   6  296.36   10.12
   3  -7   6  261.35    5.79
  -3  -7  -6  318.52   10.09
  -3   7  -7    8.87    3.22
   3   7   7    9.00    7.32
   3  -7   7    5.73    4.39
  -3  -7  -7    5.64    7.08
  -3   7  -8  473.19    9.10
   3   7   8  488.59   14.37
   3  -7   8  456.02    8.16
  -3  -7  -8  479.43   19.92
  -3   7  -9  459.52   13.33
   3   7   9  432.55   21.30
   3  -7   9  418.48    8.45
  -3  -7  -9  457.62   14.19
  -3   7 -10  197.48    7.38
   3   7  10  192.39   11.38
   3  -7  10  177.09    9.23
  -3  -7 -10  174.71   11.32
  -3   7 -11   21.47    9.93
   3   7  11   14.95    9.17
   3  -7  11   15.39    5.26
  -3  -7 -11   26.01   15.07
  -3   7 -12  558.70   14.93
   3   7  12  546.98   27.27
   3  -7  12  546.28   12.97
  -3  -7 -12  534.54   18.32
  -3   7 -13   20.04    7.95
   3   7  13   22.01   10.82
   3  -7  13   32.77   10.16
  -3  -7 -13   24.48   10.80
  -3   7 -14  247.46   11.68
   3   7  14  237.85   15.09
   3  -7  14  255.64   10.20
  -3  -7 -14  227.21   22.96
  -3   7 -15   31.77    9.60
   3   7  15   61.23   12.51
   3  -7  15   42.18    8.40
  -3  -7 -15   50.50   12.45
  -3   7 -16   19.94   10.41
   3   7  16   33.13   12.66
   3  -7  16   30.32   14.14
  -3  -7 -16    9.07   21.07
  -3   7 -17   11.85   11.17
   3   7  17   14.40   13.80
   3  -7  17   19.43   14.36
  -3  -7 -17   37.49   14.01
  -3   7 -18   -5.56   11.67
   3   7  18    7.62   14.31
   3  -7  18  -14.30    9.81
  -3  -7 -18   15.12   23.73
  -3   7 -19   -2.31   12.94
   3   7  19    4.42   15.58
   3  -7  19    1.31   10.51
  -3  -7 -19    8.13   15.78
  -3   7 -20   -3.89   14.96
   3   7  20   24.19   16.11
   3  -7  20   26.93   18.32
  -3  -7 -20   32.21   17.45
  -3   7 -21    2.74   15.70
   3   7  21    4.92   17.11
   3  -7  21   14.06   11.51
  -3  -7 -21  -29.49   18.12
   3   9 -24   -8.25   22.80
  -3   9  24   -9.05   21.03
  -3  -9  24  -15.03   21.82
   3  -9 -24  -16.00   27.73
   3   9 -23  -13.61   20.00
  -3   9  23   21.64   27.99
  -3  -9  23   -1.10   20.61
   3  -9 -23    2.30   25.90
   3   9 -22   23.47   19.59
  -3   9  22   11.09   28.83
  -3  -9  22   17.67   32.48
   3  -9 -22    7.97   23.24
   3   9 -21   33.81   18.71
  -3   9  21   -4.08   16.56
  -3  -9  21   11.94   19.43
   3  -9 -21   47.59   31.83
   3   9 -20   19.65   17.43
  -3   9  20   -4.82   15.65
  -3  -9  20  -15.14   28.48
   3  -9 -20    6.23   20.03
   3   9 -19  -16.13   16.62
  -3   9  19   -1.90   14.02
  -3  -9  19    3.64   16.05
   3  -9 -19    6.22   17.22
   3   9 -18  -13.53   15.42
  -3   9  18  -20.86   13.77
  -3  -9  18   49.23   26.43
   3  -9 -18   19.93   16.83
   3   9 -17   70.95   14.97
  -3   9  17   19.27   14.57
  -3  -9  17   44.06   16.09
   3  -9 -17   29.21   25.19
   3   9 -16   28.99   14.00
  -3   9  16    0.91   12.64
  -3  -9  16   25.67   14.76
   3  -9 -16   38.36   14.93
   3   9 -15   40.90   23.05
  -3   9  15   54.06   12.74
  -3  -9  15   27.05   14.21
   3  -9 -15   71.26   14.60
   3   9 -14  213.32   15.92
  -3   9  14  195.26   14.10
  -3  -9  14  199.28   17.00
   3  -9 -14  186.94   24.82
   3   9 -13  121.12   13.53
  -3   9  13  115.53   11.82
  -3  -9  13  122.91   23.92
   3  -9 -13  122.24   13.61
   3   9 -12  362.61   25.67
  -3   9  12  366.59   14.88
  -3  -9  12  369.41   18.94
   3  -9 -12  354.50   16.47
   3   9 -11    9.79   10.08
  -3   9  11    8.99    8.64
  -3  -9  11    0.43   12.33
   3  -9 -11    6.85    9.71
   3   9 -10  122.12   11.62
  -3   9  10  129.60    9.27
  -3  -9  10  115.11   13.69
   3  -9 -10  150.32   15.98
   3   9  -9   81.68   10.04
  -3   9   9   65.35   12.15
  -3  -9   9   59.90   12.17
   3  -9  -9   73.90    8.86
   3   9  -8   16.24   13.52
  -3   9   8    2.41    6.12
  -3  -9   8  -16.44   16.37
   3  -9  -8    7.30    7.15
   3   9  -7  332.84   12.45
  -3   9   7  330.61    9.27
  -3  -9   7  363.64   22.97
   3  -9  -7  292.07   13.95
   3   9  -6    2.94    7.84
  -3   9   6   25.04    7.97
  -3  -9   6   14.33   15.18
   3  -9  -6   18.60    5.66
   3   9  -5  707.43   17.81
  -3   9   5  662.20   12.42
  -3  -9   5  653.69   26.84
   3  -9  -5  654.75   17.28
  -3   9   4  105.00    4.71
  -3  -9   4   97.48   15.14
   3  -9  -4   99.89    5.49
  -3  -9   4   99.47    7.45
  -3   9   3 2172.10   37.63
  -3  -9   3 2041.82   61.08
   3  -9  -3 2133.41   43.55
  -3  -9   3 2093.55   43.35
  -3   9   2   -7.15    4.68
  -3  -9   2   -7.51   13.31
   3  -9  -2    9.05    3.48
  -3  -9   2    2.54    5.90
  -3   9   1 2675.34   50.23
  -3  -9   1 2487.25   77.04
   3  -9  -1 2770.38   50.72
  -3  -9   1 2620.45   57.97
   3   9   0  463.68   12.86
  -3   9   0  470.93    6.47
   3  -9   0  460.95    6.89
  -3  -9   0  435.68   11.52
   3   9   1   80.64    7.54
   3  -9   1   75.39    3.22
  -3  -9  -1   70.67    7.14
   3   9   2    3.12   11.12
   3  -9   2   -1.24    3.16
   3  -9   2   -0.73    3.84
  -3  -9  -2    9.05    6.79
   3   9   3  570.99   20.32
   3  -9   3  535.48    7.93
   3  -9   3  555.86    8.01
  -3  -9  -3  531.47   13.82
   3   9   4  507.50   13.70
   3  -9   4  479.76    7.46
   3  -9   4  499.55    7.40
  -3  -9  -4  495.42   13.58
   3   9   5 2311.29   54.83
   3  -9   5 2551.66   46.95
   3  -9   5 2280.46   39.54
  -3  -9  -5 2260.65   53.70
  -3   9  -6  263.15    5.53
   3   9   6  243.50   17.22
   3  -9   6  238.24    7.00
  -3  -9  -6  232.85   17.16
  -3   9  -7  457.76    8.05
   3   9   7  432.34   14.44
   3  -9   7  451.92   10.03
  -3  -9  -7  423.48   14.45
  -3   9  -8  289.15    9.42
   3   9   8  290.11   19.40
   3  -9   8  297.18    9.51
  -3  -9  -8  289.20   12.88
  -3   9  -9  518.97   14.06
   3   9   9  518.42   17.06
   3  -9   9  502.96   13.42
  -3  -9  -9  514.82   17.27
  -3   9 -10   14.15    5.48
   3   9  10   12.53    9.95
   3  -9  10   20.65    4.86
  -3  -9 -10   -0.47   16.20
  -3   9 -11  163.26   12.14
   3   9  11  126.77   19.89
   3  -9  11  169.88   10.46
  -3  -9 -11  140.15   13.53
  -3   9 -12   71.36    7.45
   3   9  12   68.77   12.07
   3  -9  12   52.35    6.19
  -3  -9 -12   45.66   19.26
  -3   9 -13   20.11   12.24
   3   9  13   30.69   12.11
   3  -9  13   31.39   10.27
  -3  -9 -13   20.81   11.95
  -3   9 -14   -7.42    8.26
   3   9  14  -20.55   11.93
   3  -9  14   10.40    7.01
  -3  -9 -14    2.80   12.78
  -3   9 -15   16.04    9.48
   3   9  15   -4.68   12.87
   3  -9  15    7.68    7.51
  -3  -9 -15   -7.20   13.17
  -3   9 -16   14.58   10.32
   3   9  16   32.27   13.70
   3  -9  16   34.00   13.42
  -3  -9 -16   11.42   14.36
  -3   9 -17   15.88   11.39
   3   9  17   15.04   22.70
   3  -9  17   20.12    9.06
  -3  -9 -17   23.37   14.55
  -3   9 -18   -6.60   11.88
   3   9  18    5.66   24.50
   3  -9  18  -23.52    9.71
  -3  -9 -18   13.32   16.65
  -3   9 -19   19.65   13.00
   3   9  19    3.35   26.88
   3  -9  19  -24.85   16.09
  -3  -9 -19    9.49   16.89
  -3   9 -20   -7.20   14.59
   3   9  20   24.01   27.69
   3  -9  20    3.31   10.67
  -3  -9 -20  -17.82   30.53
  -3   9 -21   16.98   15.47
   3   9  21  -41.44   29.31
   3  -9  21   -3.74   11.20
  -3  -9 -21    8.74   20.74
   3  11 -23    0.61   22.35
  -3  11  23  -77.96   31.58
  -3 -11  23    8.68   21.04
   3 -11 -23   -6.99   44.09
   3  11 -22    7.80   19.66
  -3  11  22   -6.28   18.76
  -3 -11  22   -4.33   20.33
   3 -11 -22   30.70   24.90
   3  11 -21   -3.10   18.16
  -3  11  21   -2.05   17.12
  -3 -11  21    6.18   19.70
   3 -11 -21   20.49   21.58
   3  11 -20   -1.44   17.47
  -3  11  20  -12.37   16.09
  -3 -11  20  -28.22   18.68
   3 -11 -20   39.01   20.53
   3  11 -19   25.65   16.88
  -3  11  19   38.90   15.48
  -3 -11  19   17.07   18.46
   3 -11 -19   43.66   30.56
   3  11 -18   22.85   16.25
  -3  11  18   38.06   14.73
  -3 -11  18   25.45   18.02
   3 -11 -18   25.49   18.30
   3  11 -17   14.93   14.99
  -3  11  17    7.77   13.62
  -3 -11  17    0.63   16.16
   3 -11 -17  -21.82   16.34
  -3  11  16   27.57   13.44
  -3 -11  16   12.38   25.41
   3 -11 -16   -1.49   24.51
   3  11 -15  -10.81   13.01
  -3  11  15    7.71   12.39
  -3 -11  15   21.58   14.95
   3 -11 -15    9.91   13.66
   3  11 -14  117.50   14.42
  -3  11  14  112.19   13.43
  -3 -11  14   95.99   17.17
   3 -11 -14  118.33   14.88
   3  11 -13   32.32   19.81
  -3  11  13    9.69   10.50
  -3 -11  13   38.54   22.79
   3 -11 -13    2.20   20.19
   3  11 -12  933.76   28.96
  -3  11  12  938.66   35.36
  -3 -11  12  918.17   33.67
   3 -11 -12  855.90   28.13
   3  11 -11   63.98   11.66
  -3  11  11   36.55   15.42
  -3 -11  11   39.38   14.45
   3 -11 -11   62.74   11.36
   3  11 -10  486.17   17.96
  -3  11  10  450.58   14.81
  -3 -11  10  462.54   31.40
   3 -11 -10  456.89   24.33
   3  11  -9  167.65   12.44
  -3  11   9  140.58    9.44
  -3 -11   9  127.40   23.37
   3 -11  -9  143.13   10.25
   3  11  -8  531.15   17.62
  -3  11   8  485.19   19.06
  -3 -11   8  508.07   21.25
   3 -11  -8  516.66   15.01
   3  11  -7   67.49   15.35
  -3  11   7   64.61    6.81
  -3 -11   7   66.78   12.31
   3 -11  -7   73.95   12.04
   3  11  -6  643.96   19.02
  -3  11   6  613.97   17.66
  -3 -11   6  601.47   20.93
   3 -11  -6  588.19   14.32
  -3  11   5  140.77    6.34
  -3 -11   5  131.22   12.49
   3 -11  -5  118.99   11.51
  -3 -11   5  147.83    8.83
  -3  11   4  721.64   13.52
  -3 -11   4  675.64   21.54
   3 -11  -4  763.11   15.36
  -3 -11   4  684.02   16.89
  -3  11   3   47.00    4.29
  -3 -11   3   22.47   10.11
   3 -11  -3   47.50    5.20
  -3 -11   3   30.64    7.42
  -3  11   2  332.98    9.68
  -3 -11   2  298.78   14.24
   3 -11  -2  350.67   11.33
  -3 -11   2  299.46   16.72
  -3  11   1  335.08    6.61
   3 -11  -1  320.42    7.26
  -3 -11   1  321.80   16.63
  -3 -11   1  315.18   21.69
  -3  11   0  332.42    6.26
  -3 -11   0  314.17   11.58
   3 -11   0  312.99    6.60
   3  11   1    5.95   13.05
   3 -11   1   16.73    5.28
   3 -11   1   13.45    3.85
  -3 -11  -1   -3.31    7.98
   3  11   2  195.95   10.87
   3 -11   2  192.91    6.61
   3 -11   2  183.51    7.75
  -3 -11  -2  191.03   10.36
   3  11   3  187.68   11.02
   3 -11   3  191.28    4.48
   3 -11   3  190.76    5.18
  -3 -11  -3  178.57   10.84
   3  11   4  629.68   25.83
   3 -11   4  609.75   10.98
   3 -11   4  613.71   13.42
  -3 -11  -4  589.39   16.96
   3  11   5  136.70   10.93
   3 -11   5  132.12    5.79
   3 -11   5  130.06    7.55
  -3 -11  -5  128.97   17.00
   3  11   6  693.03   19.53
   3 -11   6  666.69   12.38
  -3 -11  -6  628.16   19.64
   3  11   7   41.22    9.87
   3 -11   7   29.77    4.47
   3 -11   7   33.44    5.48
  -3 -11  -7   25.14   10.22
  -3  11  -8   11.80    7.42
   3  11   8   -4.46    9.88
   3 -11   8    6.32    7.29
  -3 -11  -8   -9.92    9.91
  -3  11  -9   45.87    8.23
   3  11   9   28.40   11.02
   3 -11   9   44.66    8.22
  -3 -11  -9   33.70   11.12
  -3  11 -10   38.41    8.92
   3  11  10   30.76   18.35
   3 -11  10   30.41    8.58
  -3 -11 -10   37.01   12.07
  -3  11 -11   35.67    6.53
   3  11  11   27.48   12.02
   3 -11  11   31.28    6.24
  -3 -11 -11   23.35   20.35
  -3  11 -12   15.31   10.87
   3  11  12   27.38   12.45
   3 -11  12   14.28    9.45
  -3 -11 -12    9.59   12.59
  -3  11 -13   11.90    7.60
   3  11  13   22.20   12.64
   3 -11  13   23.79    6.87
  -3 -11 -13   16.91   14.08
  -3  11 -14   -1.62   13.20
   3  11  14   -5.76   13.01
   3 -11  14   11.24    6.91
  -3 -11 -14    2.98   14.00
  -3  11 -15   29.12    9.66
   3  11  15    6.44   23.61
   3 -11  15   25.61    7.82
  -3 -11 -15   57.36   15.16
  -3  11 -16    4.09   10.43
   3  11  16   35.01   24.33
   3 -11  16   26.78   12.92
  -3 -11 -16   17.29   15.80
  -3  11 -17   37.92   18.42
   3  11  17    6.68   16.33
   3 -11  17   48.91    9.31
  -3 -11 -17   31.63   17.06
  -3  11 -18   47.09   19.82
   3  11  18   41.17   16.84
   3 -11  18   23.74   15.38
  -3 -11 -18   22.06   17.26
  -3  11 -19  -22.43   21.21
   3  11  19    8.10   16.98
   3 -11  19    2.77    9.43
  -3 -11 -19   -2.11   18.83
  -3  11 -20    8.07   22.95
   3  11  20  -15.71   18.17
   3 -11  20   -5.33   15.74
  -3 -11 -20   27.84   21.39
   3  13 -22  -19.13   19.37
  -3  13  22  -16.38   19.15
  -3 -13  22   15.03   21.67
   3 -13 -22   14.66   26.67
   3  13 -21  -10.69   18.42
  -3  13  21   -1.89   18.03
  -3 -13  21  -13.47   21.58
   3 -13 -21  -14.04   39.52
   3  13 -20   -1.24   17.36
  -3  13  20   -5.63   16.75
  -3 -13  20   30.14   20.27
   3 -13 -20  -15.43   21.89
   3  13 -19  -11.14   16.92
  -3  13  19   -2.81   16.18
  -3 -13  19    4.56   19.09
   3 -13 -19  -11.40   20.53
   3  13 -18   -8.38   15.63
  -3  13  18   -0.79   15.35
  -3 -13  18   -7.36   18.56
   3 -13 -18   -7.97   30.74
   3  13 -17    4.67   24.22
  -3  13  17   -1.65   14.52
  -3 -13  17    9.07   28.94
   3 -13 -17   42.66   17.30
   3  13 -16    9.60   15.03
  -3  13  16   37.09   13.57
  -3 -13  16   19.76   17.36
   3 -13 -16   11.78   17.21
   3  13 -15   48.34   14.52
  -3  13  15   45.51   13.72
  -3 -13  15   74.12   28.12
   3 -13 -15   36.58   15.95
   3  13 -14  264.94   17.81
  -3  13  14  267.08   16.59
  -3 -13  14  284.79   22.09
   3 -13 -14  254.64   29.20
   3  13 -13    4.97   20.32
  -3  13  13   25.59   18.65
  -3 -13  13   26.29   15.85
   3 -13 -13    4.75   13.16
   3  13 -12  124.90   14.05
  -3  13  12  115.30   18.62
  -3 -13  12  123.83   17.57
   3 -13 -12  133.65   14.33
   3  13 -11    7.91   19.37
  -3  13  11   39.77    9.67
  -3 -13  11   17.15   24.64
   3 -13 -11   12.46   11.57
   3  13 -10  650.95   22.92
  -3  13  10  621.86   18.46
  -3 -13  10  610.50   26.78
   3 -13 -10  604.76   20.15
   3  13  -9   95.73   19.15
  -3  13   9   84.76   14.53
  -3 -13   9   72.15   15.13
   3 -13  -9   76.58   16.55
   3  13  -8  156.04   13.53
  -3  13   8  159.88    9.31
  -3 -13   8  149.87   15.89
   3 -13  -8  157.94   10.73
  -3  13   7  126.58   12.97
  -3 -13   7  104.89   22.69
   3 -13  -7  140.17    9.64
  -3 -13   7  121.75   10.22
  -3  13   6  224.85    8.74
  -3 -13   6  204.27   24.06
   3 -13  -6  217.12    9.92
  -3 -13   6  204.23   17.68
  -3  13   5  355.98   14.15
  -3 -13   5  346.95   17.80
   3 -13  -5  352.23   11.38
  -3 -13   5  333.99   12.77
  -3  13   4  102.60    9.65
  -3 -13   4   93.59   13.21
   3 -13  -4   98.28    7.48
  -3 -13   4  120.84    9.32
  -3  13   3  127.73    9.41
  -3 -13   3  115.10   13.20
   3 -13  -3  138.98   11.51
  -3 -13   3  125.90   15.38
  -3  13   2   76.89    8.06
   3 -13  -2   61.98    6.32
  -3 -13   2   64.49    9.18
  -3 -13   2   47.64   11.70
  -3  13   1  187.85    6.15
   3 -13  -1  185.65    7.09
  -3 -13   1  174.20   10.96
  -3 -13   1  206.79   21.71
  -3  13   0    9.11    7.20
   3 -13   0   21.62    7.49
  -3 -13   0    5.77    8.98
  -3 -13   0   28.86   11.71
   3  13   1    6.45    9.39
   3 -13   1    8.46    7.22
   3 -13   1   -0.87    7.91
  -3 -13  -1  -15.52   14.72
   3  13   2  181.93   11.93
   3 -13   2  174.41    8.88
   3 -13   2  167.45    9.69
  -3 -13  -2  169.70   18.34
   3  13   3  335.28   20.93
   3 -13   3  322.16    9.96
   3 -13   3  298.16   11.40
  -3 -13  -3  317.88   14.42
   3  13   4   18.64    9.89
   3 -13   4    0.60    6.11
   3 -13   4    9.71    5.00
  -3 -13  -4   -3.94   10.10
   3  13   5   42.51   11.20
   3 -13   5   57.20    4.27
   3 -13   5   45.69    5.85
  -3 -13  -5   46.08   17.84
   3  13   6  177.24   13.11
   3 -13   6  146.02    7.91
   3 -13   6  140.02   10.77
  -3 -13  -6  145.72   13.22
   3  13   7  425.42   27.46
   3 -13   7  452.71   15.27
   3 -13   7  444.72   11.98
  -3 -13  -7  440.32   18.31
   3  13   8   33.99   12.06
   3 -13   8   38.09    9.24
   3 -13   8   39.25    6.91
  -3 -13  -8   36.42   19.59
   3  13   9  106.29   21.18
   3 -13   9   77.01   10.13
   3 -13   9   86.41    5.33
  -3 -13  -9   82.01   13.57
  -3  13 -10    6.00    6.18
   3  13  10   -2.53   12.36
   3 -13  10   -4.39    5.87
  -3 -13 -10   -0.94   12.57
  -3  13 -11   96.76   11.20
   3  13  11   98.96   14.43
   3 -13  11   83.00   11.24
  -3 -13 -11   78.95   15.42
  -3  13 -12    6.52   11.31
   3  13  12   20.46   13.59
   3 -13  12    9.88   10.74
  -3 -13 -12   12.07   14.06
  -3  13 -13    5.29    7.72
   3  13  13    7.56   22.50
   3 -13  13    9.52    7.12
  -3 -13 -13   51.93   24.44
  -3  13 -14   -2.30   13.12
   3  13  14  -22.08   14.52
   3 -13  14    0.06    7.14
  -3 -13 -14   -7.72   15.74
  -3  13 -15   -6.80    9.08
   3  13  15   23.37   15.77
   3 -13  15   10.33   12.25
  -3 -13 -15   39.63   26.52
  -3  13 -16   21.73   10.34
   3  13  16   -5.22   15.92
   3 -13  16   -4.73    7.69
  -3 -13 -16    9.67   17.77
  -3  13 -17   -4.67   17.41
   3  13  17    7.72   16.70
   3 -13  17  -10.00   12.95
  -3 -13 -17   42.75   30.54
  -3  13 -18  -13.10   18.73
   3  13  18   -8.32   17.31
   3 -13  18   10.98    8.75
  -3 -13 -18   11.86   20.33
  -3  13 -19    6.73   12.88
   3  13  19  -11.56   18.94
   3 -13  19   30.96   14.86
  -3 -13 -19   34.67   21.38
   3  15 -21  -11.98   18.74
  -3  15  21    2.29   18.56
  -3 -15  21  -13.89   35.79
   3 -15 -21  -40.66   27.62
   3  15 -20    5.87   18.33
  -3  15  20  -14.44   16.68
  -3 -15  20    7.45   20.98
   3 -15 -20    4.93   24.74
   3  15 -19  -10.66   17.66
  -3  15  19  -21.70   16.67
  -3 -15  19   20.80   21.30
   3 -15 -19  -32.56   35.85
   3  15 -18  -23.02   26.37
  -3  15  18  -11.87   16.29
  -3 -15  18   18.96   20.38
   3 -15 -18    3.38   20.91
   3  15 -17   32.44   15.27
  -3  15  17    4.48   14.37
  -3 -15  17   -1.76   19.31
   3 -15 -17  -19.12   18.78
   3  15 -16    1.82   15.05
  -3  15  16  -11.20   13.95
  -3 -15  16    0.02   27.22
   3 -15 -16   -1.62   28.75
   3  15 -15   38.51   14.64
  -3  15  15   24.27   13.69
  -3 -15  15   44.16   18.84
   3 -15 -15   38.74   17.09
   3  15 -14   67.01   23.65
  -3  15  14   68.10   21.90
  -3 -15  14   88.59   18.92
   3 -15 -14   33.81   16.87
   3  15 -13  205.63   16.92
  -3  15  13  181.62   23.39
  -3 -15  13  201.71   33.13
   3 -15 -13  151.00   28.32
   3  15 -12  350.55   19.56
  -3  15  12  316.29   16.65
  -3 -15  12  346.00   23.79
   3 -15 -12  327.17   19.06
   3  15 -11  443.17   32.20
  -3  15  11  429.81   17.06
  -3 -15  11  440.26   25.89
   3 -15 -11  415.39   20.12
   3  15 -10   13.56   12.97
  -3  15  10   32.26   15.94
  -3 -15  10   31.68   26.01
   3 -15 -10   22.87   18.45
  -3  15   9   50.50    9.36
  -3 -15   9   34.96   16.31
   3 -15  -9   59.26   11.41
  -3 -15   9   46.53   10.54
  -3  15   8  459.14   14.61
  -3 -15   8  439.95   24.16
   3 -15  -8  464.66   17.68
  -3 -15   8  434.64   16.76
  -3  15   7  101.11    8.74
  -3 -15   7  102.64   16.01
   3 -15  -7  106.88   10.69
  -3 -15   7   80.00   10.42
  -3  15   6    7.27    6.86
  -3 -15   6   23.99   21.60
   3 -15  -6    8.53    8.50
  -3 -15   6  -19.87   14.92
  -3  15   5  118.35    7.87
  -3 -15   5  100.74   15.30
   3 -15  -5  136.51   14.87
  -3 -15   5  129.01   10.86
  -3  15   4  300.85    9.66
  -3 -15   4  277.30   18.90
   3 -15  -4  325.80   12.11
  -3 -15   4  341.76   20.92
  -3  15   3   25.78    9.20
   3 -15  -3   15.80    7.15
  -3 -15   3    1.21    9.60
  -3 -15   3   14.52   12.28
  -3  15   2  102.56    6.48
   3 -15  -2  113.84   11.67
  -3 -15   2   95.81   10.91
  -3 -15   2   86.02   22.42
  -3  15   1   39.24    5.70
   3 -15  -1   53.82    6.84
  -3 -15   1   78.59   10.50
  -3 -15   1   42.61   13.59
  -3  15   0   21.13    5.59
   3 -15   0   20.60    9.93
  -3 -15   0   34.66   10.44
  -3 -15   0   31.29   13.34
   3  15   1   12.17   10.56
   3 -15   1    1.04    9.12
   3 -15   1   -7.91    6.18
  -3 -15  -1    2.23   10.46
   3  15   2   58.01   18.52
   3 -15   2   29.31    5.51
   3 -15   2   10.52    9.68
  -3 -15  -2   24.05   11.30
   3  15   3  238.59   14.35
   3 -15   3  246.09    7.81
   3 -15   3  212.98    8.99
  -3 -15  -3  245.07   23.07
   3  15   4  115.91   20.82
   3 -15   4  156.86    6.48
   3 -15   4  132.00   12.34
  -3 -15  -4  146.45   13.62
   3  15   5   39.26   11.48
   3 -15   5   48.62    5.19
   3 -15   5   39.19    7.13
  -3 -15  -5   36.07   12.46
   3  15   6   34.63   19.99
   3 -15   6   25.20    4.98
   3 -15   6   25.48   10.87
  -3 -15  -6   26.59   13.00
   3  15   7    9.54   12.35
   3 -15   7    4.36    4.77
   3 -15   7    8.19    6.75
  -3 -15  -7    5.21   12.64
   3  15   8  366.18   30.03
   3 -15   8  395.82   17.36
   3 -15   8  391.85    9.56
   3  15   9   19.72   13.97
   3 -15   9   18.31   10.90
   3 -15   9   28.40    5.11
  -3 -15  -9   10.33   14.47
   3  15  10   69.10   14.05
   3 -15  10   53.93   11.49
   3 -15  10   38.15    8.85
  -3 -15 -10   55.45   24.38
   3  15  11   47.39   14.97
   3 -15  11   56.18   11.42
   3 -15  11   56.77    9.14
  -3 -15 -11   46.79   16.70
   3  15  12   87.69   25.32
   3 -15  12   56.50   12.52
   3 -15  12   67.58    6.26
  -3 -15 -12   69.85   17.59
  -3  15 -13    2.41    7.84
   3  15  13   31.83   15.37
   3 -15  13   -9.11   12.04
  -3 -15 -13    6.36   17.31
  -3  15 -14   35.78   15.17
   3  15  14   39.59   16.55
   3 -15  14   31.01    8.33
  -3 -15 -14   43.04   18.75
  -3  15 -15    9.86    9.59
   3  15  15   -5.61   16.87
   3 -15  15    4.59   12.27
  -3 -15 -15   31.32   18.68
  -3  15 -16    7.73   10.32
   3  15  16   47.18   17.72
   3 -15  16   31.56    8.70
  -3 -15 -16   17.21   19.75
  -3  15 -17    4.42   16.49
   3  15  17   25.40   29.94
   3 -15  17    1.62    8.05
  -3 -15 -17    1.34   21.55
  -3  15 -18   15.46   11.10
   3  15  18    6.32   31.23
   3 -15  18   19.04   12.94
  -3 -15 -18   13.67   36.72
   3  17 -19   10.40   28.11
  -3  17  19   -3.38   18.02
  -3 -17  19  -31.16   22.57
   3 -17 -19  -28.25   25.03
   3  17 -18  -14.32   27.95
  -3  17  18   25.23   16.91
  -3 -17  18   -0.76   21.90
   3 -17 -18   25.77   21.62
   3  17 -17   -2.58   16.87
  -3  17  17   -0.05   15.64
  -3 -17  17    1.24   20.81
   3 -17 -17   23.81   33.69
   3  17 -16   -0.78   16.31
  -3  17  16    7.96   14.73
  -3 -17  16  -36.42   21.05
   3 -17 -16  -16.08   19.42
   3  17 -15   28.70   15.64
  -3  17  15    9.63   14.65
  -3 -17  15   49.34   31.27
   3 -17 -15    1.84   18.15
   3  17 -14   25.36   24.98
  -3  17  14   46.25   22.86
  -3 -17  14    9.86   19.79
   3 -17 -14   12.17   27.52
   3  17 -13   76.58   16.69
  -3  17  13  108.69   21.70
  -3 -17  13   80.51   20.60
   3 -17 -13   53.39   16.27
   3  17 -12   30.53   14.60
  -3  17  12    2.83   11.83
  -3 -17  12   25.85   28.23
   3 -17 -12   -7.85   14.51
  -3  17  11   99.65   12.31
  -3 -17  11   55.47   19.79
   3 -17 -11  119.66   24.00
  -3 -17  11   68.19   12.26
  -3  17  10  116.06   19.33
  -3 -17  10  141.10   20.13
   3 -17 -10  145.50   15.54
  -3 -17  10  113.23   13.00
  -3  17   9   50.66    9.93
  -3 -17   9   48.50   28.05
   3 -17  -9   35.17   12.35
  -3 -17   9   36.30   11.24
  -3  17   8  365.96   14.28
  -3 -17   8  384.72   24.78
   3 -17  -8  358.05   25.67
  -3 -17   8  351.69   15.92
  -3  17   7   -1.13    8.29
  -3 -17   7    3.51   15.96
   3 -17  -7   18.76   10.84
  -3 -17   7   11.38   10.10
  -3  17   6   32.00   13.05
  -3 -17   6   88.85   24.81
   3 -17  -6   55.05   17.05
  -3 -17   6   44.94   10.76
  -3  17   5  122.21    8.97
  -3 -17   5  143.59   17.21
   3 -17  -5  134.05   11.23
  -3 -17   5  128.28   12.20
  -3  17   4  355.72   11.77
   3 -17  -4  368.27   21.31
  -3 -17   4  346.14   23.56
  -3 -17   4  310.81   21.40
  -3  17   3   22.02    7.20
   3 -17  -3   35.88    8.59
  -3 -17   3   19.84   10.90
  -3 -17   3   44.23   14.42
  -3  17   2   60.46   11.12
   3 -17  -2   65.48   13.88
  -3 -17   2   97.56   18.84
  -3 -17   2   47.69   24.10
  -3  17   1   30.25   10.71
   3 -17  -1   39.79    7.68
  -3 -17   1   32.72   11.96
  -3 -17   1   38.09   15.12
   3 -17   0   36.77    8.44
   3 -17   0   27.45   11.51
  -3 -17   0   40.79   14.99
  -3 -17   0   32.86   12.12
   3 -17   1   16.86    7.91
   3 -17   1    2.81    6.61
  -3 -17  -1   20.50   14.80
  -3 -17  -1    5.63   19.13
   3  17   2   32.10   12.71
   3 -17   2   28.15    6.42
   3 -17   2   32.70   12.27
  -3 -17  -2   16.03   12.73
   3  17   3   20.40   19.41
   3 -17   3   39.59    9.95
   3 -17   3   17.42    7.80
  -3 -17  -3   17.36   12.77
   3  17   4   61.20   13.94
   3 -17   4   85.86   10.98
   3 -17   4   74.77    8.41
  -3 -17  -4   76.42   14.37
   3  17   5    3.72   21.21
   3 -17   5   28.30    5.98
   3 -17   5   10.34   12.65
  -3 -17  -5   29.59   13.75
   3  17   6   45.50   14.48
   3 -17   6   53.79    6.32
   3 -17   6   49.19    8.84
  -3 -17  -6   27.72   24.49
   3  17   7   89.87   22.74
   3 -17   7   91.37   10.00
   3 -17   7   65.62    8.83
  -3 -17  -7   50.24   15.82
   3  17   8   13.92   13.88
   3 -17   8   15.95    9.12
   3 -17   8    9.22   12.98
   3  17   9   30.48   14.71
   3 -17   9   27.27    9.45
   3 -17   9   49.84   12.91
  -3 -17  -9   -0.31   17.27
   3  17  10  103.46   26.44
   3 -17  10  115.53   14.63
   3 -17  10  113.34    7.04
  -3 -17 -10  131.87   29.84
   3  17  11  122.47   18.23
   3 -17  11  138.78   14.89
   3 -17  11  137.92   11.37
  -3 -17 -11  119.32   20.19
   3  17  12   -1.49   16.28
   3 -17  12    7.04   12.66
   3 -17  12    4.89    9.84
  -3 -17 -12  -12.36   28.82
   3  17  13    1.54   17.62
   3 -17  13   19.14   12.88
   3 -17  13    9.69    6.28
  -3 -17 -13   35.56   19.51
   3  17  14   39.70   17.89
   3 -17  14   31.32   13.25
   3 -17  14   34.29   11.02
  -3 -17 -14    5.41   33.20
   3  17  15  -11.04   29.89
   3 -17  15   10.09    8.02
   3 -17  15   10.12    7.07
  -3 -17 -15    1.77   21.37
   3  17  16   -4.80   31.94
   3 -17  16   15.17   11.88
  -3 -17 -16  -12.34   37.78
   3  19 -17   -4.85   18.07
  -3  19  17   -6.36   17.41
  -3 -19  17  -66.53   36.37
   3 -19 -17   18.68   37.68
   3  19 -16   13.14   17.07
  -3  19  16    3.71   16.34
  -3 -19  16   -9.02   21.68
   3 -19 -16  -23.67   20.50
  -3  19  15   15.01   15.37
  -3 -19  15    0.03   20.39
   3 -19 -15   23.93   19.35
  -3  19  14   35.59   24.29
  -3 -19  14   57.86   35.11
   3 -19 -14   29.77   29.34
  -3 -19  14   31.43   13.24
  -3  19  13    7.43   13.25
  -3 -19  13   38.24   20.96
   3 -19 -13   -9.95   16.89
  -3 -19  13   16.88   12.69
  -3  19  12    8.13   12.31
  -3 -19  12   -7.80   32.78
   3 -19 -12    8.56   15.92
  -3 -19  12   16.46   19.95
  -3  19  11   94.37   12.70
  -3 -19  11   80.77   22.34
   3 -19 -11   72.05   26.02
  -3 -19  11   69.05   12.29
  -3  19  10   65.11   19.23
  -3 -19  10   87.13   21.35
   3 -19 -10   89.17   15.53
  -3 -19  10   53.40   12.55
  -3  19   9   -7.00   10.28
  -3 -19   9   -8.43   29.03
   3 -19  -9    6.83   22.32
  -3 -19   9   -3.90   11.23
  -3  19   8  -16.79   15.39
  -3 -19   8    7.84   18.05
   3 -19  -8   -2.18   12.57
  -3 -19   8   -0.63   11.00
  -3  19   7  237.68   12.35
  -3 -19   7  247.09   22.81
   3 -19  -7  236.78   16.43
  -3 -19   7  241.13   23.54
  -3  19   6    2.34   13.95
  -3 -19   6    3.13   26.08
   3 -19  -6   13.40   18.29
  -3 -19   6   17.40   11.17
  -3  19   5   79.15    9.34
   3 -19  -5  100.09   11.98
  -3 -19   5   98.03   20.34
  -3 -19   5   83.26   18.91
  -3  19   4   -1.42    7.83
   3 -19  -4  -23.85   15.93
  -3 -19   4    5.69   11.20
  -3 -19   4   21.28   15.56
  -3  19   3   75.75   13.67
   3 -19  -3   78.65   10.65
  -3 -19   3   74.19   13.08
  -3 -19   3   66.20   27.41
  -3  19   2   22.17   12.12
   3 -19  -2   -4.04   14.92
  -3 -19   2   26.57   12.18
  -3 -19   2    3.35   16.26
   3 -19  -1   27.76    9.00
  -3 -19   1   11.41   16.22
  -3 -19   1   13.65   12.18
   3 -19   0   30.98   14.91
   3 -19   0    5.24   13.61
  -3 -19   0    8.41   25.90
  -3 -19   0   28.97   20.41
   3 -19   1   15.18   14.51
   3 -19   1   14.36    8.38
  -3 -19  -1   22.66   16.46
  -3 -19  -1   -0.79   13.44
   3 -19   2    9.56    9.14
   3 -19   2   -3.38   12.49
  -3 -19  -2   38.43   22.19
   3  19   3   54.29   14.71
   3 -19   3   67.22    8.14
   3 -19   3   48.01    9.84
  -3 -19  -3   62.11   15.13
   3  19   4   61.96   22.65
   3 -19   4   37.00   11.52
   3 -19   4   42.37    9.56
  -3 -19  -4   84.50   24.92
   3  19   5   13.59   14.06
   3 -19   5   23.15   11.41
   3 -19   5   34.99   14.82
  -3 -19  -5    8.35   15.71
   3  19   6   -6.47   23.47
   3 -19   6   16.13    6.67
   3 -19   6    1.83   14.91
  -3 -19  -6   29.21   26.73
   3  19   7   70.71   16.66
   3 -19   7  108.05   11.77
   3 -19   7  102.46   16.37
  -3 -19  -7  117.95   18.48
   3  19   8   75.98   16.43
   3 -19   8   40.73   11.23
   3 -19   8   42.07    9.89
  -3 -19  -8   23.34   29.58
   3  19   9   95.80   27.71
   3 -19   9   96.36    7.55
   3 -19   9   68.59   10.61
  -3 -19  -9  111.84   20.11
   3  19  10   20.52   17.17
   3 -19  10   17.64   10.76
   3 -19  10   30.05    9.20
  -3 -19 -10   24.19   31.72
   3  19  11   18.05   17.26
   3 -19  11    6.31    6.42
   3 -19  11    0.31    8.88
  -3 -19 -11   -4.32   20.86
   3  19  12   17.34   18.11
   3 -19  12  -11.04    8.31
   3 -19  12  -14.39   10.36
  -3 -19 -12   -6.24   34.17
   3  19  13   22.35   31.21
   3 -19  13   35.99    8.68
   3 -19  13   40.60    7.06
  -3 -19 -13   37.85   24.16
   3  19  14   15.04   19.57
   3 -19  14   15.24   12.63
   3 -19  14    7.74   10.18
  -3 -19 -14  -24.74   37.22
  -3  21  15   13.42   15.56
  -3 -21  15  -11.78   23.73
   3 -21 -15   19.08   36.91
  -3 -21  15   -0.18   22.64
  -3  21  14  -13.26   23.88
  -3 -21  14   -4.39   38.00
   3 -21 -14    7.46   19.15
  -3 -21  14   25.16   13.58
  -3  21  13    9.29   22.70
  -3 -21  13   11.87   23.19
   3 -21 -13   23.21   18.67
  -3 -21  13   17.26   13.45
  -3  21  12  188.98   16.73
  -3 -21  12  139.61   26.91
   3 -21 -12  201.90   34.53
  -3 -21  12  134.51   24.87
  -3  21  11   -4.72   12.35
  -3 -21  11   25.97   35.47
   3 -21 -11   -4.06   16.77
  -3 -21  11    1.75   12.73
  -3  21  10   57.09   20.81
  -3 -21  10  113.86   23.90
   3 -21 -10  135.06   18.30
  -3 -21  10   85.64   13.90
  -3  21   9   47.49   11.92
  -3 -21   9   41.18   21.70
   3 -21  -9   39.93   25.80
  -3 -21   9   39.80   20.78
  -3  21   8    1.43   17.13
  -3 -21   8   22.70   20.28
   3 -21  -8   17.06   14.85
  -3 -21   8   13.44   12.03
  -3  21   7   65.14   11.17
   3 -21  -7   50.05   14.88
  -3 -21   7   40.27   20.89
  -3 -21   7   53.57   21.23
  -3  21   6  137.61   17.75
   3 -21  -6  161.50   23.89
  -3 -21   6  114.31   14.27
  -3 -21   6  124.36   34.79
  -3  21   5    6.81    9.07
   3 -21  -5   10.46   11.50
  -3 -21   5    8.17   19.74
  -3 -21   5   18.31   18.80
  -3  21   4   44.38    9.91
   3 -21  -4   82.50   20.72
  -3 -21   4   56.35   13.31
  -3 -21   4   64.96   19.18
  -3  21   3   16.61   14.26
   3 -21  -3   27.07   11.47
  -3 -21   3   15.93   13.29
  -3 -21   3   45.49   19.08
  -3  21   2   29.35    9.27
   3 -21  -2   23.44   11.30
  -3 -21   2   18.89   13.56
  -3 -21   2   36.52   17.48
   3 -21  -1   15.51   11.11
   3 -21  -1   -0.08   16.30
  -3 -21   1  -10.71   26.84
  -3 -21   1    9.12   21.87
   3 -21   0   17.93   11.27
   3 -21   0   20.24    9.64
  -3 -21   0  -23.31   17.46
  -3 -21   0   25.80   14.20
   3 -21   1   10.94   10.41
   3 -21   1   -1.25   14.55
  -3 -21  -1  -19.49   29.24
  -3 -21  -1   -0.11   23.29
   3 -21   2   24.68   10.51
   3 -21   2    9.12    9.09
  -3 -21  -2   13.05   18.33
  -3 -21  -2    3.79   15.11
   3 -21   3   -5.76   10.22
   3 -21   3    1.61   13.15
  -3 -21  -3   32.93   24.75
   3  21   4   30.56   15.72
   3 -21   4   37.10    8.51
   3 -21   4    9.23   10.98
  -3 -21  -4    2.90   17.31
   3  21   5   42.81   26.91
   3 -21   5   55.59   13.61
   3 -21   5   73.05   18.15
  -3 -21  -5  113.47   29.44
   3  21   6   14.59   16.43
   3 -21   6   17.78    7.98
   3 -21   6   33.03   16.22
  -3 -21  -6   13.53   18.04
   3  21   7  -10.74   16.49
   3 -21   7    4.95   11.61
   3 -21   7   15.83   15.68
  -3 -21  -7  -13.83   18.65
   3  21   8   54.66   27.86
   3 -21   8   31.03    7.73
   3 -21   8   21.64   16.46
  -3 -21  -8   44.40   20.34
   3  21   9   42.09   17.43
   3 -21   9   10.54    6.99
   3 -21   9    2.56   15.48
  -3 -21  -9   16.63   20.78
   3  21  10  -16.21   18.29
   3 -21  10    5.80   11.07
   3 -21  10   -1.64   14.35
  -3 -21 -10  -22.76   22.33
   3  21  11   46.13   30.69
   3 -21  11   11.60    7.11
   3 -21  11   12.53   14.17
  -3 -21 -11    5.07   24.37
   3  21  12   43.88   20.49
   3 -21  12   20.94   10.64
   3 -21  12   24.31   13.54
  -3 -21 -12   76.18   41.86
   3 -23 -12  -26.38   32.20
  -3 -23  12  -23.06   23.25
  -3  23  11   25.58   14.20
  -3 -23  11   31.92   38.37
   3 -23 -11   21.14   19.70
  -3 -23  11   24.05   14.23
  -3  23  10  -21.43   21.15
   3 -23 -10  -12.50   17.73
  -3 -23  10   -4.52   13.59
  -3 -23  10  -18.37   22.95
  -3  23   9   16.44   12.59
   3 -23  -9   24.46   28.08
  -3 -23   9    6.05   22.28
  -3 -23   9   22.86   36.66
  -3  23   8    2.07   19.38
   3 -23  -8  -25.62   15.11
  -3 -23   8   -4.17   13.17
  -3 -23   8  -17.91   22.09
  -3  23   7    2.24   11.26
   3 -23  -7    5.58   14.75
  -3 -23   7   22.73   14.00
  -3 -23   7   19.62   21.68
  -3  23   6   13.48   17.54
   3 -23  -6  -15.59   22.49
  -3 -23   6   23.09   14.07
  -3 -23   6   31.75   33.69
  -3  23   5    9.13   10.68
   3 -23  -5    7.66   13.14
  -3 -23   5    5.23   13.44
  -3 -23   5  -11.01   21.05
  -3  23   4   22.63   17.86
   3 -23  -4   15.77   12.59
  -3 -23   4    6.32   22.66
  -3 -23   4  -42.67   32.53
  -3  23   3   -0.97   10.51
   3 -23  -3  -20.70   18.80
  -3 -23   3   -4.83   14.26
  -3 -23   3  -17.32   19.89
   3 -23  -2   14.19   13.90
   3 -23  -2   13.82   11.62
  -3 -23   2    9.66   32.88
  -3 -23   2   42.63   23.80
   3 -23  -1   10.22   13.05
   3 -23  -1    6.90   17.42
  -3 -23   1   12.61   20.91
  -3 -23   1   40.93   15.53
   3 -23   0   13.58   20.91
   3 -23   0   36.56   11.45
  -3 -23   0   42.14   31.57
  -3 -23   0   31.03   26.18
   3 -23   1   43.34   19.82
   3 -23   1    7.80   11.03
  -3 -23  -1    8.83   19.48
  -3 -23  -1   11.75   16.10
   3 -23   2    5.66   19.23
   3 -23   2   18.16   16.12
  -3 -23  -2   -7.16   33.10
  -3 -23  -2   18.74   17.22
   3 -23   3   -5.69   18.48
   3 -23   3   -2.80    9.84
  -3 -23  -3  -49.53   20.53
  -3 -23  -3   20.81   17.52
   3 -23   4   -8.17   18.07
   3 -23   4    3.95   15.15
  -3 -23  -4   23.60   18.16
   3  23   5    6.67   17.69
   3 -23   5   -5.69    8.86
   3 -23   5   -1.33   17.64
  -3 -23  -5   15.62   18.26
   3  23   6   21.04   17.85
   3 -23   6   16.96   13.64
   3 -23   6   15.09   17.68
  -3 -23  -6   -2.95   21.52
   3  23   7   11.80   17.76
   3 -23   7    1.11    8.03
   3 -23   7  -20.78   17.13
   3  23   8   -7.44   18.67
   3 -23   8   -5.79   12.20
   3 -23   8   39.51   16.12
  -3 -23  -8  -12.43   22.62
   3  23   9   17.96   19.29
   3 -23   9    3.27   11.63
   3 -23   9    2.80   15.66
  -3 -23  -9   -4.96   37.98
  -3  25   6   -1.29   12.34
   3 -25  -6   12.10   25.40
  -3 -25   6  -37.05   24.14
  -3 -25   6   18.97   23.57
  -3  25   5    8.64   12.05
   3 -25  -5   -8.91   23.04
  -3 -25   5   14.95   15.13
  -3 -25   5  -20.23   22.96
   3 -25  -4   27.63   14.20
  -3 -25   4   -7.82   23.10
  -3 -25   4   23.66   15.57
   3 -25  -3   11.04   14.96
   3 -25  -3   25.35   21.41
  -3 -25   3   11.17   22.31
  -3 -25   3   12.78   26.34
   3 -25  -2   -8.16   15.11
   3 -25  -2   26.75   12.47
  -3 -25   2  -44.34   22.12
  -3 -25   2    8.75   17.39
   3 -25  -1  -16.99   23.15
   3 -25  -1   14.08   11.68
  -3 -25   1    0.01   20.22
  -3 -25   1   -9.32   26.80
   3 -25   0    1.69   13.94
   3 -25   0    2.38   18.19
  -3 -25   0  -12.96   21.55
  -3 -25   0  -21.25   18.25
   3 -25   1   11.60   13.09
   3 -25   1   -5.26   12.57
  -3 -25  -1    9.26   22.05
  -3 -25  -1   14.33   18.58
   3 -25   2    7.97   13.20
   3 -25   2   18.01   11.37
  -3 -25  -2    2.92   22.63
  -3 -25  -2   51.38   19.96
   3 -25   3   -9.90   12.79
  -3 -25  -3   16.18   36.28
  -3 -25  -3   28.58   19.47
   4   0 -25    8.69   27.21
  -4   0  25  -11.76   20.46
   4   0 -24   -1.60   23.90
  -4   0  24   -4.53   30.71
   4   0 -23  -31.69   22.93
  -4   0  23   -3.37   18.35
   4   0 -22   -0.24   21.03
  -4   0  22   14.54   17.02
   4   0 -21  -27.90   30.25
  -4   0  21    1.64   16.01
   4   0 -20   35.59   30.01
  -4   0  20   54.77   16.10
   4   0 -19   47.14   26.96
  -4   0  19   10.47   14.22
   4   0 -18   48.37   16.76
  -4   0  18   42.22   14.25
   4   0 -17    3.47   14.20
  -4   0  17   -0.56   12.35
   4   0 -16  206.57   17.87
  -4   0  16  177.11   14.57
   4   0 -15    5.74   12.59
  -4   0  15    2.00   17.69
   4   0 -14  242.70   16.29
  -4   0  14  224.13   14.61
   4   0 -13   45.86   17.97
  -4   0  13    4.86    9.95
   4   0 -12    8.50   16.41
  -4   0  12   10.44   14.87
   4   0 -11   -5.52    9.21
  -4   0  11  -16.24    8.32
   4   0 -10  114.02   10.09
  -4   0  10  123.73   14.61
   4   0  -9    2.69    7.92
  -4   0   9    3.16    7.28
   4   0  -8 2260.47   52.53
  -4   0   8 2101.62   49.54
   4   0  -7   17.86    6.67
  -4   0   7   12.69   10.06
   4   0  -6  985.72   20.01
  -4   0   6  893.74   18.36
   4   0  -5    6.88    5.08
  -4   0   5   10.30    5.12
   4   0  -4 2467.79   50.10
  -4   0   4 2280.68   47.16
   4   0  -3    4.13    6.32
  -4   0   3   -7.10    6.54
   4   0  -2  514.56    8.95
  -4   0   2  488.47    8.95
   4   0  -1    3.30    5.15
  -4   0   1   -6.17    3.41
  -4   0   0  238.98    7.10
  -4   0   0  235.09    4.63
  -4   0  -1   -0.76    3.07
  -4   0  -1    4.44    4.07
   4   0   2 1621.12   25.61
  -4   0  -2 1713.98   25.34
   4   0   3   -3.21    3.09
  -4   0  -3    1.62    4.02
   4   0   4  683.17   13.40
  -4   0  -4  682.65    9.89
   4   0   5   -2.32    3.68
  -4   0  -5    4.10    3.26
   4   0   6  578.83   10.53
  -4   0  -6  560.55    9.76
   4   0   7    2.10    4.40
  -4   0  -7   -0.26    4.09
   4   0   8 1358.36   30.30
  -4   0  -8 1328.88   24.50
   4   0   9    2.55    5.31
  -4   0  -9   -4.81    5.07
   4   0  10   38.28    9.81
  -4   0 -10   32.09   10.10
   4   0  11    0.52    6.35
  -4   0 -11   -1.27    6.42
   4   0  12   61.31    7.85
  -4   0 -12   69.21    8.16
   4   0  13   -3.62    7.53
  -4   0 -13    3.26    7.96
   4   0  14   14.84    8.49
  -4   0 -14   15.99    8.89
   4   0  15   14.63    8.65
  -4   0 -15   -0.33    9.27
   4   0  16   -7.40    9.74
  -4   0 -16    3.40   16.37
   4   0  17   -5.91   10.28
  -4   0 -17   16.21   11.18
   4   0  18   32.91   11.38
  -4   0 -18   30.51   20.97
   4   0  19   -1.85   11.46
  -4   0 -19   -4.15   14.13
   4   0  20    3.00   11.87
  -4   0 -20    5.88   15.08
   4   0  21    0.52   12.88
  -4   0 -21   10.61   26.48
   4   2 -25   44.56   27.01
  -4   2  25    1.67   21.19
  -4  -2  25   30.04   20.95
   4  -2 -25  -42.22   27.29
   4   2 -24   -8.61   23.82
  -4   2  24  -12.61   31.06
  -4  -2  24    6.62   19.76
   4  -2 -24   27.02   26.31
   4   2 -23  -40.46   35.45
  -4   2  23   -0.81   18.27
  -4  -2  23    0.78   29.29
   4  -2 -23   20.09   22.21
   4   2 -22   15.06   32.95
  -4   2  22    3.59   16.94
  -4  -2  22   19.82   17.79
   4  -2 -22    7.57   21.66
   4   2 -21   48.96   30.05
  -4   2  21   -9.64   25.88
  -4  -2  21   16.67   16.29
   4  -2 -21  -12.32   19.29
   4   2 -20   58.87   29.47
  -4   2  20    0.89   14.44
  -4  -2  20   27.25   26.47
   4  -2 -20   53.26   30.32
   4   2 -19   -0.31   27.18
  -4   2  19    0.04   13.22
  -4  -2  19   -3.35   15.20
   4  -2 -19  -29.46   27.11
   4   2 -18    0.32   27.09
  -4   2  18  -15.91   12.53
  -4  -2  18    2.27   14.56
   4  -2 -18  -24.45   15.14
   4   2 -17   31.20   23.48
  -4   2  17    2.40   20.67
  -4  -2  17  -11.22   12.95
   4  -2 -17   -7.38   14.49
   4   2 -16    9.37   22.26
  -4   2  16   29.74   12.13
  -4  -2  16   21.60   12.57
   4  -2 -16   15.98   14.08
   4   2 -15  195.68   25.77
  -4   2  15  183.70   14.06
  -4  -2  15  172.16   22.74
   4  -2 -15  176.61   15.91
   4   2 -14  102.11   12.95
  -4   2  14   93.53   18.11
  -4  -2  14   92.48   12.12
   4  -2 -14   88.34   13.40
   4   2 -13   41.86   11.31
  -4   2  13   33.43    9.94
  -4  -2  13   33.99   17.65
   4  -2 -13   30.84   10.96
   4   2 -12   12.37   10.18
  -4   2  12   -4.90    9.15
  -4  -2  12   12.55    9.48
   4  -2 -12   -7.07    9.80
   4   2 -11  303.33   13.65
  -4   2  11  300.28   17.09
  -4  -2  11  276.92   19.53
   4  -2 -11  302.42   12.95
   4   2 -10 1412.49   42.65
  -4   2  10 1280.92   29.23
  -4  -2  10 1327.62   32.26
   4  -2 -10 1311.08   30.80
   4   2  -9   21.23    8.34
  -4   2   9   22.32    7.07
  -4  -2   9   19.02    8.07
   4  -2  -9   24.10   12.53
   4   2  -8   12.04   12.31
  -4   2   8   14.90   10.35
  -4  -2   8   18.13    7.79
   4  -2  -8    1.74    6.99
   4   2  -7 2275.73   51.16
  -4   2   7 1978.77   43.89
  -4  -2   7 2039.34   57.73
   4  -2  -7 2152.92   47.91
   4   2  -6  102.60    7.55
  -4   2   6   86.88    9.63
  -4  -2   6   86.82   11.97
   4  -2  -6   92.86    6.85
   4   2  -5 2364.27   51.52
  -4   2   5 2247.47   44.79
  -4  -2   5 2157.30   57.18
   4  -2  -5 2511.53   56.69
   4   2  -4   10.93    4.88
  -4   2   4   -0.18    3.81
  -4  -2   4   -2.51    8.29
   4  -2  -4    8.05    6.54
   4   2  -3  524.76   13.83
  -4   2   3  474.67    8.23
  -4  -2   3  492.52   10.78
   4  -2  -3  529.91    9.06
   4   2  -2    9.66    4.42
  -4   2   2   13.21    2.94
  -4  -2   2   11.12    7.68
   4  -2  -2   19.32    4.77
  -4   2   1 2876.46   57.93
  -4  -2   1 2954.25   63.73
   4  -2  -1 2983.46   58.62
  -4  -2   1 3064.78   60.48
  -4   2   0   42.79    3.80
  -4   2   0   46.87    2.08
  -4  -2   0   49.38    7.58
  -4  -2   0   53.20    3.83
  -4   2  -1 1287.55   18.70
  -4   2  -1 1284.52   15.74
  -4  -2  -1 1362.87   24.77
  -4  -2  -1 1358.85   24.34
   4   2   2   16.41    3.97
  -4   2  -2   12.92    1.97
  -4   2  -2   12.05    1.50
  -4  -2  -2    7.96    5.68
   4   2   3   35.34    4.16
  -4   2  -3   29.20    1.79
   4  -2   3   31.56    2.11
  -4  -2  -3   28.95    3.81
  -4   2  -4  607.40    7.67
   4   2   4  586.88   14.38
   4  -2   4  607.48    9.76
  -4  -2  -4  624.43   10.64
  -4   2  -5   93.02    4.54
   4   2   5   89.95    8.46
   4  -2   5   97.71    4.87
  -4  -2  -5   93.86    4.81
  -4   2  -6   72.97    3.46
   4   2   6   73.67    8.76
   4  -2   6   75.68    5.90
  -4  -2  -6   75.68    7.84
  -4   2  -7  112.38    4.46
   4   2   7  108.96    6.49
   4  -2   7  130.46    7.01
  -4  -2  -7  115.98    9.30
  -4   2  -8    7.94    6.67
   4   2   8   10.95    5.64
   4  -2   8   18.70    6.62
  -4  -2  -8   -6.28    8.75
  -4   2  -9  684.17   13.27
   4   2   9  694.78   15.66
   4  -2   9  697.71   13.25
  -4  -2  -9  664.77   14.70
  -4   2 -10  221.92    7.87
   4   2  10  246.40   14.11
   4  -2  10  239.99   11.26
  -4  -2 -10  210.18    9.21
  -4   2 -11   47.21    6.33
   4   2  11   42.95    7.81
   4  -2  11   56.12   10.01
  -4  -2 -11   51.68   11.84
  -4   2 -12   -1.10   10.58
   4   2  12    1.30    7.94
   4  -2  12    9.90    6.39
  -4  -2 -12    8.03    7.57
  -4   2 -13   19.96    7.54
   4   2  13   26.35   13.48
   4  -2  13   11.96    6.98
  -4  -2 -13   -5.95    8.54
  -4   2 -14   13.68   12.84
   4   2  14   -2.23   14.60
   4  -2  14    6.65    7.84
  -4  -2 -14    9.63   14.37
  -4   2 -15   72.91    9.96
   4   2  15   77.30   17.37
   4  -2  15   83.07    9.39
  -4  -2 -15   91.96   11.37
  -4   2 -16  -10.69    9.58
   4   2  16  -20.46   16.41
   4  -2  16   13.68    9.08
  -4  -2 -16   24.00   17.20
  -4   2 -17   -1.05   16.79
   4   2  17   -5.97   17.98
   4  -2  17    4.74    9.91
  -4  -2 -17   -9.21   11.42
  -4   2 -18   30.35   12.62
   4   2  18   56.82   19.94
   4  -2  18   32.38   10.81
  -4  -2 -18   30.17   13.76
  -4   2 -19  -13.22   13.83
   4   2  19   20.96   20.66
   4  -2  19    4.74   11.09
  -4  -2 -19   19.88   14.21
  -4   2 -20   -8.18   22.59
   4   2  20    2.44   21.56
   4  -2  20    1.57   11.66
  -4  -2 -20   -5.77   15.15
  -4   2 -21   -8.78   15.96
   4   2  21  -33.60   22.01
   4  -2  21   16.92   19.29
  -4  -2 -21  -10.20   25.96
   4   4 -25   -9.73   26.90
  -4   4  25  -26.61   32.66
  -4  -4  25    9.57   31.76
   4  -4 -25   51.98   45.45
   4   4 -24   46.25   36.84
  -4   4  24    6.14   19.52
  -4  -4  24  -27.21   20.01
   4  -4 -24   29.65   25.87
   4   4 -23  -46.00   35.56
  -4   4  23   26.24   18.69
  -4  -4  23   31.38   19.33
   4  -4 -23    5.79   24.15
   4   4 -22   10.26   33.86
  -4   4  22   25.35   16.42
  -4  -4  22   14.50   29.85
   4  -4 -22   -2.43   20.48
   4   4 -21  -15.76   32.01
  -4   4  21    6.84   26.70
  -4  -4  21   24.68   17.18
   4  -4 -21   28.05   20.13
   4   4 -20   -6.89   29.25
  -4   4  20   -6.36   14.67
  -4  -4  20   41.68   24.81
   4  -4 -20   10.70   18.45
   4   4 -19   14.74   27.27
  -4   4  19    9.28   14.02
  -4  -4  19   -2.02   15.54
   4  -4 -19  -14.18   26.53
   4   4 -18   62.52   26.18
  -4   4  18   13.41   13.48
  -4  -4  18   23.10   14.72
   4  -4 -18   33.16   26.37
   4   4 -17   41.51   24.89
  -4   4  17   44.85   20.76
  -4  -4  17   36.38   14.42
   4  -4 -17   21.00   14.97
   4   4 -16   38.38   15.46
  -4   4  16   48.59   12.07
  -4  -4  16   53.82   13.63
   4  -4 -16   54.12   15.19
   4   4 -15   -5.54   13.18
  -4   4  15   -1.76   11.04
  -4  -4  15    2.92   12.55
   4  -4 -15   -0.66   12.80
   4   4 -14   27.10   13.33
  -4   4  14   47.36   10.59
  -4  -4  14   40.50   12.51
   4  -4 -14   35.60   12.63
   4   4 -13   17.05   11.35
  -4   4  13   12.74    8.91
  -4  -4  13   18.91   11.04
   4  -4 -13    8.05   11.02
   4   4 -12  -24.44   17.12
  -4   4  12   16.92   14.17
  -4  -4  12   23.67   10.54
   4  -4 -12   13.23   10.23
   4   4 -11    5.74    8.98
  -4   4  11    9.47    7.89
  -4  -4  11   10.86    9.68
   4  -4 -11    4.73    8.95
   4   4 -10   28.35    9.27
  -4   4  10   29.18    7.33
  -4  -4  10   17.14    9.37
   4  -4 -10   24.99    8.27
   4   4  -9 3084.10   82.64
  -4   4   9 3195.06   78.83
  -4  -4   9 3149.09  102.48
   4  -4  -9 3296.99   84.48
   4   4  -8 2133.16   50.96
  -4   4   8 2065.23   51.66
  -4  -4   8 2047.92   52.85
   4  -4  -8 2139.92   48.62
   4   4  -7  100.01    8.69
  -4   4   7  102.57   10.47
  -4  -4   7  104.92    9.56
   4  -4  -7  105.61    7.51
   4   4  -6  268.19   10.31
  -4   4   6  280.40    7.72
  -4  -4   6  261.85   11.23
   4  -4  -6  280.31   12.35
   4   4  -5 2387.00   52.06
  -4   4   5 2374.77   45.67
  -4  -4   5 2272.67   53.26
   4  -4  -5 2303.27   46.76
   4   4  -4  767.16   15.73
  -4   4   4  731.33   11.65
  -4  -4   4  727.82   16.44
   4  -4  -4  751.11   16.27
   4   4  -3 2441.60   52.02
  -4   4   3 2345.96   44.79
   4  -4  -3 2453.11   48.81
   4   4  -2  596.09   12.99
  -4   4   2  548.50    9.08
  -4  -4   2  554.30   12.67
   4  -4  -2  568.44    8.23
  -4   4   1  922.07   12.31
  -4  -4   1  879.12   18.32
   4  -4  -1  902.52   12.78
  -4  -4   1  906.12   15.95
  -4   4   0 2281.00   32.69
  -4  -4   0 2076.35   52.67
   4  -4   0 2132.58   31.47
  -4  -4   0 2206.97   41.71
   4   4   1  587.51   12.04
  -4   4  -1  597.17    5.25
  -4   4  -1  613.93    5.03
  -4  -4  -1  628.36   11.52
   4   4   2  561.85   11.94
  -4  -4  -2  630.37   11.76
   4   4   3  136.52    6.36
  -4   4  -3  139.60    2.03
  -4  -4  -3  142.08    6.06
   4   4   4  255.26    8.17
   4  -4   4  263.06    3.86
  -4  -4  -4  260.72    7.69
  -4   4  -5   17.07    3.00
   4   4   5   10.07    5.56
   4  -4   5    9.86    2.87
  -4  -4  -5   17.64    5.18
  -4   4  -6  538.57    9.52
   4   4   6  554.18   12.83
   4  -4   6  548.55    9.16
  -4  -4  -6  533.97   11.85
  -4   4  -7   99.64    3.91
   4   4   7  112.75   11.55
   4  -4   7  107.98    3.70
  -4  -4  -7  103.59    6.86
  -4   4  -8 1178.18   19.94
   4   4   8 1233.43   26.27
   4  -4   8 1288.74   23.54
  -4  -4  -8 1173.71   24.62
  -4   4  -9  280.54   10.41
   4   4   9  287.90   15.98
   4  -4   9  301.05    7.11
  -4  -4  -9  282.79   10.20
  -4   4 -10  220.39   10.77
   4   4  10  193.79   10.14
   4  -4  10  178.21    9.54
  -4  -4 -10  182.73    9.84
  -4   4 -11  258.61   12.95
   4   4  11  255.97   11.83
   4  -4  11  282.49   12.23
  -4  -4 -11  264.69   17.28
  -4   4 -12  167.25    8.52
   4   4  12  201.40   17.30
   4  -4  12  183.91   12.08
  -4  -4 -12  167.74   10.90
  -4   4 -13   87.09    8.33
   4   4  13  104.64   17.04
   4  -4  13  103.05    7.81
  -4  -4 -13  104.62   10.46
  -4   4 -14   38.59   12.95
   4   4  14   26.89   10.59
   4  -4  14   47.29    7.72
  -4  -4 -14   15.95   10.11
  -4   4 -15   -0.03   14.34
   4   4  15    6.47   10.95
   4  -4  15   15.71    8.08
  -4  -4 -15   29.20   11.29
  -4   4 -16    9.61    9.74
   4   4  16   18.71   11.59
   4  -4  16    8.69   13.68
  -4  -4 -16    5.49   18.55
  -4   4 -17   41.18   11.04
   4   4  17   20.26   12.72
   4  -4  17   43.83   15.44
  -4  -4 -17   30.37   13.38
   4   4  18    7.89   13.05
  -4   4 -18   17.21   18.03
  -4  -4 -18  -11.57   13.33
  -4   4 -19   35.27   21.55
   4   4  19   -0.28   14.30
   4  -4  19   22.01   16.65
  -4  -4 -19    8.89   14.57
  -4   4 -20   14.35   14.58
   4   4  20   -4.59   14.93
   4  -4  20    6.25   11.49
  -4  -4 -20   -2.54   15.35
  -4   4 -21    8.50   15.96
   4   4  21   -0.19   15.61
   4  -4  21    2.58   11.58
  -4  -4 -21   -1.75   27.01
   4   6 -24   75.76   41.15
  -4   6  24   18.60   20.39
  -4  -6  24   25.36   33.73
   4  -6 -24   75.09   27.75
   4   6 -23   13.91   36.28
  -4   6  23    6.20   17.89
  -4  -6  23   12.50   19.55
   4  -6 -23   25.89   36.33
   4   6 -22   80.63   35.33
  -4   6  22   90.77   29.39
  -4  -6  22   40.16   19.76
   4  -6 -22   49.15   23.66
   4   6 -21    8.64   31.60
  -4   6  21   11.08   25.91
  -4  -6  21   -7.96   18.20
   4  -6 -21   16.57   19.66
   4   6 -20   -0.43   32.23
  -4   6  20   66.89   16.56
  -4  -6  20   70.05   17.72
   4  -6 -20   78.27   20.03
   4   6 -19    7.93   26.92
  -4   6  19   28.30   14.11
  -4  -6  19  -22.00   25.78
   4  -6 -19   -0.26   17.44
   4   6 -18   39.33   16.44
  -4   6  18   12.48   14.10
  -4  -6  18   10.76   16.02
   4  -6 -18   20.39   26.38
   4   6 -17   19.36   15.30
  -4   6  17   -4.17   12.91
  -4  -6  17   28.50   24.61
   4  -6 -17   25.53   24.44
   4   6 -16    8.46   14.50
  -4   6  16  -20.92   18.50
  -4  -6  16  -12.63   14.25
   4  -6 -16    6.60   13.63
   4   6 -15   17.58   14.28
  -4   6  15   50.54   18.95
  -4  -6  15  -26.93   22.23
   4  -6 -15   32.65   13.61
   4   6 -14    1.77   12.86
  -4   6  14   -1.91   10.63
  -4  -6  14   11.68   12.81
   4  -6 -14   28.79   12.11
   4   6 -13  -12.40   19.38
  -4   6  13   -4.89    9.68
  -4  -6  13   28.86   12.48
   4  -6 -13   17.06   11.01
   4   6 -12   -1.92   10.95
  -4   6  12   -0.07    8.72
  -4  -6  12    2.89   18.09
   4  -6 -12   -6.13    9.70
   4   6 -11   -1.96   10.67
  -4   6  11   16.79    7.96
  -4  -6  11    7.81   10.82
   4  -6 -11   22.63   14.49
   4   6 -10   92.04   11.00
  -4   6  10   93.88    8.11
  -4  -6  10  105.13   11.94
   4  -6 -10  101.75   14.22
   4   6  -9  469.41   16.05
  -4   6   9  457.72   12.59
  -4  -6   9  463.37   16.96
   4  -6  -9  446.38   19.32
   4   6  -8  239.99   11.54
  -4   6   8  238.17    8.53
  -4  -6   8  216.00   19.75
   4  -6  -8  259.57    9.84
   4   6  -7  120.13   14.34
  -4   6   7  114.97    6.49
  -4  -6   7  132.40   16.61
   4  -6  -7  139.06   11.68
   4   6  -6 3643.90   96.77
  -4   6   6 3681.01   87.09
  -4  -6   6 3543.58  101.72
   4  -6  -6 3711.18   98.80
   4   6  -5    9.92    7.07
  -4   6   5    4.06    4.08
  -4  -6   5   15.45    8.16
   4  -6  -5    4.45    7.48
   4   6  -4  615.37   14.95
  -4   6   4  549.71   11.53
  -4  -6   4  562.97   21.46
   4  -6  -4  583.19   10.19
   4   6  -3  184.31    8.86
  -4   6   3  156.96    3.96
  -4  -6   3  171.68   13.42
   4  -6  -3  161.55    4.58
  -4   6   2   31.07    2.21
  -4  -6   2   45.43   11.56
   4  -6  -2   29.73    2.71
  -4  -6   2   43.29    9.98
  -4   6   1  422.88    4.83
  -4  -6   1  451.44   12.93
   4  -6  -1  436.39    6.77
  -4  -6   1  464.70   10.85
  -4   6   0  143.81    1.95
  -4  -6   0  136.16    9.17
   4  -6   0  150.04    3.15
  -4  -6   0  145.30    7.04
   4   6   1  821.00   17.47
  -4  -6  -1  873.33   17.13
   4   6   2   44.30    6.52
  -4  -6  -2   45.02    6.24
   4   6   3  137.32    7.59
  -4  -6  -3  136.93   10.90
   4   6   4   -5.10    6.24
  -4  -6  -4   -5.90    5.97
  -4   6  -5   58.10    2.49
   4   6   5   59.37   11.59
   4  -6   5   55.26    1.60
  -4  -6  -5   70.39    6.75
  -4   6  -6  586.76    8.92
   4   6   6  596.13   15.07
   4  -6   6  590.68    7.94
  -4  -6  -6  607.12   14.62
  -4   6  -7  557.04   10.51
   4   6   7  554.77   15.15
   4  -6   7  557.51    9.19
  -4  -6  -7  553.63   20.46
  -4   6  -8 1006.78   19.40
   4   6   8 1019.31   24.10
   4  -6   8 1011.13   15.17
  -4  -6  -8  977.01   30.05
  -4   6  -9  194.49    6.20
   4   6   9  184.09   10.85
   4  -6   9  204.88    7.84
  -4  -6  -9  193.10   10.57
  -4   6 -10  167.81    7.01
   4   6  10  168.68   10.94
   4  -6  10  178.97    8.77
  -4  -6 -10  168.50   10.64
  -4   6 -11  251.47   12.57
   4   6  11  237.32   19.22
   4  -6  11  246.91   11.21
  -4  -6 -11  242.89   19.23
  -4   6 -12  194.35   13.84
   4   6  12  209.06   13.10
   4  -6  12  219.52   11.86
  -4  -6 -12  202.93   12.51
  -4   6 -13   71.47   12.57
   4   6  13   56.44   11.54
   4  -6  13   43.34   10.82
  -4  -6 -13   66.32   11.29
  -4   6 -14  836.49   29.46
   4   6  14  793.11   26.25
   4  -6  14  849.57   26.24
  -4  -6 -14  826.27   36.95
  -4   6 -15   27.77   14.53
   4   6  15   14.81   12.00
   4  -6  15   19.85   12.47
  -4  -6 -15   19.29   11.35
  -4   6 -16    4.91    9.87
   4   6  16   26.98   12.67
   4  -6  16    3.40   12.84
  -4  -6 -16   19.82   20.96
  -4   6 -17   12.04   10.89
   4   6  17   30.61   21.50
   4  -6  17    4.79    8.72
  -4  -6 -17    6.83   13.57
  -4   6 -18    1.94   11.84
   4   6  18  -23.30   23.08
   4  -6  18    2.75    9.41
  -4  -6 -18   25.75   22.93
  -4   6 -19   39.43   13.24
   4   6  19   26.13   24.60
   4  -6  19   33.12   10.22
  -4  -6 -19    9.46   16.41
  -4   6 -20   10.67   22.07
   4   6  20  -13.67   25.59
   4  -6  20   14.74   10.77
  -4  -6 -20   22.66   26.90
  -4   6 -21   33.98   24.27
   4   6  21   16.57   26.92
   4  -6  21    6.47   16.92
  -4  -6 -21   -9.42   17.59
   4   8 -24    2.69   39.28
  -4   8  24   29.22   20.10
  -4  -8  24  -11.79   22.47
   4  -8 -24   12.38   27.66
   4   8 -23   32.61   35.67
  -4   8  23   24.97   18.31
  -4  -8  23   31.34   33.68
   4  -8 -23    7.85   25.59
   4   8 -22   14.35   33.14
  -4   8  22   12.66   29.10
  -4  -8  22  -28.89   20.18
   4  -8 -22   46.99   22.57
   4   8 -21    6.06   30.67
  -4   8  21   34.41   16.62
  -4  -8  21   -1.71   29.92
   4  -8 -21  -37.16   33.93
   4   8 -20  -11.08   29.53
  -4   8  20   11.73   15.46
  -4  -8  20  -37.38   18.20
   4  -8 -20   17.02   18.74
   4   8 -19   -8.69   17.62
  -4   8  19   20.13   14.89
  -4  -8  19   23.23   16.95
   4  -8 -19    4.15   17.89
   4   8 -18   20.31   16.38
  -4   8  18  -12.11   13.51
  -4  -8  18   -9.62   16.78
   4  -8 -18   23.69   16.69
   4   8 -17    8.24   15.05
  -4   8  17    6.31   13.42
  -4  -8  17  -16.45   25.49
   4  -8 -17  -15.47   25.19
   4   8 -16    2.39   14.32
  -4   8  16    5.16   12.47
  -4  -8  16   -5.26   15.14
   4  -8 -16   -7.86   21.93
   4   8 -15   -1.19   14.65
  -4   8  15   42.42   12.16
  -4  -8  15   54.00   23.83
   4  -8 -15   40.43   13.17
   4   8 -14   56.14   21.99
  -4   8  14   29.10   11.28
  -4  -8  14   19.87   14.76
   4  -8 -14   54.91   12.68
   4   8 -13  555.72   22.68
  -4   8  13  517.64   26.29
  -4  -8  13  543.84   24.49
   4  -8 -13  551.24   21.06
   4   8 -12   37.42   11.99
  -4   8  12   39.30   14.90
  -4  -8  12   -6.50   21.08
   4  -8 -12   34.52   17.12
   4   8 -11    3.08   17.24
  -4   8  11   18.70    8.42
  -4  -8  11   12.64   12.69
   4  -8 -11   27.81   15.09
   4   8 -10  927.39   26.49
  -4   8  10  925.34   21.49
  -4  -8  10  930.48   30.37
   4  -8 -10  921.64   23.76
   4   8  -9  838.07   31.70
  -4   8   9  803.39   18.36
  -4  -8   9  820.67   38.29
   4  -8  -9  812.48   20.07
   4   8  -8  951.12   24.93
  -4   8   8  890.22   19.07
  -4  -8   8  880.83   39.10
   4  -8  -8  912.17   20.92
   4   8  -7  345.18   13.68
  -4   8   7  342.89    9.55
  -4  -8   7  357.37   15.85
   4  -8  -7  337.77   10.83
   4   8  -6  709.81   18.49
  -4   8   6  691.39   17.04
  -4  -8   6  663.80   22.00
   4  -8  -6  705.42   19.55
   4   8  -5  322.04   19.56
  -4   8   5  427.49    8.69
  -4  -8   5  403.65   15.20
   4  -8  -5  453.25   13.61
   4   8  -4  932.20   22.80
  -4   8   4  903.92   14.00
  -4  -8   4  866.77   23.35
   4  -8  -4  846.34   18.20
  -4   8   3  311.52    5.69
  -4  -8   3  293.90   12.62
   4  -8  -3  315.91    9.10
  -4  -8   3  309.21   15.68
  -4   8   2 1212.92   18.42
  -4  -8   2 1186.92   29.26
   4  -8  -2 1191.88   20.84
  -4  -8   2 1224.68   31.99
  -4   8   1  614.10    8.83
  -4  -8   1  658.56   18.38
   4  -8  -1  673.44   10.53
  -4  -8   1  638.27   20.53
  -4   8   0  405.71    5.23
   4  -8   0  387.37    5.91
  -4  -8   0  402.08   16.61
  -4  -8   0  409.12   14.76
   4   8   1  426.34   12.99
   4  -8   1  419.83    4.80
   4  -8   1  425.23    4.67
  -4  -8  -1  410.22   16.86
   4   8   2  929.35   20.94
  -4  -8  -2  906.96   26.13
   4   8   3   -5.26    7.37
  -4  -8  -3   12.09   11.43
   4   8   4   25.90   12.46
  -4  -8  -4   30.29   11.95
   4   8   5    4.76    7.80
  -4  -8  -5   19.61   12.38
   4   8   6    1.42    7.92
   4  -8   6    6.52    1.99
  -4  -8  -6   13.34    7.95
  -4   8  -7   17.79    3.71
   4   8   7    8.02    8.58
   4  -8   7   16.77    3.14
  -4  -8  -7   20.10    8.41
   4   8   8   10.21    9.46
   4  -8   8   18.99    2.80
  -4  -8  -8    4.68    9.02
  -4   8  -9  129.03    7.62
   4   8   9  127.87   11.07
   4  -8   9  131.52    4.60
  -4  -8  -9  103.22   17.05
  -4   8 -10   45.75    8.18
   4   8  10   56.33   16.69
   4  -8  10   35.96    4.55
  -4  -8 -10   76.40   10.46
  -4   8 -11  106.85    6.83
   4   8  11   95.89   12.02
   4  -8  11  102.90    5.68
  -4  -8 -11   92.78   12.11
  -4   8 -12   62.63   11.58
   4   8  12   56.54   11.65
   4  -8  12   67.48    5.99
  -4  -8 -12   81.72   18.80
  -4   8 -13   -5.03   11.68
   4   8  13   14.91   11.40
   4  -8  13    4.92    9.54
  -4  -8 -13    1.95   11.54
  -4   8 -14   21.34    8.22
   4   8  14   17.36   20.08
   4  -8  14   29.30   10.16
  -4  -8 -14    3.86   12.84
  -4   8 -15   80.95   10.43
   4   8  15   73.64   22.08
   4  -8  15   70.17   12.45
  -4  -8 -15   88.94   14.22
  -4   8 -16   28.86   10.31
   4   8  16   20.29   14.23
   4  -8  16   24.86    7.66
  -4  -8 -16   30.43   13.86
  -4   8 -17   37.49   11.38
   4   8  17   55.45   15.40
   4  -8  17   30.92    8.77
  -4  -8 -17   37.05   14.91
  -4   8 -18    4.82   12.30
   4   8  18    5.89   15.38
   4  -8  18   24.84   14.37
  -4  -8 -18   12.31   15.97
  -4   8 -19   39.51   13.66
   4   8  19   48.81   17.24
   4  -8  19   38.02   14.57
  -4  -8 -19   12.94   17.57
  -4   8 -20   16.98   13.86
   4   8  20  -28.61   16.94
   4  -8  20   13.22    9.52
  -4  -8 -20   -2.83   18.60
   4  10 -23   -9.44   37.36
  -4  10  23   22.68   30.52
  -4 -10  23   44.14   22.91
   4 -10 -23  -10.47   26.23
   4  10 -22   23.47   34.05
  -4  10  22   20.14   29.58
  -4 -10  22    1.88   34.83
   4 -10 -22   19.00   24.45
   4  10 -21  -30.10   32.26
  -4  10  21   -8.46   16.58
  -4 -10  21  -12.15   20.43
   4 -10 -21  -25.59   22.39
   4  10 -20   -4.01   18.43
  -4  10  20   14.00   16.60
  -4 -10  20   34.36   29.51
   4 -10 -20   15.99   33.33
   4  10 -19   12.22   17.68
  -4  10  19   21.97   15.05
  -4 -10  19  -10.97   17.85
   4 -10 -19  -20.16   30.18
   4  10 -18  -26.38   16.07
  -4  10  18   16.07   14.32
  -4 -10  18   18.25   28.32
   4 -10 -18   34.28   17.25
   4  10 -17   13.41   15.27
  -4  10  17    0.37   13.76
  -4 -10  17   -9.12   17.27
   4 -10 -17    7.48   16.14
   4  10 -16   -0.86   14.59
  -4  10  16   -5.12   12.26
  -4 -10  16    0.92   26.77
   4 -10 -16   -2.84   14.70
   4  10 -15   44.19   21.91
  -4  10  15    1.27   11.61
  -4 -10  15    6.57   15.95
   4 -10 -15   25.85   21.64
   4  10 -14   43.91   14.12
  -4  10  14   55.69   11.82
  -4 -10  14   60.37   16.39
   4 -10 -14   58.25   13.61
   4  10 -13   32.04   13.51
  -4  10  13   40.81   10.39
  -4 -10  13   48.50   25.26
   4 -10 -13   13.81   12.14
   4  10 -12   41.96   21.59
  -4  10  12   56.78    9.92
  -4 -10  12   65.63   15.37
   4 -10 -12   47.23   11.39
   4  10 -11   18.21   11.59
  -4  10  11    4.75    8.57
  -4 -10  11   13.44   13.75
   4 -10 -11    5.16   16.32
   4  10 -10  432.59   26.02
  -4  10  10  424.06   19.85
  -4 -10  10  413.28   32.11
   4 -10 -10  404.59   14.47
   4  10  -9  165.70   12.31
  -4  10   9  152.58   13.50
  -4 -10   9  140.91   24.12
   4 -10  -9  144.70   10.26
   4  10  -8  496.58   24.95
  -4  10   8  419.06   11.78
  -4 -10   8  436.38   20.71
   4 -10  -8  433.64   13.27
   4  10  -7   44.57   10.72
  -4  10   7   49.58    5.93
  -4 -10   7   46.19   13.21
   4 -10  -7   33.25   11.45
   4  10  -6  353.78   15.16
  -4  10   6  340.59    8.83
  -4 -10   6  345.43   17.05
   4 -10  -6  347.31   10.32
  -4  10   5   25.07    7.21
  -4 -10   5   12.93   11.60
   4 -10  -5   21.25    5.51
  -4 -10   5   31.56    8.15
  -4  10   4   74.31    4.44
  -4 -10   4   82.29   17.63
   4 -10  -4   71.76    5.39
  -4 -10   4   84.76   13.95
  -4  10   3  208.99    7.44
  -4 -10   3  188.46   19.44
   4 -10  -3  199.88    8.51
  -4 -10   3  215.46   10.22
  -4  10   2   22.80    2.94
  -4 -10   2   19.41   10.51
   4 -10  -2   21.19    3.51
  -4 -10   2   10.00    7.77
  -4  10   1   44.76    2.70
  -4 -10   1   49.12   11.17
   4 -10  -1   44.02    3.10
  -4 -10   1   40.17    8.14
  -4  10   0  100.15    4.14
   4 -10   0   86.31    4.47
  -4 -10   0  101.98    8.64
  -4 -10   0   83.26   12.16
   4  10   1  259.99   12.40
   4 -10   1  248.63    3.88
   4 -10   1  223.47    5.41
  -4 -10  -1  251.03   10.95
   4  10   2  194.40   11.25
   4 -10   2  193.67    3.60
   4 -10   2  184.35    4.29
  -4 -10  -2  189.54   10.63
   4  10   3  159.34   16.65
   4 -10   3  153.56    2.69
  -4 -10  -3  148.62   16.10
   4  10   4   45.72    9.47
   4 -10   4   35.71    1.61
   4 -10   4   32.51    1.65
  -4 -10  -4   15.75   14.20
   4  10   5  164.96   11.45
   4 -10   5  159.83    2.92
   4 -10   5  158.83    2.88
  -4 -10  -5  148.08   11.31
   4  10   6  182.26   12.23
   4 -10   6  186.32    3.67
   4 -10   6  183.30    3.72
  -4 -10  -6  199.31   11.94
   4  10   7  141.19   11.86
   4 -10   7  137.61    4.35
   4 -10   7  127.68    4.11
  -4 -10  -7  146.93   11.51
  -4  10  -8  174.62    6.98
   4  10   8  154.56   12.61
   4 -10   8  153.93    5.63
  -4  10  -9  132.85    7.15
   4  10   9  139.01   19.99
   4 -10   9  126.12    4.42
  -4 -10  -9  113.20   12.55
  -4  10 -10  158.98    6.09
   4  10  10  166.33   13.42
   4 -10  10  160.40    7.86
  -4 -10 -10  127.26   13.76
  -4  10 -11    9.81    5.16
   4  10  11   -0.11   11.78
   4 -10  11    8.26    6.97
  -4 -10 -11   -6.77   18.58
  -4  10 -12   48.50    9.67
   4  10  12   39.96   20.65
   4 -10  12   41.26    5.35
  -4 -10 -12   34.93   12.90
  -4  10 -13    1.91    7.10
   4  10  13   20.17   20.40
   4 -10  13    4.66    8.92
  -4 -10 -13    5.95   12.82
  -4  10 -14  120.50   14.30
   4  10  14  121.92   15.28
   4 -10  14  117.80   11.46
  -4 -10 -14  112.43   15.51
  -4  10 -15    9.42   13.62
   4  10  15   -7.90   13.78
   4 -10  15   -3.83    6.61
  -4 -10 -15   -4.12   14.58
  -4  10 -16   20.99   10.44
   4  10  16   -0.51   15.77
   4 -10  16   28.63    7.69
  -4 -10 -16   45.35   15.67
  -4  10 -17   30.60   11.48
   4  10  17   67.71   16.68
   4 -10  17   68.95   12.62
  -4 -10 -17   58.21   16.78
  -4  10 -18   87.60   13.39
   4  10  18   91.16   19.00
   4 -10  18   81.03   14.36
  -4 -10 -18  104.26   19.01
  -4  10 -19   -2.72   12.65
   4  10  19  -12.21   17.36
   4 -10  19    5.82    8.13
  -4 -10 -19    7.43   18.22
   4  12 -22   42.02   33.56
  -4  12  22   21.79   18.95
  -4 -12  22   10.20   22.76
   4 -12 -22   58.60   42.31
   4  12 -21  -13.44   31.46
  -4  12  21   -0.08   17.79
  -4 -12  21  -27.31   36.17
   4 -12 -21   -3.00   22.60
   4  12 -20   -0.42   18.62
  -4  12  20   -4.04   17.05
  -4 -12  20   21.76   20.60
   4 -12 -20  -11.60   21.25
   4  12 -19   22.88   18.06
  -4  12  19   -6.43   15.58
  -4 -12  19  -41.19   32.80
   4 -12 -19   29.86   20.14
   4  12 -18    0.99   16.68
  -4  12  18   21.49   14.26
  -4 -12  18    2.34   18.87
   4 -12 -18   -5.96   29.37
   4  12 -17   -2.49   16.13
  -4  12  17   -0.86   13.33
  -4 -12  17  -10.58   17.96
   4 -12 -17   -0.76   16.28
   4  12 -16    1.92   24.56
  -4  12  16   -6.96   13.12
  -4 -12  16   -1.96   17.53
   4 -12 -16   -8.56   16.03
   4  12 -15    4.14   14.19
  -4  12  15    5.02   12.09
  -4 -12  15  -35.37   17.35
   4 -12 -15   17.20   14.27
   4  12 -14    2.22   13.81
  -4  12  14   15.36   11.45
  -4 -12  14   11.64   26.84
   4 -12 -14   -5.99   22.27
   4  12 -13  -13.00   12.89
  -4  12  13  -25.80   10.64
  -4 -12  13    8.07   16.16
   4 -12 -13    0.34   12.56
   4  12 -12   18.67   12.76
  -4  12  12   19.43   15.79
  -4 -12  12   27.09   16.08
   4 -12 -12  -16.05   11.35
   4  12 -11   94.53   13.82
  -4  12  11   83.11   16.01
  -4 -12  11  109.30   26.93
   4 -12 -11   98.88   12.14
   4  12 -10   35.25   20.30
  -4  12  10   68.47    8.88
  -4 -12  10   60.34   16.41
   4 -12 -10   36.60   16.34
   4  12  -9    3.14   11.44
  -4  12   9   10.06    7.51
  -4 -12   9    7.38   14.59
   4 -12  -9   29.31    8.89
   4  12  -8  221.76   14.89
  -4  12   8  164.16   13.39
  -4 -12   8  152.94   17.44
   4 -12  -8  196.15   10.38
   4  12  -7  803.18   25.44
  -4  12   7  741.60   16.50
  -4 -12   7  723.99   40.86
   4 -12  -7  752.13   25.14
  -4  12   6  390.59   14.46
  -4 -12   6  365.60   19.46
   4 -12  -6  397.41   11.07
  -4 -12   6  389.56   14.67
  -4  12   5  804.26   19.85
  -4 -12   5  785.64   27.61
   4 -12  -5  811.30   17.87
  -4 -12   5  780.91   20.67
  -4  12   4   22.89    4.74
  -4 -12   4   26.70   11.86
   4 -12  -4   36.59    9.20
  -4 -12   4   50.44   14.25
  -4  12   3  104.96    7.53
  -4 -12   3   97.37   13.50
   4 -12  -3   98.20    5.98
  -4 -12   3   95.50    9.91
  -4  12   2   12.30    3.64
  -4 -12   2   -3.99   19.12
   4 -12  -2   20.86    7.35
  -4 -12   2    7.75    8.84
  -4  12   1 1473.12   26.98
   4 -12  -1 1514.05   29.52
  -4 -12   1 1378.36   33.68
  -4 -12   1 1326.83   41.24
  -4  12   0   13.63    5.10
   4 -12   0    3.63    5.84
  -4 -12   0   -4.97   14.64
  -4 -12   0   -8.37   12.60
   4  12   1  220.26   13.91
   4 -12   1  251.67    5.26
   4 -12   1  215.30    7.72
  -4 -12  -1  242.30   12.51
   4  12   2  121.44   18.68
   4 -12   2   96.01    3.39
   4 -12   2   92.45    5.72
  -4 -12  -2   81.03   11.39
   4  12   3   57.60   11.24
   4 -12   3   57.34    2.74
   4 -12   3   50.46    5.29
  -4 -12  -3   64.86   10.25
   4  12   4    8.27   10.61
   4 -12   4   -0.35    3.32
   4 -12   4    8.04    4.30
  -4 -12  -4    9.33   16.31
   4  12   5   79.66   11.87
   4 -12   5   85.78    3.96
   4 -12   5   86.38    4.63
  -4 -12  -5   88.15   11.83
   4  12   6   31.30   11.65
   4 -12   6   40.04    2.45
   4 -12   6   34.18    4.04
  -4 -12  -6   45.19   11.06
   4  12   7  186.95   14.06
   4 -12   7  190.99    4.06
   4 -12   7  186.52    6.14
  -4 -12  -7  202.28   14.19
   4  12   8   34.67   19.41
   4 -12   8   36.13    5.13
   4 -12   8   39.55    4.53
  -4 -12  -8   33.28   19.20
   4  12   9   51.60   12.55
   4 -12   9   37.08    5.70
   4 -12   9   37.02    5.24
  -4 -12  -9   13.70   12.58
  -4  12 -10   38.51    5.30
   4  12  10   52.09   13.34
   4 -12  10   34.81    4.24
  -4 -12 -10   39.90   21.42
  -4  12 -11   24.13    5.59
   4  12  11   36.15   21.68
   4 -12  11   29.96    7.08
  -4 -12 -11   35.11   13.57
  -4  12 -12    0.18    9.18
   4  12  12   -4.02   13.38
   4 -12  12   -4.14    4.85
  -4 -12 -12    4.29   13.62
  -4  12 -13   -1.61   10.50
   4  12  13    3.18   14.02
   4 -12  13    4.49    8.57
  -4 -12 -13   -3.18   14.51
  -4  12 -14  125.71    9.26
   4  12  14  125.45   16.90
   4 -12  14  101.69   10.97
  -4 -12 -14  116.01   17.97
  -4  12 -15   -1.69   12.98
   4  12  15    1.26   15.21
   4 -12  15   -3.66    6.40
  -4 -12 -15   12.37   26.15
  -4  12 -16    8.44   14.17
   4  12  16   37.47   26.26
   4 -12  16    7.34   11.19
  -4 -12 -16   32.77   17.18
  -4  12 -17    8.93    9.88
   4  12  17   40.81   26.95
   4 -12  17    8.26    7.00
  -4 -12 -17   10.72   18.22
  -4  12 -18   19.85   10.42
   4  12  18    5.86   18.95
   4 -12  18   10.43    7.62
  -4 -12 -18   37.07   20.75
   4  14 -21   -6.01   32.08
  -4  14  21    5.13   17.75
  -4 -14  21   17.20   23.05
   4 -14 -21  -17.99   24.35
   4  14 -20    0.18   19.90
  -4  14  20   -6.08   17.29
  -4 -14  20   41.50   36.31
   4 -14 -20    7.31   23.25
   4  14 -19   26.87   18.32
  -4  14  19   -9.83   16.39
  -4 -14  19   -9.10   21.43
   4 -14 -19   -5.24   33.27
   4  14 -18    7.53   17.45
  -4  14  18   11.35   14.84
  -4 -14  18   29.52   33.67
   4 -14 -18    4.14   19.64
   4  14 -17  -13.10   16.35
  -4  14  17    5.26   14.12
  -4 -14  17    2.50   20.10
   4 -14 -17   -1.78   17.91
   4  14 -16   67.69   26.71
  -4  14  16   15.17   13.95
  -4 -14  16   16.20   21.18
   4 -14 -16   62.75   28.25
   4  14 -15    2.99   14.57
  -4  14  15   11.88   12.68
  -4 -14  15   24.85   18.37
   4 -14 -15  -12.96   15.35
   4  14 -14   14.62   14.29
  -4  14  14   -3.57   19.23
  -4 -14  14   23.15   18.87
   4 -14 -14    3.19   14.28
   4  14 -13   42.63   22.99
  -4  14  13    3.35   17.78
  -4 -14  13   25.01   28.88
   4 -14 -13   28.18   14.06
   4  14 -12   20.72   13.16
  -4  14  12    5.45   10.07
  -4 -14  12  -17.14   17.35
   4 -14 -12  -11.63   18.96
   4  14 -11   16.26   13.34
  -4  14  11   35.29    9.46
  -4 -14  11   26.45   17.70
   4 -14 -11   17.34   11.92
   4  14 -10  662.64   26.49
  -4  14  10  648.60   19.21
  -4 -14  10  667.41   45.21
   4 -14 -10  652.11   22.22
   4  14  -9  182.47   16.63
  -4  14   9  173.90   16.31
  -4 -14   9  176.81   20.58
   4 -14  -9  203.35   19.39
  -4  14   8  204.95    9.81
  -4 -14   8  178.71   19.80
   4 -14  -8  197.37   11.73
  -4 -14   8  198.37   13.78
  -4  14   7   61.28   11.40
  -4 -14   7   49.55   15.70
   4 -14  -7   29.01    8.86
  -4 -14   7   52.34   17.83
  -4  14   6  254.22    9.26
   4 -14  -6  284.27   16.53
  -4 -14   6  266.65   13.94
  -4  14   5   83.92    6.41
  -4 -14   5   78.18   15.90
   4 -14  -5   99.92    7.94
  -4 -14   5   94.69   17.82
  -4  14   4  254.44    8.03
  -4 -14   4  241.19   18.55
   4 -14  -4  263.00    9.69
  -4 -14   4  268.78   13.55
  -4  14   3  188.18    6.61
  -4 -14   3  161.95   17.10
   4 -14  -3  191.45   12.70
  -4 -14   3  191.34   12.76
  -4  14   2  924.09   16.79
   4 -14  -2  964.38   19.46
  -4 -14   2  873.03   36.09
  -4 -14   2  859.50   44.23
  -4  14   1   11.92    6.98
   4 -14  -1    4.96    8.22
  -4 -14   1    8.28   10.68
  -4 -14   1   11.49   14.02
   4 -14   0 1103.54   20.06
  -4 -14   0 1034.95   37.16
  -4 -14   0 1038.71   29.78
   4 -14   1   36.47    8.00
   4 -14   1   44.16    4.49
  -4 -14  -1   31.79   11.18
   4  14   2   66.04   12.27
   4 -14   2   59.29    6.63
   4 -14   2   63.98    7.85
  -4 -14  -2   56.57   12.21
   4  14   3   39.29   12.13
   4 -14   3   46.66    7.53
  -4 -14  -3   51.25   11.87
   4  14   4   32.08   11.68
   4 -14   4   -1.70    5.11
   4 -14   4    1.54    4.46
  -4 -14  -4  -10.56   11.77
   4  14   5    9.23   12.11
   4 -14   5    2.85    4.75
   4 -14   5   12.11    6.54
  -4 -14  -5   17.95   18.99
   4  14   6   92.36   13.75
   4 -14   6   81.17    3.73
   4 -14   6   69.14    4.69
  -4 -14  -6   71.46   13.04
   4  14   7   -0.89   20.24
   4 -14   7   15.82    5.01
   4 -14   7   14.06    6.03
  -4 -14  -7  -12.80   12.71
   4  14   8   58.82   14.24
   4 -14   8   48.23    5.58
   4 -14   8   45.81    6.81
  -4 -14  -8   44.97   14.19
   4  14   9  -13.25   13.27
   4 -14   9   -3.31    3.40
   4 -14   9    7.71    6.39
  -4 -14  -9   19.81   13.69
   4  14  10   11.83   13.94
   4 -14  10   19.99    7.31
   4 -14  10   32.18    4.07
  -4 -14 -10   22.04   23.19
   4  14  11    3.66   14.18
   4 -14  11   10.53    4.74
   4 -14  11    9.19    4.24
  -4 -14 -11   10.12   14.86
   4  14  12    1.19   14.81
   4 -14  12    1.28    7.47
   4 -14  12   -0.76    4.73
  -4 -14 -12   27.56   25.71
  -4  14 -13   84.08    7.97
   4  14  13   46.88   26.72
   4 -14  13   58.68    9.09
  -4 -14 -13   52.11   17.84
  -4  14 -14   25.96   11.30
   4  14  14   30.53   26.68
   4 -14  14    7.94    5.87
  -4 -14 -14   63.42   29.22
  -4  14 -15   -3.03    7.87
   4  14  15   15.60   16.89
   4 -14  15   18.79    9.63
  -4 -14 -15   13.39   18.94
  -4  14 -16    5.61   12.58
   4  14  16   -9.57   17.48
   4 -14  16   10.65    6.34
  -4 -14 -16   43.30   31.36
  -4  14 -17   -2.09    5.12
   4  14  17   34.97   18.04
   4 -14  17   12.77    9.93
  -4 -14 -17   27.97   21.80
   4  16 -20   21.86   19.70
  -4  16  20   19.20   17.34
  -4 -16  20   19.61   24.27
   4 -16 -20  -36.73   24.27
   4  16 -19   51.00   20.06
  -4  16  19   26.44   16.99
  -4 -16  19   13.15   38.31
   4 -16 -19   62.55   24.78
   4  16 -18   11.09   18.14
  -4  16  18   -8.93   15.59
  -4 -16  18   26.41   22.25
   4 -16 -18   16.79   20.76
   4  16 -17  -28.32   28.44
  -4  16  17   32.51   15.38
  -4 -16  17   -1.09   36.72
   4 -16 -17   54.97   30.97
   4  16 -16    4.13   27.61
  -4  16  16  -19.21   14.14
  -4 -16  16   15.67   21.29
   4 -16 -16    3.19   17.98
   4  16 -15   23.98   16.52
  -4  16  15   11.96   13.40
  -4 -16  15   -2.78   20.82
   4 -16 -15   19.78   17.21
   4  16 -14   10.76   15.43
  -4  16  14   26.34   19.97
  -4 -16  14   -6.54   21.22
   4 -16 -14   17.69   25.90
   4  16 -13   16.23   25.79
  -4  16  13    3.53   11.46
  -4 -16  13   -5.96   19.41
   4 -16 -13   35.13   14.51
   4  16 -12    7.02   15.13
  -4  16  12   -6.75   10.47
  -4 -16  12   13.85   30.32
   4 -16 -12   -6.68   13.24
   4  16 -11  -12.39   13.93
  -4  16  11    3.68    9.82
  -4 -16  11   -4.27   18.28
   4 -16 -11   12.76   12.12
  -4  16  10   37.30   15.21
  -4 -16  10   35.20   18.49
   4 -16 -10   41.43   18.41
  -4 -16  10   36.11   12.23
  -4  16   9  596.58   17.84
  -4 -16   9  620.27   46.43
   4 -16  -9  609.42   21.55
  -4 -16   9  598.74   22.16
  -4  16   8   20.04   12.92
  -4 -16   8    4.41   17.31
   4 -16  -8   13.68    9.91
  -4 -16   8    2.11   11.28
  -4  16   7   39.65    7.83
  -4 -16   7   10.44   17.67
   4 -16  -7   30.66   15.72
  -4 -16   7   26.67   11.33
  -4  16   6   69.38   12.12
  -4 -16   6   48.38   27.60
   4 -16  -6   67.68    9.82
  -4 -16   6   69.57   11.73
  -4  16   5  303.53   14.98
  -4 -16   5  282.06   21.92
   4 -16  -5  322.41   19.00
  -4 -16   5  280.27   24.27
  -4  16   4   97.92    7.13
  -4 -16   4   92.08   17.29
   4 -16  -4  112.77    8.86
  -4 -16   4  120.99   12.71
  -4  16   3  243.65    8.57
   4 -16  -3  268.04   10.39
  -4 -16   3  260.15   23.43
  -4 -16   3  240.71   30.83
  -4  16   2    2.71    8.73
   4 -16  -2   -0.94   10.70
  -4 -16   2   23.82   10.82
  -4 -16   2    7.27   15.04
  -4  16   1   18.70    8.89
   4 -16  -1   28.20    6.54
  -4 -16   1   12.65   11.72
  -4 -16   1   20.54   15.37
   4 -16   0   17.07    6.68
   4 -16   0    1.09    9.41
  -4 -16   0   49.17   25.34
  -4 -16   0   19.37   18.95
   4 -16   1   -0.41    6.01
   4 -16   1    2.26    5.34
  -4 -16  -1    2.50   16.11
  -4 -16  -1   17.91   11.79
   4  16   2   28.88   12.75
   4 -16   2    2.11    4.95
   4 -16   2    8.82    9.22
  -4 -16  -2    6.04   12.32
   4  16   3   -3.49   13.23
   4 -16   3    4.94    9.11
  -4 -16  -3    9.63   12.43
   4  16   4    6.20   12.87
   4 -16   4   14.24    7.01
   4 -16   4    4.32    5.67
  -4 -16  -4   14.79   13.53
   4  16   5   88.51   15.03
   4 -16   5   81.74    4.82
   4 -16   5   80.09    6.56
  -4 -16  -5   81.14   23.33
   4  16   6   15.59   14.20
   4 -16   6    5.38    3.89
   4 -16   6   14.36    8.37
  -4 -16  -6   10.26   13.42
   4  16   7  345.01   19.65
   4 -16   7  312.05    7.30
   4 -16   7  282.37    9.00
  -4 -16  -7  288.32   20.57
   4  16   8   31.52   22.62
   4 -16   8    2.14    3.92
   4 -16   8   -2.21    7.72
  -4 -16  -8   25.60   15.47
   4  16   9   20.75   14.42
   4 -16   9   -0.41    3.97
   4 -16   9   -1.56    4.82
  -4 -16  -9    4.41   15.42
   4  16  10   35.03   15.31
   4 -16  10   15.35    4.36
   4 -16  10   -1.27    5.20
  -4 -16 -10   28.44   16.07
   4  16  11   -1.94   15.47
   4 -16  11    7.34    4.42
   4 -16  11    6.71    5.16
  -4 -16 -11   13.12   17.30
   4  16  12   14.25   26.32
   4 -16  12    6.32    8.01
   4 -16  12   11.74    7.50
  -4 -16 -12    0.87   28.68
   4  16  13   29.28   16.78
   4 -16  13   10.25    8.43
   4 -16  13    6.25    7.43
  -4 -16 -13   -9.57   19.51
   4  16  14   -2.01   17.10
   4 -16  14    0.81    5.25
   4 -16  14    2.27    4.80
  -4 -16 -14  -20.47   31.38
   4  16  15   -3.08   17.48
   4 -16  15    2.44    8.67
   4 -16  15    6.58    8.12
  -4 -16 -15   19.33   22.60
   4  16  16   -5.27   18.83
  -4 -16 -16   28.16   23.23
   4  18 -18   24.48   19.60
  -4  18  18  -21.76   16.73
  -4 -18  18  -18.41   24.22
   4 -18 -18   27.73   36.76
   4  18 -17  -20.06   29.68
  -4  18  17    0.01   15.16
  -4 -18  17   17.32   24.19
   4 -18 -17   -4.86   20.52
   4  18 -16   -4.68   18.61
  -4  18  16   23.35   15.04
  -4 -18  16   -0.47   37.19
   4 -18 -16   13.73   20.23
   4  18 -15  -13.72   17.81
  -4  18  15  -10.21   22.67
  -4 -18  15   11.29   22.26
   4 -18 -15  -20.54   29.97
   4  18 -14    1.78   17.74
  -4  18  14   36.24   21.41
  -4 -18  14   26.22   37.19
   4 -18 -14   42.07   17.29
  -4  18  13   64.56   13.34
  -4 -18  13   87.42   23.41
   4 -18 -13   98.58   17.47
  -4 -18  13   50.55   14.63
  -4  18  12   82.13   12.47
  -4 -18  12   69.59   24.31
   4 -18 -12   79.85   17.10
  -4 -18  12   80.40   14.58
  -4  18  11   25.87   17.70
  -4 -18  11   45.08   33.94
   4 -18 -11   21.30   22.30
  -4 -18  11   11.25   20.98
  -4  18  10   46.55   10.62
  -4 -18  10   45.46   20.64
   4 -18 -10   39.49   13.67
  -4 -18  10   56.57   13.28
  -4  18   9  299.20   13.90
  -4 -18   9  287.59   26.04
   4 -18  -9  311.39   18.14
  -4 -18   9  289.25   17.65
  -4  18   8  354.87   20.55
  -4 -18   8  382.90   41.45
   4 -18  -8  353.22   25.82
  -4 -18   8  372.00   18.08
  -4  18   7    3.45    8.36
  -4 -18   7   30.03   18.28
   4 -18  -7    7.93   10.86
  -4 -18   7   -3.36   11.94
  -4  18   6   69.97    8.72
  -4 -18   6   66.04   30.35
   4 -18  -6   78.62   11.39
  -4 -18   6   76.20   13.15
  -4  18   5   37.73   12.19
  -4 -18   5   48.84   18.04
   4 -18  -5   39.60   16.12
  -4 -18   5   42.47   12.71
  -4  18   4   24.09   11.53
   4 -18  -4   33.53    9.76
  -4 -18   4   30.63   12.10
  -4 -18   4   25.91   17.79
  -4  18   3    5.06    6.62
   4 -18  -3    0.62   13.73
  -4 -18   3   -4.38   12.22
  -4 -18   3   -4.28   26.63
  -4  18   2   29.31    6.63
   4 -18  -2   32.95    8.27
  -4 -18   2   26.85   12.79
  -4 -18   2   14.31   16.79
   4 -18  -1    8.83   11.92
  -4 -18   1   -5.58   16.84
  -4 -18   1    4.17   12.86
   4 -18   0  213.97   10.71
   4 -18   0  217.47    9.60
  -4 -18   0  208.78   21.44
  -4 -18   0  206.50   16.70
   4 -18   1   28.79    7.71
   4 -18   1   26.98   10.62
  -4 -18  -1   16.38   18.11
  -4 -18  -1   27.82   22.69
   4 -18   2   77.31   12.26
   4 -18   2   89.43    7.08
  -4 -18  -2   69.62   19.52
  -4 -18  -2   82.11   15.77
   4  18   3   34.90   14.66
   4 -18   3   21.06    9.26
   4 -18   3   15.71    7.01
  -4 -18  -3   20.44   14.45
   4  18   4   15.16   23.32
   4 -18   4    5.95    5.33
   4 -18   4  -10.14   11.33
  -4 -18  -4   19.79   14.36
   4  18   5   -6.85   14.00
   4 -18   5    0.00    8.00
   4 -18   5   -8.21    7.04
  -4 -18  -5   -1.19   15.38
   4  18   6   27.70   15.22
   4 -18   6   17.31    8.13
   4 -18   6   12.81   10.65
  -4 -18  -6   29.17   15.86
   4  18   7   -2.22   24.21
   4 -18   7    3.93    4.76
   4 -18   7    1.17    6.52
  -4 -18  -7   -1.13   16.57
   4  18   8   18.12   15.78
   4 -18   8   13.36    7.42
   4 -18   8    3.04    9.62
  -4 -18  -8  -16.12   27.74
   4  18   9    7.08   16.19
   4 -18   9    0.39    7.26
   4 -18   9    9.86    8.93
  -4 -18  -9   -0.23   17.60
   4  18  10  -25.62   28.18
   4 -18  10   10.33    7.26
   4 -18  10   12.81    5.54
  -4 -18 -10   20.48   18.12
   4  18  11  -18.69   17.57
   4 -18  11    8.23    4.52
   4 -18  11    6.28    5.18
  -4 -18 -11   11.27   19.13
   4  18  12   29.66   18.82
   4 -18  12   31.31    7.40
   4 -18  12   16.03    5.50
  -4 -18 -12   12.15   20.41
   4  18  13   53.51   19.15
   4 -18  13   18.19    8.33
  -4 -18 -13   36.40   23.78
   4  18  14   14.23   33.03
  -4 -18 -14   52.75   24.71
  -4  20  16   20.56   15.83
  -4 -20  16   -4.20   25.78
   4 -20 -16  -16.18   21.74
  -4 -20  16   -7.86   15.12
  -4  20  15    7.48   23.08
  -4 -20  15  -28.68   24.28
   4 -20 -15   50.60   31.54
  -4 -20  15   -1.38   14.81
  -4  20  14  -22.11   21.83
  -4 -20  14   11.37   24.67
   4 -20 -14  -10.51   18.90
  -4 -20  14   24.69   15.15
  -4  20  13    3.24   12.82
  -4 -20  13    3.63   37.53
   4 -20 -13   22.30   17.46
  -4 -20  13    9.32   22.42
  -4  20  12  -24.61   11.86
  -4 -20  12    5.83   23.61
   4 -20 -12   49.48   26.60
  -4 -20  12   14.90   13.63
  -4  20  11    9.36   17.96
  -4 -20  11  -18.11   36.59
   4 -20 -11    8.44   15.22
  -4 -20  11   -0.30   13.22
  -4  20  10    0.79   10.54
  -4 -20  10  -20.78   22.37
   4 -20 -10    3.40   14.11
  -4 -20  10    1.96   12.87
  -4  20   9   20.57   10.23
  -4 -20   9   19.86   21.43
   4 -20  -9   12.49   22.51
  -4 -20   9    7.38   12.80
  -4  20   8  -11.21    9.27
  -4 -20   8   -2.55   32.31
   4 -20  -8    3.00   12.41
  -4 -20   8    2.71   20.90
  -4  20   7   62.03   10.00
  -4 -20   7   21.20   21.56
   4 -20  -7   67.45   13.39
  -4 -20   7   54.44   13.70
  -4  20   6   38.38    9.27
  -4 -20   6   67.04   30.63
   4 -20  -6   28.36   19.82
  -4 -20   6   35.83   21.57
  -4  20   5   23.71   13.79
   4 -20  -5   28.61   11.45
  -4 -20   5   21.98   13.26
  -4 -20   5   18.87   19.41
  -4  20   4   -3.39   12.76
   4 -20  -4    2.09   10.67
  -4 -20   4  -14.61   20.83
  -4 -20   4   11.73   17.89
  -4  20   3   33.78    8.00
   4 -20  -3   44.96   16.35
  -4 -20   3   13.55   13.90
  -4 -20   3   20.59   19.03
  -4  20   2   -4.59    7.69
   4 -20  -2   21.89    9.54
  -4 -20   2   17.19   22.27
  -4 -20   2   13.27   17.91
   4 -20  -1   30.56   10.54
   4 -20  -1   22.17   14.01
  -4 -20   1   15.02   29.03
  -4 -20   1   27.22   14.26
   4 -20   0   37.53   15.03
   4 -20   0   43.10   13.11
  -4 -20   0   26.78   19.71
  -4 -20   0   47.60   24.17
   4 -20   1   24.07   14.34
   4 -20   1   39.16    8.13
  -4 -20  -1   35.49   30.44
  -4 -20  -1   20.20   16.15
   4 -20   2  -19.57    8.74
   4 -20   2   -0.74   10.69
  -4 -20  -2    6.31   19.45
  -4 -20  -2  -22.61   25.39
   4 -20   3   10.08    8.55
   4 -20   3    6.65    6.93
  -4 -20  -3    1.41   16.16
   4  20   4   39.53   16.20
   4 -20   4   34.48   10.49
   4 -20   4   41.47   13.60
  -4 -20  -4   30.72   27.49
   4  20   5   16.19   17.37
   4 -20   5   17.48    6.15
   4 -20   5   27.52   13.03
  -4 -20  -5   23.43   17.62
   4  20   6   23.62   16.73
   4 -20   6    8.49    8.71
   4 -20   6    8.62    7.68
  -4 -20  -6  -21.33   28.65
   4  20   7  -10.05   17.93
   4 -20   7    7.64    5.42
   4 -20   7   27.16   11.59
  -4 -20  -7   41.63   18.51
   4  20   8   33.91   28.63
   4 -20   8    9.61    8.29
   4 -20   8    6.39   10.66
   4  20   9   32.14   18.50
   4 -20   9   20.57    8.06
   4 -20   9   20.80    6.65
  -4 -20  -9   65.77   21.18
   4  20  10   21.96   18.61
   4 -20  10    2.67    4.62
   4 -20  10    0.34    5.84
  -4 -20 -10  -20.35   33.88
   4  20  11   25.27   19.22
  -4 -20 -11   -8.03   24.17
   4  20  12   10.77   32.62
  -4 -20 -12   34.06   24.65
  -4  22  13   -8.79   13.63
  -4 -22  13   11.55   40.62
   4 -22 -13   -9.02   20.47
  -4 -22  13   11.80   23.92
  -4  22  12   24.36   13.39
  -4 -22  12  -20.43   25.95
   4 -22 -12   27.65   27.83
  -4 -22  12   -7.16   14.83
  -4  22  11   17.85   18.81
  -4 -22  11  -10.48   38.85
   4 -22 -11   -3.21   16.85
  -4 -22  11   -8.87   14.34
  -4  22  10   -0.22   11.03
  -4 -22  10   -2.68   24.09
   4 -22 -10    4.00   15.15
  -4 -22  10   22.55   22.91
  -4  22   9   -6.27   10.54
  -4 -22   9   -6.76   23.03
   4 -22  -9   38.39   22.88
  -4 -22   9    6.52   14.11
  -4  22   8   10.27   10.59
  -4 -22   8   42.88   37.15
   4 -22  -8   -4.38   13.81
  -4 -22   8  -21.11   22.58
  -4  22   7   22.39   10.25
   4 -22  -7   21.90   13.52
  -4 -22   7   23.02   14.13
  -4 -22   7   29.88   23.46
  -4  22   6   14.77   10.06
  -4 -22   6    6.08   14.30
   4 -22  -6   -7.27   20.38
  -4  22   5   23.81   15.66
   4 -22  -5   24.62   12.07
  -4 -22   5   37.62   23.01
  -4 -22   5    0.01   20.65
  -4  22   4    7.02    9.45
   4 -22  -4   26.06   11.91
  -4 -22   4  -12.50   14.96
  -4 -22   4   -8.91   32.93
  -4  22   3   12.77    9.27
   4 -22  -3   24.23   17.78
  -4 -22   3   27.08   23.71
  -4 -22   3    2.67   20.35
   4 -22  -2    9.76   11.64
   4 -22  -2    6.28   10.30
  -4 -22   2  -16.06   31.64
  -4 -22   2   -0.46   14.87
   4 -22  -1   19.26   11.44
   4 -22  -1    6.11   10.10
  -4 -22   1   11.86   20.30
  -4 -22   1   50.35   25.20
   4 -22   0   -8.39   10.48
   4 -22   0    5.60   14.48
  -4 -22   0    4.51   32.76
  -4 -22   0   -5.55   16.42
   4 -22   1   -0.47    9.74
   4 -22   1    7.16    8.65
  -4 -22  -1   35.54   20.53
  -4 -22  -1  -29.29   26.54
   4 -22   2    5.16    9.53
   4 -22   2   18.07   13.13
  -4 -22  -2   27.13   33.62
  -4 -22  -2   -1.12   17.49
   4 -22   3   -1.56    9.33
   4 -22   3    9.92   11.77
  -4 -22  -3    3.34   20.97
  -4 -22  -3   -3.74   17.64
   4 -22   4   -1.00   14.76
   4 -22   4    7.99    7.22
  -4 -22  -4   14.51   20.98
  -4 -22  -4   -7.72   18.97
   4  22   5   12.27   18.55
   4 -22   5    2.80   10.31
   4 -22   5   14.54   14.30
  -4 -22  -5   -0.59   19.08
   4  22   6  -34.65   18.54
   4 -22   6    7.58    6.01
   4 -22   6    8.56    8.45
  -4 -22  -6   18.52   21.31
   4  22   7   44.83   29.48
   4 -22   7   19.40    9.37
   4 -22   7   25.56    8.29
  -4 -22  -7   44.67   22.05
   4  22   8    0.99   19.72
   4 -22   8   27.90   11.97
  -4 -22  -8    0.14   38.11
   4  22   9   21.19   19.92
  -4 -22  -9    7.45   24.57
  -4  24   8   26.82   11.81
   4 -24  -8   39.64   15.11
  -4 -24   8   19.63   16.65
  -4 -24   8   24.55   26.05
  -4  24   7    0.79   11.10
   4 -24  -7    6.82   14.59
  -4 -24   7   -3.87   25.13
  -4 -24   7    7.65   24.63
  -4  24   6   21.49   11.37
   4 -24  -6   71.21   22.54
  -4 -24   6   32.62   16.12
  -4 -24   6   52.49   25.38
  -4  24   5    8.99   17.65
   4 -24  -5   22.84   21.03
  -4 -24   5    9.42   17.29
  -4 -24   5   64.24   24.54
  -4  24   4   15.10   11.05
   4 -24  -4   35.04   12.49
  -4 -24   4   13.75   16.73
  -4 -24   4   40.86   24.50
   4 -24  -3   18.55   14.06
   4 -24  -3   -2.15   18.40
  -4 -24   3  -21.57   22.13
  -4 -24   3   12.29   15.65
   4 -24  -2   22.84   13.46
   4 -24  -2    5.77   18.80
  -4 -24   2   10.60   23.14
  -4 -24   2   69.31   28.46
   4 -24  -1   35.42   19.87
   4 -24  -1   26.70   11.53
  -4 -24   1   76.21   22.58
  -4 -24   1   34.56   18.74
   4 -24   0  -10.33   18.47
   4 -24   0   11.22   10.54
  -4 -24   0  -10.91   22.18
  -4 -24   0  -10.43   30.21
   4 -24   1    0.13   17.15
   4 -24   1   22.12   15.00
  -4 -24  -1   25.10   22.44
  -4 -24  -1   -1.03   19.11
   4 -24   2  -12.59   16.31
   4 -24   2   -4.92    8.51
  -4 -24  -2   56.19   23.09
  -4 -24  -2  -17.95   20.46
   4 -24   3   -8.43   15.47
   4 -24   3    8.65   12.64
  -4 -24  -3   56.77   37.67
  -4 -24  -3  -17.98   20.52
   4 -24   4   17.06   14.91
   4 -24   4   10.27   11.79
  -4 -24  -4  -17.68   23.37
  -4 -24  -4    9.56   21.16
   5   1 -25   -6.04   28.90
  -5   1  25   22.90   21.65
  -5  -1  25    3.32   21.47
   5  -1 -25   30.05   29.01
   5   1 -24  -12.60   26.74
  -5   1  24   27.04   31.20
  -5  -1  24    4.05   19.74
   5  -1 -24   -8.19   27.37
   5   1 -23  -27.62   22.96
  -5   1  23   21.66   18.62
  -5  -1  23  -49.74   32.07
   5  -1 -23   34.98   23.78
   5   1 -22  -19.84   22.36
  -5   1  22    9.31   16.40
  -5  -1  22    1.92   17.38
   5  -1 -22   26.70   20.96
   5   1 -21   66.54   33.41
  -5   1  21   29.88   26.73
  -5  -1  21   53.23   17.83
   5  -1 -21   59.97   22.01
   5   1 -20   12.55   29.54
  -5   1  20  -27.72   15.37
  -5  -1  20   -1.65   16.40
   5  -1 -20  -12.18   18.82
   5   1 -19    5.99   28.94
  -5   1  19   17.01   15.61
  -5  -1  19   43.08   14.71
   5  -1 -19   33.69   29.36
   5   1 -18   24.15   25.63
  -5   1  18   35.39   14.30
  -5  -1  18  -10.25   24.50
   5  -1 -18  -69.33   28.18
   5   1 -17   82.96   27.08
  -5   1  17   67.65   15.29
  -5  -1  17   79.24   15.05
   5  -1 -17  118.78   26.87
   5   1 -16  -29.32   14.67
  -5   1  16   10.20   13.22
  -5  -1  16   -2.13   14.02
   5  -1 -16   59.45   24.31
   5   1 -15    7.60   13.82
  -5   1  15    0.12   18.29
  -5  -1  15    1.67   19.66
   5  -1 -15    5.03   21.81
   5   1 -14  -12.71   12.19
  -5   1  14    5.30   10.87
  -5  -1  14    1.79   11.75
   5  -1 -14   11.50   12.30
   5   1 -13   87.57   13.21
  -5   1  13  102.31   11.74
  -5  -1  13  107.47   19.34
   5  -1 -13   96.22   13.16
   5   1 -12   24.05   11.43
  -5   1  12   33.58   16.08
  -5  -1  12   23.94   10.80
   5  -1 -12   29.14   11.19
   5   1 -11   66.65   18.18
  -5   1  11   85.87   10.07
  -5  -1  11   92.86   17.34
   5  -1 -11   80.10   11.78
   5   1 -10   31.54   10.12
  -5   1  10   33.53   13.46
  -5  -1  10   41.12    9.19
   5  -1 -10   22.31   15.47
   5   1  -9   84.05   14.45
  -5   1   9   39.87    8.01
  -5  -1   9   42.68    9.11
   5  -1  -9   46.16    8.87
   5   1  -8  228.93   10.38
  -5   1   8  214.58   13.66
  -5  -1   8  207.48   10.04
   5  -1  -8  209.24   10.04
   5   1  -7   93.70   12.42
  -5   1   7   73.13    6.95
  -5  -1   7   71.55    7.69
   5  -1  -7   81.34    7.85
   5   1  -6   41.95   10.82
  -5   1   6   36.64    6.19
  -5  -1   6   29.62    6.83
   5  -1  -6   35.37   10.27
   5   1  -5  263.49    9.64
  -5   1   5  257.54   12.26
  -5  -1   5  219.24    9.27
   5  -1  -5  271.13   12.85
   5   1  -4   46.62   10.12
  -5   1   4   61.71    9.26
  -5  -1   4   51.44    6.83
   5  -1  -4   62.38    9.21
   5   1  -3 3813.14   93.02
  -5   1   3 3534.26   93.81
  -5  -1   3 3528.44   90.66
   5  -1  -3 3779.05   89.21
   5   1  -2 1870.25   36.46
  -5   1   2 1818.49   38.96
  -5  -1   2 1849.05   37.12
   5  -1  -2 1854.50   33.53
  -5   1   1 1840.70   33.78
  -5  -1   1 1882.90   42.05
   5  -1  -1 1868.20   33.38
  -5  -1   1 2041.24   35.50
  -5   1   0   92.97    4.14
  -5   1   0  104.61    5.15
  -5  -1   0   91.13    5.56
  -5  -1   0  105.11    4.45
  -5   1  -1  441.55    9.86
  -5   1  -1  428.37    6.45
  -5  -1  -1  448.89   13.05
  -5  -1  -1  434.04    7.94
  -5   1  -2   26.60    5.66
  -5   1  -2   17.93    4.19
  -5  -1  -2   23.61    5.37
  -5  -1  -2   24.62    6.06
   5   1   3 1282.98   27.04
  -5   1  -3 1251.53   20.36
  -5  -1  -3 1298.67   24.30
   5   1   4  357.26   11.89
   5  -1   4  378.98    7.21
  -5  -1  -4  389.00    7.69
   5   1   5   25.79    4.96
  -5   1  -5   21.83    3.22
   5  -1   5   17.27    6.12
  -5  -1  -5   21.99    6.53
  -5   1  -6   62.62    6.23
   5   1   6   74.70    5.97
   5  -1   6   70.81    4.74
  -5  -1  -6   76.20    7.87
   5   1   7   26.04    9.16
  -5   1  -7   12.52    6.62
   5  -1   7   19.28    4.64
  -5  -1  -7   25.63    7.95
  -5   1  -8    5.75    7.21
   5   1   8   -0.75    5.91
   5  -1   8   -8.19    7.97
  -5  -1  -8   13.96    8.59
   5   1   9  148.72    8.06
  -5   1  -9  143.53    9.53
   5  -1   9  157.14   10.54
  -5  -1  -9  145.39   10.93
  -5   1 -10   45.23    6.02
   5   1  10   56.06    7.38
   5  -1  10   51.12    6.59
  -5  -1 -10   47.61    6.48
   5   1  11   -4.46   11.65
  -5   1 -11    5.15   10.04
   5  -1  11   -7.79    6.32
  -5  -1 -11    0.63    6.67
  -5   1 -12   -2.85    6.94
   5   1  12   11.52    7.80
   5  -1  12   -2.50   11.08
  -5  -1 -12    9.41   12.01
  -5   1 -13   20.03    8.18
   5   1  13   39.62    9.16
   5  -1  13   36.13    7.98
  -5  -1 -13   41.77    8.56
  -5   1 -14    5.32    8.21
   5   1  14   -2.98   14.62
   5  -1  14   -3.63    8.42
  -5  -1 -14   16.96    9.02
  -5   1 -15   14.78    9.56
   5   1  15    2.84   15.91
   5  -1  15   15.27    8.87
  -5  -1 -15    7.38    9.96
   5   1  16   27.19   17.57
  -5   1 -16   41.00   10.81
   5  -1  16   35.40   10.07
  -5  -1 -16   46.84   11.56
   5   1  17   70.77   18.89
  -5   1 -17   20.53   18.88
   5  -1  17   45.29   10.83
  -5  -1 -17   36.00   13.11
   5   1  18   28.11   19.48
  -5   1 -18   22.24   13.50
   5  -1  18   36.77   11.38
  -5  -1 -18  -12.19   21.95
   5   1  19    6.12   19.53
  -5   1 -19  -11.06   22.28
   5  -1  19   17.75   11.71
  -5  -1 -19    2.65   14.55
   5   1  20    1.74   20.55
  -5   1 -20   16.17   15.79
   5  -1  20   10.00   11.86
  -5  -1 -20  -14.75   24.94
   5   3 -25   17.08   29.23
  -5   3  25   46.39   34.10
  -5  -3  25   33.83   22.37
   5  -3 -25   15.00   48.56
   5   3 -24   -2.10   42.76
  -5   3  24   36.29   20.04
  -5  -3  24   13.44   21.14
   5  -3 -24   33.75   27.70
   5   3 -23   50.19   38.22
  -5   3  23   50.28   19.42
  -5  -3  23   17.59   32.44
   5  -3 -23   25.45   24.18
   5   3 -22   50.35   36.38
  -5   3  22   51.99   18.36
  -5  -3  22   33.71   20.20
   5  -3 -22   63.70   23.39
   5   3 -21   -6.19   33.00
  -5   3  21   -7.29   25.95
  -5  -3  21    9.32   18.06
   5  -3 -21   38.08   20.75
   5   3 -20  -10.51   30.42
  -5   3  20    1.74   15.14
  -5  -3  20    5.26   28.56
   5  -3 -20   42.29   19.52
   5   3 -19   20.39   29.49
  -5   3  19   29.03   14.15
  -5  -3  19    2.60   16.34
   5  -3 -19   34.85   18.46
   5   3 -18   50.06   27.85
  -5   3  18   68.27   14.39
  -5  -3  18    1.56   15.95
   5  -3 -18   58.25   27.34
   5   3 -17   28.73   15.98
  -5   3  17   -4.59   21.36
  -5  -3  17  -15.45   14.38
   5  -3 -17   32.44   24.87
   5   3 -16  194.18   18.56
  -5   3  16  183.25   15.98
  -5  -3  16  196.65   16.39
   5  -3 -16  182.61   28.56
   5   3 -15   15.34   14.11
  -5   3  15   25.46   11.72
  -5  -3  15   23.29   13.78
   5  -3 -15   44.30   22.81
   5   3 -14   -0.94   12.95
  -5   3  14    0.09   15.95
  -5  -3  14  -18.89   12.41
   5  -3 -14  -10.23   20.30
   5   3 -13    7.66   11.73
  -5   3  13   -2.12   10.06
  -5  -3  13   20.35   11.31
   5  -3 -13   20.02   18.32
   5   3 -12  880.39   28.13
  -5   3  12  905.91   24.77
  -5  -3  12  886.92   28.17
   5  -3 -12  906.26   27.07
   5   3 -11  276.30   14.76
  -5   3  11  235.91   12.19
  -5  -3  11  240.53   14.75
   5  -3 -11  251.19   13.74
   5   3 -10  628.51   28.65
  -5   3  10  592.95   23.72
  -5  -3  10  670.93   28.13
   5  -3 -10  623.83   18.69
   5   3  -9    3.96    8.80
  -5   3   9   18.20    7.19
  -5  -3   9    0.33    9.07
   5  -3  -9   41.11    8.43
   5   3  -8    6.25   13.10
  -5   3   8   12.06    6.28
  -5  -3   8    1.42    8.40
   5  -3  -8   11.92   11.63
   5   3  -7   14.75    7.46
  -5   3   7   13.78    5.56
  -5  -3   7   26.94    7.97
   5   3  -6  442.47   13.17
  -5   3   6  458.62   10.70
  -5  -3   6  439.96   19.32
   5  -3  -6  484.61   16.52
   5   3  -5 1082.13   23.62
  -5   3   5 1080.77   24.21
  -5  -3   5  981.63   30.25
   5  -3  -5 1057.15   25.88
   5   3  -4   53.03    6.94
  -5   3   4   44.26    4.85
  -5  -3   4   42.78   11.64
   5  -3  -4   48.64    8.33
   5   3  -3  809.68   17.33
  -5   3   3  758.23   12.95
  -5  -3   3  732.07   17.29
   5  -3  -3  783.85   13.46
  -5   3   2  571.72   11.77
  -5  -3   2  586.41   14.03
   5  -3  -2  593.95    9.47
  -5   3   1  349.42    7.74
  -5  -3   1  332.43    9.89
   5  -3  -1  321.52    7.10
  -5  -3   1  361.93    8.50
  -5   3   0  398.32    7.61
  -5   3   0  401.76    5.20
  -5  -3   0  407.63   10.83
  -5  -3   0  426.30   12.73
  -5   3  -1  187.57    3.87
  -5   3  -1  189.37    4.91
  -5  -3  -1  193.42   12.22
  -5  -3  -1  191.61    6.60
   5   3   2 1197.88   23.71
  -5   3  -2 1309.00   17.70
  -5   3  -2 1294.38   16.85
  -5  -3  -2 1329.17   23.31
   5   3   3  409.33   10.22
  -5   3  -3  449.97    7.39
  -5   3  -3  404.00    6.07
  -5  -3  -3  424.57    9.65
   5   3   4  778.37   16.09
  -5   3  -4  806.79   10.07
  -5  -3  -4  820.70   15.20
   5   3   5   -1.53    5.85
  -5   3  -5    3.84    3.54
   5  -3   5    3.65    2.51
  -5  -3  -5    6.52    5.05
  -5   3  -6   93.50    5.30
   5   3   6   95.92   11.22
   5  -3   6   98.16    5.75
  -5  -3  -6   95.45    9.46
  -5   3  -7   13.13    5.40
   5   3   7    7.60    6.37
   5  -3   7    7.16    3.63
  -5  -3  -7    0.88    9.18
  -5   3  -8   15.35    6.19
   5   3   8    6.75    7.07
   5  -3   8    9.92    4.11
  -5  -3  -8   15.76    6.26
  -5   3  -9   -2.26    4.36
   5   3   9    6.86    7.24
   5  -3   9    0.90    4.52
  -5  -3  -9    7.53    6.62
  -5   3 -10   37.25    8.66
   5   3  10   39.03    8.17
   5  -3  10   34.25    8.74
  -5  -3 -10   29.04    7.70
  -5   3 -11   43.18    6.06
   5   3  11   31.91    8.59
   5  -3  11   39.12    6.17
  -5  -3 -11   28.26   13.35
  -5   3 -12   56.78   10.97
   5   3  12   84.52   15.28
   5  -3  12   68.01    7.27
  -5  -3 -12   70.68   14.62
  -5   3 -13  107.86    8.62
   5   3  13  101.16   17.22
   5  -3  13  127.58   12.67
  -5  -3 -13  105.11   10.52
  -5   3 -14   16.28    8.26
   5   3  14   32.30   10.40
   5  -3  14   22.67   12.53
  -5  -3 -14   25.39   16.12
  -5   3 -15   -7.60   14.13
   5   3  15   16.41   10.78
   5  -3  15    3.55   13.19
  -5  -3 -15    4.66   10.83
  -5   3 -16   29.17   10.60
   5   3  16   18.65   11.84
   5  -3  16   32.82   14.48
  -5  -3 -16   26.02   19.20
  -5   3 -17   -7.17   10.75
   5   3  17    6.12   11.95
   5  -3  17  -22.40   14.88
  -5  -3 -17   -5.26   12.47
  -5   3 -18   45.85   18.64
   5   3  18   16.26   12.30
   5  -3  18   36.32   16.46
  -5  -3 -18   23.84   23.90
  -5   3 -19   -6.10   13.13
   5   3  19  -10.65   12.83
   5  -3  19    2.60   17.46
  -5  -3 -19    6.71   15.64
  -5   3 -20   16.05   14.35
   5   3  20   12.62   13.45
   5  -3  20    8.26   17.76
  -5  -3 -20  -21.27   26.40
   5   5 -24  -39.46   43.06
  -5   5  24   23.89   19.97
  -5  -5  24   -5.76   21.86
   5  -5 -24  -88.45   44.02
   5   5 -23  219.74   45.16
  -5   5  23  155.84   22.24
  -5  -5  23  194.24   25.38
   5  -5 -23  182.33   44.30
   5   5 -22   -0.86   36.07
  -5   5  22   -3.46   18.63
  -5  -5  22   53.07   32.20
   5  -5 -22   46.37   21.79
   5   5 -21  144.94   37.91
  -5   5  21  111.22   30.31
  -5  -5  21  154.18   21.90
   5  -5 -21  126.97   23.62
   5   5 -20   21.94   32.87
  -5   5  20   66.00   16.53
  -5  -5  20   74.72   19.18
   5  -5 -20   55.93   20.15
   5   5 -19   20.87   29.08
  -5   5  19   62.92   15.33
  -5  -5  19   48.54   17.33
   5  -5 -19   46.15   18.98
   5   5 -18    8.96   17.15
  -5   5  18   -1.52   14.23
  -5  -5  18   23.96   16.13
   5  -5 -18   26.80   16.84
   5   5 -17   29.53   16.60
  -5   5  17   56.09   22.27
  -5  -5  17   61.09   16.42
   5  -5 -17   81.22   16.27
   5   5 -16    1.31   14.91
  -5   5  16   23.28   19.40
  -5  -5  16  -11.53   14.60
   5  -5 -16   43.76   23.13
   5   5 -15   87.91   15.56
  -5   5  15   65.12   12.64
  -5  -5  15   79.22   15.14
   5  -5 -15   71.93   22.72
   5   5 -14    3.30   12.91
  -5   5  14   27.08   10.36
  -5  -5  14    8.51   12.60
   5  -5 -14   21.87   18.97
   5   5 -13   -4.14   19.28
  -5   5  13    0.31    9.14
  -5  -5  13    9.10   12.54
   5  -5 -13  -18.19   17.83
   5   5 -12   27.18   11.99
  -5   5  12   17.14   14.39
  -5  -5  12   35.22   19.74
   5  -5 -12   38.85   16.80
   5   5 -11  237.54   14.76
  -5   5  11  254.52   17.56
  -5  -5  11  227.16   15.05
   5  -5 -11  239.54   19.62
   5   5 -10   11.37    9.86
  -5   5  10    4.42    7.40
  -5  -5  10    7.46   11.36
   5  -5 -10   -2.44   13.72
   5   5  -9   47.05   10.12
  -5   5   9   51.26    7.27
  -5  -5   9   59.14   17.77
   5  -5  -9   52.93    8.20
   5   5  -8  100.51    9.69
  -5   5   8   89.85    6.84
  -5  -5   8   68.62   10.71
   5  -5  -8   89.74    8.00
   5   5  -7    2.36   12.68
  -5   5   7   17.24    5.26
  -5  -5   7   11.17    8.95
   5  -5  -7   10.29    6.37
   5   5  -6 1760.13   40.46
  -5   5   6 1755.73   38.33
  -5  -5   6 1642.31   42.36
   5  -5  -6 1792.00   43.38
   5   5  -5   18.25    7.70
  -5   5   5   15.76    7.03
  -5  -5   5    7.66    8.96
   5  -5  -5    9.42    5.39
   5   5  -4 3778.14  102.78
  -5   5   4 3785.50   92.50
  -5  -5   4 3590.50  104.38
   5  -5  -4 3742.74   89.27
   5   5  -3  461.56   13.42
  -5   5   3  421.32    9.57
  -5  -5   3  416.76   13.58
   5  -5  -3  425.69   10.99
  -5   5   2  875.67   14.31
  -5  -5   2  892.24   21.78
   5  -5  -2  937.35   13.79
  -5  -5   2  949.58   24.76
  -5   5   1 1113.46   15.07
  -5  -5   1 1104.66   25.54
   5  -5  -1 1087.16   14.39
  -5  -5   1 1123.01   27.64
  -5   5   0   27.77    1.74
  -5   5   0   27.50    2.07
  -5  -5   0    6.47    7.73
  -5  -5   0   36.53    5.97
  -5  -5  -1   16.53    8.07
  -5  -5  -1   17.46    5.65
   5   5   2  488.15   13.07
  -5  -5  -2  508.48   11.86
   5   5   3  612.73   14.67
  -5  -5  -3  624.82   18.72
   5   5   4   80.96    7.65
  -5  -5  -4   90.95   11.11
   5   5   5  588.64   21.23
  -5   5  -5  610.43    7.52
  -5  -5  -5  628.57   19.86
   5   5   6    6.41    7.27
  -5   5  -6    7.70    2.01
   5  -5   6   13.50    3.01
  -5  -5  -6   16.41   10.62
  -5   5  -7   -0.63    4.25
   5   5   7   -3.28    7.46
   5  -5   7    1.68    2.57
  -5  -5  -7   -4.23   10.94
  -5   5  -8   25.95    5.54
   5   5   8   37.36    8.18
   5  -5   8   29.24    5.24
  -5  -5  -8   15.33   12.01
  -5   5  -9    2.70    6.53
   5   5   9   12.88    8.46
   5  -5   9   12.72    6.09
  -5  -5  -9   17.40    7.94
  -5   5 -10   15.58    7.76
   5   5  10   -2.82    8.92
   5  -5  10    8.74    4.44
  -5  -5 -10    9.10    8.16
  -5   5 -11   28.86    5.84
   5   5  11   28.78   15.44
   5  -5  11   30.58    8.29
  -5  -5 -11   21.96    9.21
  -5   5 -12   -1.94    6.24
   5   5  12    0.80    9.85
   5  -5  12   -4.29    9.01
  -5  -5 -12   -9.77   15.08
  -5   5 -13  344.37   11.85
   5   5  13  359.60   16.19
   5  -5  13  360.27   10.93
  -5  -5 -13  361.18   16.00
  -5   5 -14   24.34   12.55
   5   5  14   22.81   10.95
   5  -5  14   19.68    6.81
  -5  -5 -14   18.19   17.55
  -5   5 -15  249.41   18.50
   5   5  15  236.07   23.16
   5  -5  15  205.27   10.53
  -5  -5 -15  212.80   14.83
  -5   5 -16   27.53    9.90
   5   5  16   25.47   20.68
   5  -5  16   23.43    8.35
  -5  -5 -16   19.99   12.80
  -5   5 -17    1.45   10.50
   5   5  17   -5.26   21.57
   5  -5  17   -0.23    8.65
  -5  -5 -17   21.98   13.22
  -5   5 -18   21.39   12.01
   5   5  18   32.58   23.50
   5  -5  18   17.28    9.39
  -5  -5 -18    4.47   14.75
  -5   5 -19    8.66   20.71
   5   5  19  -21.33   15.01
   5  -5  19   17.11    9.67
  -5  -5 -19   16.32   15.56
  -5   5 -20   10.07   22.62
   5   5  20  -19.52   16.01
   5  -5  20   -8.25   10.09
  -5  -5 -20   -3.49   28.31
   5   7 -24   25.12   42.18
  -5   7  24    1.21   19.96
  -5  -7  24    9.94   22.68
   5  -7 -24  -24.44   27.59
   5   7 -23   10.71   42.34
  -5   7  23   46.46   19.88
  -5  -7  23   48.51   22.41
   5  -7 -23   38.00   25.60
   5   7 -22   38.80   36.06
  -5   7  22  -13.70   29.10
  -5  -7  22   43.18   20.87
   5  -7 -22   33.01   36.95
   5   7 -21    4.71   33.29
  -5   7  21    7.13   27.31
  -5  -7  21  -23.17   32.46
   5  -7 -21    9.11   33.18
   5   7 -20   51.09   31.38
  -5   7  20  -10.37   15.36
  -5  -7  20  -20.54   18.94
   5  -7 -20    1.54   19.77
   5   7 -19   14.05   28.68
  -5   7  19    6.44   15.12
  -5  -7  19   25.29   28.60
   5  -7 -19   23.84   18.55
   5   7 -18   14.55   16.85
  -5   7  18    9.75   13.99
  -5  -7  18    2.36   17.31
   5  -7 -18   18.85   16.76
   5   7 -17   27.05   16.09
  -5   7  17   -1.30   13.25
  -5  -7  17   -6.44   26.45
   5  -7 -17    7.97   15.58
   5   7 -16   22.07   15.54
  -5   7  16   34.73   19.75
  -5  -7  16   18.32   16.03
   5  -7 -16   25.86   14.79
   5   7 -15   10.65   14.38
  -5   7  15   -8.69   18.77
  -5  -7  15    2.80   24.16
   5  -7 -15   26.87   21.66
   5   7 -14   18.69   21.22
  -5   7  14    1.66   16.90
  -5  -7  14   -4.60   14.51
   5  -7 -14   29.77   19.37
   5   7 -13    1.07   12.56
  -5   7  13   -1.98    9.92
  -5  -7  13    0.43   14.20
   5  -7 -13    1.28   17.76
   5   7 -12   17.78   11.83
  -5   7  12   18.01    9.40
  -5  -7  12   50.24   13.40
   5  -7 -12   33.02   10.66
   5   7 -11   15.28   17.92
  -5   7  11    0.75    8.04
  -5  -7  11   13.68   12.89
   5  -7 -11   -0.87    9.68
   5   7 -10  228.13   13.51
  -5   7  10  221.58   10.26
  -5  -7  10  213.46   16.04
   5  -7 -10  211.57   11.52
   5   7  -9    6.45   15.38
  -5   7   9   -6.37    6.40
  -5  -7   9    8.30   18.27
   5  -7  -9    7.97    7.50
   5   7  -8   44.32    9.77
  -5   7   8   47.23    6.35
  -5  -7   8   45.25   11.31
   5  -7  -8   68.76   11.39
   5   7  -7    6.19    8.80
  -5   7   7    3.83    5.25
  -5  -7   7   -0.30   10.56
   5  -7  -7   17.47   10.32
   5   7  -6  363.21   19.89
  -5   7   6  358.87   12.29
  -5  -7   6  356.80   15.62
   5  -7  -6  354.86    9.89
   5   7  -5   78.31   15.34
  -5   7   5   80.08    7.48
  -5  -7   5   63.52   11.00
   5  -7  -5   66.85    5.65
   5   7  -4 2292.85   56.22
  -5   7   4 2176.58   39.62
  -5  -7   4 2044.58   67.24
   5  -7  -4 2154.89   47.47
  -5   7   3  621.22    9.25
  -5  -7   3  568.65   25.91
   5  -7  -3  589.59   12.96
  -5  -7   3  637.83   15.85
  -5   7   2   14.16    2.09
  -5  -7   2    8.63   14.27
   5  -7  -2   11.47    4.59
  -5  -7   2    9.14    6.98
  -5   7   1  289.34    3.58
  -5  -7   1  263.04   18.80
   5  -7  -1  288.56    5.52
  -5  -7   1  286.08    9.98
  -5  -7   0  230.65   11.99
  -5  -7   0  224.84    9.47
  -5  -7  -1  870.77   24.16
  -5  -7  -1  891.28   19.35
   5   7   2  108.21    9.20
  -5  -7  -2  129.17   12.93
   5   7   3   14.22    8.02
  -5  -7  -3    6.95   11.40
   5   7   4  237.57   16.91
  -5  -7  -4  255.26   15.65
   5   7   5   35.10    8.81
  -5  -7  -5   31.18    7.73
   5   7   6  124.81    9.88
  -5  -7  -6  101.57    8.93
  -5   7  -7   63.21    2.83
   5   7   7   73.17   15.06
   5  -7   7   66.69    2.37
  -5  -7  -7   51.96    8.92
  -5   7  -8   99.66    4.93
   5   7   8   88.62   10.39
   5  -7   8  101.72    4.18
  -5  -7  -8   98.53    9.89
  -5   7  -9  122.57    7.13
   5   7   9   99.82   11.29
   5  -7   9  109.26    5.57
  -5  -7  -9  113.75   16.80
  -5   7 -10   25.17    7.40
   5   7  10   20.53   10.05
   5  -7  10   10.34    5.89
  -5  -7 -10   -6.12    9.77
  -5   7 -11   50.75    9.13
   5   7  11   53.47   11.15
   5  -7  11   54.61    4.77
  -5  -7 -11   59.01   10.82
  -5   7 -12  292.61   10.42
   5   7  12  264.13   15.73
   5  -7  12  277.96   11.42
  -5  -7 -12  284.31   23.19
  -5   7 -13  102.82    8.59
   5   7  13   95.72   20.67
   5  -7  13  115.32   10.52
  -5  -7 -13  115.89   13.33
  -5   7 -14    7.34    7.85
   5   7  14    0.66   12.70
   5  -7  14    7.47    9.89
  -5  -7 -14    8.30   12.23
  -5   7 -15    6.22    8.68
   5   7  15   12.70   12.74
   5  -7  15  -11.50   10.55
  -5  -7 -15   12.94   20.03
  -5   7 -16   27.43   10.36
   5   7  16   62.29   14.76
   5  -7  16   25.94   12.06
  -5  -7 -16   60.13   13.58
  -5   7 -17   -5.20   10.80
   5   7  17   12.19   14.47
   5  -7  17    0.76   12.05
  -5  -7 -17    9.04   22.30
  -5   7 -18    5.98   11.78
   5   7  18    2.29   15.19
   5  -7  18    7.31   13.04
  -5  -7 -18   30.22   15.58
  -5   7 -19   10.30   12.56
   5   7  19    2.53   16.32
   5  -7  19    4.82   13.06
  -5  -7 -19   33.86   25.04
   5   9 -23   11.25   25.03
  -5   9  23    8.08   30.91
   5  -9 -23  -19.50   26.35
   5   9 -22  -15.40   35.45
  -5   9  22   28.58   29.62
  -5  -9  22   10.40   21.62
   5  -9 -22    0.61   24.16
   5   9 -21   17.75   33.73
  -5   9  21  -12.04   17.12
  -5  -9  21   -4.86   20.53
   5  -9 -21   -1.16   21.11
   5   9 -20   -2.83   30.60
  -5   9  20    0.14   15.86
  -5  -9  20    6.64   20.18
   5  -9 -20    8.26   30.78
   5   9 -19   97.67   19.86
  -5   9  19   85.14   16.44
  -5  -9  19   90.71   20.40
   5  -9 -19   58.55   31.22
   5   9 -18   19.55   16.63
  -5   9  18   23.10   14.23
  -5  -9  18   -7.74   18.64
   5  -9 -18   12.50   17.60
   5   9 -17   87.69   18.37
  -5   9  17   75.76   14.96
  -5  -9  17   48.69   19.92
   5  -9 -17  101.93   17.44
   5   9 -16   12.72   16.01
  -5   9  16    8.20   12.63
  -5  -9  16   45.45   18.14
   5  -9 -16   17.11   15.35
   5   9 -15  -33.06   23.52
  -5   9  15   12.48   11.56
  -5  -9  15    4.92   16.92
   5  -9 -15   -0.56   13.27
   5   9 -14    7.32   14.64
  -5   9  14   20.86   10.88
  -5  -9  14   29.08   16.39
   5  -9 -14   27.32   20.63
   5   9 -13   -7.82   12.71
  -5   9  13   -8.29    9.61
  -5  -9  13    4.34   25.26
   5   9 -12   92.56   22.48
  -5   9  12   96.29   10.33
  -5  -9  12   80.03   17.41
   5  -9 -12   60.64   17.59
   5   9 -11  205.00   15.84
  -5   9  11  219.59   11.45
  -5  -9  11  220.48   19.40
   5  -9 -11  217.65   12.57
   5   9 -10   41.30   11.99
  -5   9  10   15.96    7.75
  -5  -9  10   -3.41   23.20
   5  -9 -10    8.87    8.68
   5   9  -9  234.93   13.91
  -5   9   9  218.33    9.75
  -5  -9   9  208.70   17.16
   5  -9  -9  207.02   10.70
   5   9  -8  600.76   19.69
  -5   9   8  586.84   13.89
  -5  -9   8  574.64   23.21
   5  -9  -8  559.09   14.99
   5   9  -7  318.68   15.19
  -5   9   7  312.37   13.02
  -5  -9   7  322.18   17.87
   5  -9  -7  340.14   10.82
   5   9  -6   22.00    9.72
  -5   9   6   10.44    4.95
  -5  -9   6   -5.89   18.75
   5  -9  -6   11.76    5.89
  -5   9   5  583.13   14.26
  -5  -9   5  613.46   31.66
   5  -9  -5  616.99   12.92
  -5   9   4   42.14    6.24
  -5  -9   4   26.19   11.61
   5  -9  -4   53.09    7.80
  -5  -9   4   35.68    8.94
  -5   9   3  834.65   14.65
  -5  -9   3  825.42   25.64
   5  -9  -3  854.37   17.38
  -5  -9   3  840.78   20.74
  -5   9   2  247.43    4.29
  -5  -9   2  214.70   14.44
   5  -9  -2  228.20    7.18
  -5  -9   2  238.21   10.92
  -5   9   1    4.60    2.64
  -5  -9   1   15.55   10.63
   5  -9  -1    1.77    3.61
  -5  -9   1    0.72    8.00
  -5  -9   0  303.03   24.27
  -5  -9   0  392.17   12.93
  -5  -9  -1  159.28   13.93
  -5  -9  -1  175.96   10.33
   5   9   2   95.19   10.62
  -5  -9  -2  108.01   14.93
   5   9   3  499.59   16.91
  -5  -9  -3  539.13   22.36
   5   9   4   25.01   15.38
  -5  -9  -4    9.75    9.11
   5   9   5  253.23   12.98
  -5  -9  -5  253.17   12.31
   5   9   6   13.95   15.68
  -5  -9  -6    1.93    9.37
   5   9   7    0.98   10.02
  -5  -9  -7  -10.75    9.65
   5   9   8   32.77   17.54
  -5  -9  -8   56.90   16.42
  -5   9  -9   23.31    4.29
   5   9   9   37.94   10.96
   5  -9   9   28.17    3.28
  -5  -9  -9   20.55   10.78
  -5   9 -10   22.11    5.58
   5   9  10   12.70   11.35
   5  -9  10   21.60    4.56
  -5  -9 -10   29.03   11.27
  -5   9 -11   14.23    7.20
   5   9  11   12.54   18.86
   5  -9  11   -1.70    5.76
  -5  -9 -11  -15.61   18.01
  -5   9 -12   16.47    8.60
   5   9  12   -8.30   11.97
   5  -9  12    3.49    4.24
  -5  -9 -12    1.43   12.24
  -5   9 -13    5.70    6.34
   5   9  13    3.84   12.76
   5  -9  13   -0.21    4.89
  -5  -9 -13   -4.96   13.03
  -5   9 -14   83.40   13.20
   5   9  14   81.11   15.64
   5  -9  14  110.13   10.01
  -5  -9 -14   72.95   15.21
  -5   9 -15   18.93   13.59
   5   9  15   16.45   14.80
   5  -9  15   31.39    9.68
  -5  -9 -15   18.92   14.85
  -5   9 -16   31.61   15.34
   5   9  16   73.04   25.12
   5  -9  16   27.72    6.71
  -5  -9 -16   15.11   25.47
  -5   9 -17   47.60   10.55
   5   9  17   29.07   26.56
   5  -9  17   28.79    7.21
  -5  -9 -17   37.12   16.19
  -5   9 -18   53.97   11.08
   5   9  18   90.83   28.17
   5  -9  18   30.21    7.68
  -5  -9 -18   24.25   27.32
   5  11 -22    6.69   38.74
  -5  11  22   23.58   30.05
  -5 -11  22  -17.86   22.37
   5 -11 -22  -44.95   40.05
   5  11 -21  -21.06   33.07
  -5  11  21  -10.18   17.21
  -5 -11  21  -11.17   21.95
   5 -11 -21  -14.47   22.19
   5  11 -20   -3.31   31.93
  -5  11  20    3.30   17.02
  -5 -11  20   41.68   20.99
   5 -11 -20   51.36   21.44
   5  11 -19   17.01   18.93
  -5  11  19  -10.42   15.03
  -5 -11  19   -6.97   20.94
   5 -11 -19  -19.33   19.56
   5  11 -18   13.99   18.11
  -5  11  18   29.90   14.50
  -5 -11  18   51.70   19.99
   5 -11 -18   54.94   18.90
   5  11 -17   10.10   17.09
  -5  11  17   -4.89   13.28
  -5 -11  17   -5.89   19.38
   5 -11 -17   17.22   25.69
   5  11 -16   39.76   16.06
  -5  11  16   10.90   12.46
  -5 -11  16    1.66   28.58
   5 -11 -16   12.17   14.82
   5  11 -15  -10.20   24.33
  -5  11  15    5.27   11.76
  -5 -11  15   -9.94   18.04
   5 -11 -15   18.41   14.04
   5  11 -14  -11.84   14.03
  -5  11  14   -0.33   10.83
  -5 -11  14    4.76   28.55
   5 -11 -14    6.47   12.69
   5  11 -13    0.41   13.78
  -5  11  13    4.20    9.97
  -5 -11  13   15.68   17.40
   5 -11 -13   23.08   11.72
   5  11 -12   10.50   21.73
  -5  11  12    5.43    9.47
  -5 -11  12   38.28   17.00
   5 -11 -12   -9.25   17.80
   5  11 -11    3.05   12.55
  -5  11  11  -12.43   13.59
  -5 -11  11   36.94   25.38
   5 -11 -11    6.19   15.76
   5  11 -10   30.47   19.74
  -5  11  10   -1.55   12.08
  -5 -11  10  -15.53   15.84
   5 -11 -10   -1.08    9.04
   5  11  -9   17.84   12.49
  -5  11   9   30.71    7.37
  -5 -11   9   32.48   15.79
   5 -11  -9   19.19    8.48
   5  11  -8    6.38   17.99
  -5  11   8   -2.56    6.05
  -5 -11   8  -12.56   22.70
   5 -11  -8   -9.04    7.63
   5  11  -7   56.88   12.30
  -5  11   7   45.73    9.13
  -5 -11   7   40.50   14.74
   5 -11  -7   35.45    7.34
  -5  11   6  306.58    8.64
  -5 -11   6  331.77   19.44
   5 -11  -6  332.68   10.65
  -5 -11   6  314.40   14.16
  -5  11   5  258.84    7.20
  -5 -11   5  268.36   17.72
   5 -11  -5  289.79    9.09
  -5 -11   5  265.68   20.11
  -5  11   4  678.00   11.69
  -5 -11   4  631.36   36.62
   5 -11  -4  740.43   18.77
  -5 -11   4  669.52   19.89
  -5  11   3   35.54    3.75
  -5 -11   3   46.16   13.61
   5 -11  -3   35.40    4.95
  -5 -11   3   37.50    9.64
  -5  11   2  511.41    9.97
  -5 -11   2  453.41   21.28
   5 -11  -2  508.22    9.40
  -5 -11   2  498.75   16.62
  -5  11   1   48.50    4.15
   5 -11  -1   51.40    5.02
  -5 -11   1   72.46   16.03
  -5 -11   1   34.32   13.12
   5 -11   0  497.19    6.90
  -5 -11   0  428.08   31.08
  -5 -11   0  528.98   16.66
   5 -11   1   34.64    2.10
   5 -11   1   39.73    1.99
  -5 -11  -1   29.50   13.64
  -5 -11  -1   36.92   10.11
   5  11   2  155.74   12.85
  -5 -11  -2  152.48   12.08
   5  11   3   28.08   17.59
  -5 -11  -3   47.39   16.93
   5  11   4  119.57   13.11
  -5 -11  -4  122.92   18.26
   5  11   5   14.02   18.21
  -5 -11  -5    6.70   10.39
   5  11   6   72.15   12.42
  -5 -11  -6   66.81   11.58
   5  11   7   32.46   18.44
  -5 -11  -7   -0.93   18.65
   5  11   8    9.72   11.86
  -5 -11  -8    6.61   11.64
   5  11   9   21.17   12.54
  -5 -11  -9   24.20   12.14
   5  11  10    7.40   12.50
   5 -11  10    3.50    3.32
   5 -11  10   10.70    3.29
  -5 -11 -10   17.86   19.15
  -5  11 -11   26.45    5.93
   5  11  11   14.65   13.26
   5 -11  11   25.96    4.73
  -5 -11 -11   22.47   13.01
  -5  11 -12   14.81    7.03
   5  11  12   15.68   13.40
   5 -11  12   -1.59    5.79
  -5 -11 -12   12.77   13.52
  -5  11 -13   -3.19    8.02
   5  11  13   21.92   22.19
   5 -11  13    3.67    6.79
  -5 -11 -13   21.36   13.96
  -5  11 -14   -1.96    9.27
   5  11  14   -2.66   24.38
   5 -11  14   -1.74    7.56
  -5 -11 -14   16.35   15.11
  -5  11 -15   -9.53   10.41
   5  11  15   12.11   15.93
   5 -11  15   14.83    8.51
  -5 -11 -15   17.39   25.22
  -5  11 -16   39.68    8.09
   5  11  16   60.98   17.22
   5 -11  16   32.99    9.69
  -5 -11 -16   39.09   17.80
  -5  11 -17   -9.91   12.21
   5  11  17  -10.50   16.97
   5 -11  17  -10.48    9.18
  -5 -11 -17   30.90   28.44
   5  11  18    3.03   18.12
   5 -11  18   20.59    9.32
  -5 -11 -18  -12.12   19.42
   5  13 -21   -5.50   36.43
  -5  13  21   14.77   17.62
  -5 -13  21   24.95   24.01
   5 -13 -21    5.28   22.91
   5  13 -20   55.99   31.77
  -5  13  20   -8.59   16.23
  -5 -13  20  -10.18   22.86
   5 -13 -20   60.03   35.75
   5  13 -19  -30.40   19.47
  -5  13  19   45.34   16.00
  -5 -13  19   26.82   22.52
   5 -13 -19   22.30   32.38
   5  13 -18   -2.18   17.15
  -5  13  18    5.00   15.34
  -5 -13  18    3.80   20.67
   5 -13 -18    9.70   18.19
   5  13 -17   19.89   16.70
  -5  13  17  -10.10   13.71
  -5 -13  17  -18.29   20.43
   5 -13 -17   -0.41   17.19
   5  13 -16   -9.30   17.03
  -5  13  16   13.40   12.87
  -5 -13  16   25.87   20.88
   5 -13 -16   11.31   15.81
   5  13 -15  -37.27   26.02
  -5  13  15    7.54   11.84
  -5 -13  15  -13.85   31.39
   5 -13 -15    2.26   23.01
   5  13 -14    7.75   14.51
  -5  13  14   11.88   17.99
  -5 -13  14   -3.08   20.10
   5 -13 -14   -0.44   13.40
   5  13 -13   -2.98   14.57
   5 -13 -13    8.87   12.80
  -5 -13  13    5.48   18.75
   5  13 -12  121.05   25.30
  -5  13  12   93.15   16.85
  -5 -13  12  112.82   20.63
   5 -13 -12  117.69   13.30
   5  13 -11  228.40   17.34
  -5  13  11  193.58   11.46
  -5 -13  11  173.50   22.49
   5 -13 -11  181.45   14.17
   5  13 -10   62.99   22.93
  -5  13  10   71.46    9.07
  -5 -13  10  109.71   30.47
   5 -13 -10   72.70   17.24
   5  13  -9   16.84   13.70
  -5  13   9   16.82   12.11
  -5 -13   9   22.65   17.08
   5 -13  -9    3.10    9.44
  -5  13   8  159.89    8.62
  -5 -13   8  162.75   19.35
   5 -13  -8  159.12   10.72
  -5  13   7   -9.88    9.61
  -5 -13   7    3.48   15.41
   5 -13  -7   -8.79    7.58
  -5 -13   7   21.44   10.33
  -5  13   6  196.54    7.58
  -5 -13   6  205.52   18.86
   5 -13  -6  194.25    9.54
  -5 -13   6  181.17   13.32
  -5  13   5  240.40    7.56
  -5 -13   5  256.74   19.78
   5 -13  -5  259.26   14.78
  -5 -13   5  233.81   13.52
  -5  13   4  150.84    6.06
  -5 -13   4  138.32   17.06
   5 -13  -4  140.09   11.32
  -5 -13   4  153.21   12.52
  -5  13   3   26.05    4.32
  -5 -13   3   38.53   23.04
   5 -13  -3   24.21    8.23
  -5 -13   3  -13.62   17.13
  -5  13   2   34.84    6.22
   5 -13  -2   25.84    7.34
  -5 -13   2   34.61   10.85
  -5 -13   2   15.85   15.28
  -5  13   1  196.96    6.96
   5 -13  -1  178.29    5.60
  -5 -13   1  165.06   13.47
  -5 -13   1  163.64   18.23
   5 -13   0   57.78    6.02
   5 -13   0   51.12    5.39
  -5 -13   0   62.28   23.48
  -5 -13   0   59.27   10.84
   5 -13   1   27.46    4.54
   5 -13   1   34.75    3.98
  -5 -13  -1   36.49   15.25
  -5 -13  -1   32.12   18.59
   5  13   2   89.03   13.80
   5 -13   2  100.07    3.39
   5 -13   2   94.47    3.96
  -5 -13  -2  113.33   12.25
   5  13   3  276.72   16.95
  -5 -13  -3  239.67   15.16
   5  13   4   58.04   14.05
  -5 -13  -4  110.12   20.15
   5  13   5  208.80   16.02
  -5 -13  -5  175.01   14.59
   5  13   6   17.73   12.54
  -5 -13  -6   -7.76   12.01
   5  13   7   19.91   12.83
  -5 -13  -7  -12.80   20.69
   5  13   8  -12.72   21.17
  -5 -13  -8   -5.74   13.46
   5  13   9   40.92   13.69
  -5 -13  -9   18.79   13.85
   5  13  10   -3.77   13.89
   5 -13  10    1.26    2.31
   5 -13  10   -1.54    2.48
  -5 -13 -10   -4.35   13.72
   5  13  11   39.50   23.88
   5 -13  11   48.59    4.17
   5 -13  11   47.37    3.96
  -5 -13 -11   55.90   15.66
   5  13  12    9.43   15.04
   5 -13  12    0.00    4.37
   5 -13  12    3.53    4.32
  -5 -13 -12   32.94   24.92
   5  13  13   -7.52   15.05
   5 -13  13    6.95    5.43
  -5 -13 -13   15.05   16.18
  -5  13 -14    6.34    7.98
   5  13  14   34.09   16.39
   5 -13  14   10.63    6.18
  -5 -13 -14    0.75   27.42
  -5  13 -15   14.06    5.11
   5  13  15   -9.77   16.74
   5 -13  15    6.86    4.29
  -5 -13 -15   34.02   18.30
   5  13  16   20.49   30.05
  -5 -13 -16   41.76   34.04
   5  13  17    6.83   30.45
  -5 -13 -17   11.21   21.31
   5  15 -20   46.49   35.94
  -5  15  20   30.42   18.52
  -5 -15  20   29.78   25.57
   5 -15 -20    1.18   24.96
   5  15 -19   10.01   19.92
  -5  15  19    8.79   16.44
  -5 -15  19   -3.94   24.09
   5 -15 -19   -2.83   21.35
   5  15 -18   18.45   19.51
  -5  15  18    6.84   15.48
  -5 -15  18    6.47   24.74
   5 -15 -18    4.14   19.83
   5  15 -17    6.34   17.82
  -5  15  17  -34.91   14.77
  -5 -15  17   21.62   22.35
   5 -15 -17   19.69   29.39
   5  15 -16  -15.58   17.44
  -5  15  16   13.87   13.41
  -5 -15  16   13.15   22.06
   5 -15 -16    7.89   17.19
   5  15 -15  -17.38   26.89
  -5  15  15    5.62   20.01
  -5 -15  15   20.76   22.09
   5 -15 -15   17.55   15.94
   5  15 -14    7.61   16.22
  -5  15  14   -9.37   17.90
  -5 -15  14  -33.47   32.75
   5 -15 -14    5.58   14.70
   5  15 -13   -2.75   15.50
  -5  15  13    4.83   10.18
  -5 -15  13   -8.94   20.30
   5 -15 -13   10.73   22.29
   5  15 -12   10.82   25.32
  -5  15  12   -0.08    9.88
  -5 -15  12   23.03   19.58
   5 -15 -12  -11.37   20.15
   5  15 -11  -14.91   14.97
  -5  15  11    6.59    9.33
  -5 -15  11    4.15   19.45
   5 -15 -11   20.40   11.97
  -5  15  10    5.68   13.44
  -5 -15  10   21.00   18.91
   5 -15 -10   -6.36   11.00
  -5  15   9   -0.92    7.62
  -5 -15   9  -16.51   28.73
   5 -15  -9    1.58   16.14
  -5 -15   9   -3.38   11.96
  -5  15   8    0.46   11.66
  -5 -15   8   24.80   18.62
   5 -15  -8   16.33   14.84
  -5 -15   8   13.30   19.71
  -5  15   7   17.75    6.76
  -5 -15   7   27.20   17.21
   5 -15  -7    8.81    8.62
  -5 -15   7   -6.84   11.67
  -5  15   6  118.65   11.19
   5 -15  -6  117.01    9.74
  -5 -15   6  120.75   20.64
  -5  15   5   -0.13    9.02
  -5 -15   5    0.08   15.92
   5 -15  -5    4.21    7.50
  -5 -15   5    1.71   11.29
  -5  15   4  884.74   21.74
  -5 -15   4  801.06   36.35
   5 -15  -4  901.61   27.42
  -5 -15   4  846.37   26.68
  -5  15   3   22.64    7.76
   5 -15  -3   20.26    9.83
  -5 -15   3    3.31   11.69
  -5 -15   3    4.27   26.37
  -5  15   2   -1.02    4.51
   5 -15  -2    0.62    5.41
  -5 -15   2   -5.90   11.25
  -5 -15   2    5.25   15.56
  -5  15   1  128.03    8.01
   5 -15  -1  121.42    5.94
  -5 -15   1  124.84   21.47
  -5 -15   1  105.74   18.03
   5 -15   0   92.99    5.75
   5 -15   0  108.76    7.81
  -5 -15   0   72.48   19.11
  -5 -15   0   93.84   13.18
   5 -15   1   83.85    7.70
   5 -15   1   90.29    6.56
  -5 -15  -1  113.36   19.18
  -5 -15  -1  116.19   13.60
   5 -15   2   25.86    5.86
   5 -15   2   23.93    4.74
  -5 -15  -2   32.95   17.31
  -5 -15  -2   25.79   19.99
   5  15   3  178.65   16.99
   5 -15   3  152.99    4.91
   5 -15   3  149.77    6.27
  -5 -15  -3  177.05   15.59
   5  15   4   78.20   24.08
   5 -15   4   42.13    2.80
   5 -15   4   40.37    2.34
  -5 -15  -4   27.44   13.63
   5  15   5   25.39   14.41
  -5 -15  -5    1.85   13.65
   5  15   6   23.98   14.76
  -5 -15  -6    6.31   13.81
   5  15   7    7.91   14.30
  -5 -15  -7   18.55   23.25
   5  15   8    1.72   14.33
  -5 -15  -8   31.21   15.35
   5  15   9    7.27   23.59
  -5 -15  -9   23.33   25.60
   5  15  10   -2.58   15.31
  -5 -15 -10  -10.50   15.95
   5  15  11   23.05   15.56
   5 -15  11    7.29    2.74
   5 -15  11    2.08    2.92
  -5 -15 -11   16.77   17.12
   5  15  12   30.70   16.93
   5 -15  12   27.27    3.68
   5 -15  12   21.97    3.86
  -5 -15 -12   54.32   17.99
   5  15  13  -16.82   28.37
  -5 -15 -13  -12.30   18.73
   5  15  14  -18.07   28.42
  -5 -15 -14    5.13   20.38
   5  15  15   26.57   18.57
  -5 -15 -15  -14.84   21.64
   5  17 -18  -46.86   21.81
  -5  17  18   21.42   15.90
  -5 -17  18   31.67   41.89
   5 -17 -18    8.55   35.98
   5  17 -17    7.82   19.38
  -5  17  17    2.82   14.96
  -5 -17  17   10.79   25.01
   5 -17 -17   39.81   19.95
   5  17 -16   16.99   19.61
  -5  17  16    9.97   21.72
  -5 -17  16   17.74   40.04
   5 -17 -16    8.18   18.75
   5  17 -15   41.67   30.17
  -5  17  15   -7.85   20.62
  -5 -17  15   -9.19   22.85
   5 -17 -15   26.97   27.81
   5  17 -14   -0.33   17.36
  -5  17  14  -11.28   12.03
  -5 -17  14   22.32   22.53
   5 -17 -14  -37.00   26.03
   5  17 -13  -12.91   17.04
  -5  17  13    9.75   11.15
  -5 -17  13   -5.89   21.64
   5 -17 -13    8.71   15.14
  -5  17  12   -3.79   10.39
  -5 -17  12    2.44   21.31
   5 -17 -12    9.09   14.51
  -5 -17  12   -7.30   13.70
  -5  17  11   29.00   15.70
  -5 -17  11   27.80   33.69
   5 -17 -11   16.68   13.71
  -5 -17  11   -0.46   13.55
  -5  17  10  -12.84    8.85
  -5 -17  10    7.33   20.00
   5 -17 -10   15.07   19.25
  -5 -17  10  -24.21   22.11
  -5  17   9    7.81    8.37
  -5 -17   9    9.11   20.33
   5 -17  -9   12.91   11.49
  -5 -17   9   13.58   12.59
  -5  17   8   87.17    9.19
  -5 -17   8  128.17   35.47
   5 -17  -8   93.78   12.08
  -5 -17   8   90.21   13.80
  -5  17   7  141.29   14.07
  -5 -17   7  123.67   23.18
   5 -17  -7  141.86   12.37
  -5 -17   7  139.49   14.78
  -5  17   6   21.70    7.23
  -5 -17   6   -7.88   30.64
   5 -17  -6   40.54   14.88
  -5 -17   6   38.59   12.77
  -5  17   5   -3.72    6.40
  -5 -17   5  -23.02   17.86
   5 -17  -5   11.57    8.52
  -5 -17   5    5.32   12.72
  -5  17   4 1093.84   23.08
   5 -17  -4 1124.33   27.10
  -5 -17   4  978.83   33.49
  -5 -17   4  992.02   44.45
  -5  17   3    9.09    5.79
   5 -17  -3   13.76   11.94
  -5 -17   3   -3.62   12.98
  -5 -17   3  -18.31   17.95
  -5  17   2   34.59    5.75
   5 -17  -2   34.45   11.20
  -5 -17   2   41.45   21.42
  -5 -17   2   31.32   18.22
   5 -17  -1    5.46    6.82
   5 -17  -1    8.55    6.09
  -5 -17   1  -19.26   28.58
  -5 -17   1   13.72   12.99
   5 -17   0  180.60   12.36
   5 -17   0  203.74    7.78
  -5 -17   0  225.33   21.97
  -5 -17   0  177.25   26.97
   5 -17   1   87.24    9.91
   5 -17   1  104.78    8.95
  -5 -17  -1  129.92   31.92
  -5 -17  -1  111.04   15.95
   5 -17   2   51.34    8.63
   5 -17   2   62.15    7.10
  -5 -17  -2   74.91   19.84
  -5 -17  -2   57.22   15.35
   5  17   3   33.76   15.27
   5 -17   3   15.67    3.67
   5 -17   3   20.42    7.42
  -5 -17  -3   14.78   23.48
   5  17   4    8.52   15.89
   5 -17   4    9.28    4.84
   5 -17   4   11.88    5.98
  -5 -17  -4    7.28   15.35
   5  17   5   15.80   24.73
   5 -17   5    5.22    3.92
   5 -17   5   10.73    4.61
  -5 -17  -5   14.71   24.14
   5  17   6   16.50   15.65
   5 -17   6    5.34    3.52
   5 -17   6    5.00    3.15
   5 -17   6    7.73    3.24
  -5 -17  -6  -14.76   15.62
   5  17   7    2.53   16.10
   5 -17   7    3.63    2.41
   5 -17   7    1.10    2.34
  -5 -17  -7    4.13   27.43
   5  17   8  -12.04   25.95
  -5 -17  -8    6.52   16.67
   5  17   9   -5.32   16.51
  -5 -17  -9   -0.52   29.05
   5  17  10    3.05   17.45
  -5 -17 -10   22.22   18.07
   5  17  11    5.38   28.61
  -5 -17 -11    5.14   19.78
   5  17  12   11.60   19.38
  -5 -17 -12   37.47   22.07
   5  17  13   -6.13   19.38
  -5 -17 -13  -21.85   22.99
   5  17  14   13.32   19.38
  -5 -17 -14   10.19   23.96
   5  19 -16  -24.29   21.55
  -5  19  16   17.34   23.04
  -5 -19  16    4.89   26.42
   5 -19 -16   -0.41   32.87
  -5  19  15   11.31   21.67
  -5 -19  15    8.54   41.18
   5 -19 -15   -2.04   30.19
  -5 -19  15  -16.83   15.83
  -5  19  14  -13.08   12.48
  -5 -19  14  -25.82   24.91
   5 -19 -14   14.49   17.82
  -5 -19  14   -1.34   15.10
  -5  19  13    8.78   11.75
  -5 -19  13  -12.51   38.91
   5 -19 -13    4.16   17.07
  -5 -19  13  -22.62   14.89
  -5  19  12   -9.97   18.25
  -5 -19  12   15.71   23.42
   5 -19 -12    1.26   25.27
  -5 -19  12   36.67   23.36
  -5  19  11   24.65   10.52
  -5 -19  11   28.80   23.74
   5 -19 -11   34.73   23.99
  -5 -19  11   16.94   14.28
  -5  19  10    2.61    9.80
  -5 -19  10   -5.38   22.09
   5 -19 -10    6.73   12.61
  -5 -19  10    6.44   14.10
  -5  19   9   15.89   14.32
  -5 -19   9   -4.14   21.85
   5 -19  -9    0.49   12.90
  -5 -19   9  -17.37   13.46
  -5  19   8   18.55    8.68
  -5 -19   8   47.09   34.02
   5 -19  -8   11.04   19.63
  -5 -19   8   -3.04   14.03
  -5  19   7   22.72   13.46
  -5 -19   7   42.85   21.02
   5 -19  -7   22.67   17.85
  -5 -19   7   41.81   23.27
  -5  19   6    3.40   12.41
  -5 -19   6   -4.82   31.73
   5 -19  -6    4.31   10.49
  -5 -19   6    0.05   13.95
  -5  19   5  157.51    9.61
   5 -19  -5  186.12   12.43
  -5 -19   5  149.17   25.74
  -5 -19   5  138.74   24.14
  -5  19   4    8.26    7.14
   5 -19  -4  -12.16   14.26
  -5 -19   4   21.15   13.57
  -5 -19   4  -12.56   18.82
  -5  19   3  100.73    7.94
   5 -19  -3  118.04   15.04
  -5 -19   3   73.59   25.29
  -5 -19   3   99.12   21.50
  -5  19   2  116.41    8.22
   5 -19  -2  103.25    9.25
  -5 -19   2  101.52   16.48
  -5 -19   2  104.78   21.96
   5 -19  -1  150.15   14.91
   5 -19  -1  201.53    9.58
  -5 -19   1  146.77   24.12
  -5 -19   1  174.60   28.24
   5 -19   0   25.57    7.41
   5 -19   0   30.23   10.97
  -5 -19   0   22.69   20.16
  -5 -19   0   27.12   15.15
   5 -19   1   35.50   10.75
   5 -19   1   32.80    9.75
  -5 -19  -1   35.34   20.32
  -5 -19  -1   18.27   26.14
   5 -19   2   14.91    6.42
   5 -19   2   10.93    5.36
  -5 -19  -2    8.74   20.23
  -5 -19  -2    2.09   16.21
   5 -19   3    8.24    6.02
   5 -19   3   20.04    7.43
  -5 -19  -3    4.21   20.60
  -5 -19  -3   -5.35   15.77
   5  19   4   24.13   17.21
   5 -19   4   12.34    6.43
   5 -19   4   14.90    8.30
  -5 -19  -4   22.25   16.99
   5  19   5   42.23   17.54
   5 -19   5   18.78    3.56
   5 -19   5   17.52    7.25
  -5 -19  -5   40.08   17.01
   5  19   6   26.49   29.89
   5 -19   6    4.54    4.54
   5 -19   6    9.25    5.40
  -5 -19  -6    3.81   17.83
   5  19   7   26.30   17.82
   5 -19   7   -3.91    3.67
   5 -19   7   -3.49    4.00
  -5 -19  -7  -11.60   17.88
   5  19   8    8.56   18.14
  -5 -19  -8   14.98   18.26
   5  19   9   59.83   32.75
  -5 -19  -9   41.48   21.20
   5  19  10   21.91   19.04
  -5 -19 -10   -2.11   21.73
   5  19  11   19.72   19.22
  -5 -19 -11  -15.81   23.39
  -5  21  14    0.15   13.34
  -5 -21  14    1.20   24.67
   5 -21 -14  -39.19   20.15
  -5 -21  14   -1.12   16.61
  -5  21  13   -1.93   12.42
  -5 -21  13  -34.04   42.65
   5 -21 -13   36.74   17.73
  -5 -21  13  -16.41   15.90
  -5  21  12   -1.94   18.92
  -5 -21  12   12.15   26.72
   5 -21 -12   23.52   25.37
  -5 -21  12   -8.13   25.01
  -5  21  11  -10.37   10.56
  -5 -21  11   16.51   25.69
   5 -21 -11    8.10   14.75
  -5 -21  11  -11.88   15.02
  -5  21  10    5.61   10.52
  -5 -21  10  -28.66   24.31
   5 -21 -10   11.48   14.05
  -5 -21  10    2.48   14.67
  -5  21   9    8.25    9.97
  -5 -21   9    1.84   24.72
   5 -21  -9  -21.45   13.62
  -5 -21   9  -14.22   23.93
  -5  21   8   14.71    9.66
  -5 -21   8   -1.22   37.55
   5 -21  -8   41.56   19.43
  -5 -21   8  -14.09   15.04
  -5  21   7   24.89    9.17
   5 -21  -7    9.85   11.40
  -5 -21   7  -22.95   24.31
  -5 -21   7  -10.48   22.94
  -5  21   6   18.20   14.66
  -5 -21   6   31.66   15.25
   5 -21  -6   46.82   11.97
  -5  21   5   17.93    8.66
   5 -21  -5   33.55   17.26
  -5 -21   5  -30.65   15.33
  -5 -21   5    2.45   22.01
  -5  21   4   10.94    8.09
   5 -21  -4    1.55   16.01
  -5 -21   4   -8.36   15.09
  -5 -21   4    9.48   32.74
  -5  21   3   73.44    9.17
   5 -21  -3   67.23   10.64
  -5 -21   3   72.67   16.86
  -5 -21   3   73.94   23.81
   5 -21  -2   20.91    9.83
   5 -21  -2   17.60    8.87
  -5 -21   2   20.31   35.00
  -5 -21   2    8.99   26.42
   5 -21  -1    9.59   13.98
   5 -21  -1   26.44   13.16
  -5 -21   1   -1.33   21.91
  -5 -21   1   38.93   16.64
   5 -21   0  129.09   15.59
   5 -21   0  120.48   13.36
  -5 -21   0  150.54   38.90
  -5 -21   0   51.28   30.91
   5 -21   1   14.38    7.75
   5 -21   1    0.69    6.71
  -5 -21  -1    5.43   22.19
  -5 -21  -1    5.72   17.22
   5 -21   2   -0.26    7.30
   5 -21   2   -1.56    6.02
  -5 -21  -2   -7.60   35.10
  -5 -21  -2  -43.72   29.21
   5 -21   3   -6.81   10.51
   5 -21   3   -4.97    8.51
  -5 -21  -3  -26.27   23.04
  -5 -21  -3   13.87   17.89
   5 -21   4   24.91    9.70
   5 -21   4   19.48    7.47
  -5 -21  -4  -10.94   23.65
  -5 -21  -4    7.32   31.64
   5  21   5   38.29   18.59
   5 -21   5    8.50    4.21
   5 -21   5    4.77    5.47
  -5 -21  -5    7.98   19.85
   5  21   6   28.96   19.58
  -5 -21  -6  -19.91   32.60
   5  21   7    3.16   19.67
  -5 -21  -7  -11.41   22.75
   5  21   8   48.99   32.59
  -5 -21  -8   -9.57   37.97
   5  21   9  -31.33   21.26
  -5 -21  -9  -20.23   24.26
  -5  23   9   -2.79   10.88
   5 -23  -9  -24.83   23.88
  -5 -23   9   -8.31   17.13
  -5 -23   9  -38.78   27.40
  -5  23   8    9.27   11.07
   5 -23  -8   25.27   21.42
  -5 -23   8   -1.43   16.79
  -5 -23   8   35.20   25.13
  -5  23   7   -4.25   10.31
   5 -23  -7   -0.65   12.55
  -5 -23   7   12.44   17.41
  -5 -23   7   20.28   24.72
  -5  23   6   29.14   16.82
   5 -23  -6   52.92   12.40
  -5 -23   6   17.62   28.65
  -5 -23   6   34.24   40.94
  -5  23   5    0.29    8.97
   5 -23  -5  -17.48   18.01
  -5 -23   5   22.71   16.66
  -5 -23   5   -2.72   24.06
  -5  23   4   25.86    9.30
   5 -23  -4   28.08   18.29
  -5 -23   4   13.88   17.51
  -5 -23   4    4.43   24.32
   5 -23  -3   28.91   11.43
   5 -23  -3   25.67   10.56
  -5 -23   3  -25.48   23.54
  -5 -23   3    8.55   17.09
   5 -23  -2    6.43   10.65
   5 -23  -2   19.76    9.85
  -5 -23   2  -27.62   23.81
  -5 -23   2    2.04   17.96
   5 -23  -1    1.22    9.67
   5 -23  -1   -3.37   14.34
  -5 -23   1  -28.80   23.57
  -5 -23   1   15.87   31.30
   5 -23   0   19.12    8.93
   5 -23   0   14.71   12.86
  -5 -23   0  -17.66   23.22
  -5 -23   0   -8.86   19.14
   5 -23   1    9.77    8.29
   5 -23   1    9.31    7.10
  -5 -23  -1   -6.35   38.09
  -5 -23  -1   31.31   31.60
   5 -23   2  -19.00   12.32
   5 -23   2    1.27    6.00
  -5 -23  -2  -45.88   23.63
  -5 -23  -2   38.50   19.96
  -5 -23  -3   48.71   40.49
  -5 -23  -3   19.51   34.82
  -5 -23  -4   -9.89   25.60
  -5 -23  -4   14.50   22.10
  -5 -23  -5   -7.00   22.40
   6   0 -25   21.08   30.31
  -6   0  25    7.60   21.55
   6   0 -24   98.09   29.37
  -6   0  24   33.69   20.92
   6   0 -23   -4.55   23.92
  -6   0  23  -10.59   19.30
   6   0 -22   42.04   23.48
  -6   0  22   44.58   18.61
   6   0 -21    6.83   20.92
  -6   0  21   -5.61   17.54
   6   0 -20   39.05   20.16
  -6   0  20   17.61   16.79
   6   0 -19   15.50   18.71
  -6   0  19  -13.14   15.70
   6   0 -18  650.71   32.65
  -6   0  18  657.12   30.61
   6   0 -17  -25.91   16.55
  -6   0  17   12.26   14.82
   6   0 -16   66.19   16.61
  -6   0  16   48.59   15.09
   6   0 -15   11.39   14.76
  -6   0  15  -32.23   20.88
   6   0 -14  314.81   19.61
  -6   0  14  266.69   17.19
   6   0 -13    6.25   20.08
  -6   0  13    8.88   11.05
   6   0 -12   37.11   12.57
  -6   0  12   44.23   11.08
   6   0 -11   -4.01   10.42
  -6   0  11    5.05    9.61
   6   0 -10   20.79   15.30
  -6   0  10    2.25    8.72
   6   0  -9    0.61    9.03
  -6   0   9   13.05    8.23
   6   0  -8  986.11   32.47
  -6   0   8  831.06   23.33
   6   0  -7    0.21    7.69
  -6   0   7   -4.60   12.54
   6   0  -6   33.45    7.66
  -6   0   6   34.56    7.33
   6   0  -5    1.83    6.48
  -6   0   5   15.73    6.48
   6   0  -4  925.76   18.72
  -6   0   4  902.62   19.05
   6   0  -3    0.64    5.07
  -6   0   3    0.02    5.59
   6   0  -2  540.54   11.72
  -6   0   2  514.39   12.00
  -6   0   1    9.76    5.02
  -6   0   1    2.08    6.59
  -6   0   0 1419.35   31.80
  -6   0   0 1375.49   26.67
  -6   0  -1   -9.04    7.67
  -6   0  -1    4.80    3.68
  -6   0  -2  966.66   18.35
  -6   0  -2  913.07   14.63
  -6   0  -3   -0.21    8.16
  -6   0  -3    7.65    5.90
  -6   0  -4   53.75    6.54
   6   0   5    0.36    4.94
  -6   0  -5   -4.66    6.53
   6   0   6 2047.85   41.87
  -6   0  -6 2020.07   39.10
   6   0   7    3.59    9.18
  -6   0  -7    6.79    4.79
   6   0   8  336.24   14.58
  -6   0  -8  333.49    9.23
   6   0   9    7.43    6.50
  -6   0  -9   -4.82    5.71
   6   0  10    8.22   11.06
  -6   0 -10    1.65    6.03
   6   0  11    5.65    7.34
  -6   0 -11    6.80   10.37
   6   0  12    4.77   12.55
  -6   0 -12   -6.16    7.56
   6   0  13   -3.29    8.59
  -6   0 -13   15.75    8.48
   6   0  14   14.80    9.22
  -6   0 -14   -7.86   14.88
   6   0  15    2.48    9.66
  -6   0 -15    1.29   10.06
   6   0  16   -5.36   16.77
  -6   0 -16    2.43   17.54
   6   0  17   -6.11   17.56
  -6   0 -17   -0.22   12.66
   6   0  18   37.31   18.54
  -6   0 -18  -23.09   13.53
   6   0  19  -26.79   18.95
  -6   0 -19   17.87   24.00
   6   2 -25    2.95   29.44
  -6   2  25  -10.36   21.79
  -6  -2  25  -25.31   22.92
   6  -2 -25   -8.23   29.02
   6   2 -24   16.20   27.71
  -6   2  24   12.48   33.20
  -6  -2  24    4.65   21.00
   6  -2 -24   41.69   27.90
   6   2 -23    2.70   24.37
  -6   2  23  -27.27   18.26
  -6  -2  23   42.83   31.85
   6  -2 -23   -9.30   24.71
   6   2 -22   -8.20   22.30
  -6   2  22   37.21   17.51
  -6  -2  22    0.41   19.91
   6  -2 -22   27.69   23.20
   6   2 -21   21.75   21.20
  -6   2  21  -21.40   26.88
  -6  -2  21   27.32   17.70
   6  -2 -21  -13.85   21.34
   6   2 -20   36.62   20.17
  -6   2  20   10.74   16.27
  -6  -2  20    2.69   29.21
   6  -2 -20   -7.83   20.02
   6   2 -19  170.74   23.23
  -6   2  19  166.71   18.90
  -6  -2  19  175.02   19.28
   6  -2 -19  201.80   23.53
   6   2 -18   78.43   19.12
  -6   2  18   63.18   15.86
  -6  -2  18   78.31   17.99
   6  -2 -18   85.56   19.11
   6   2 -17  136.46   19.34
  -6   2  17   91.37   26.08
  -6  -2  17  131.32   17.08
   6  -2 -17  119.43   19.34
   6   2 -16  -25.26   15.17
  -6   2  16    9.70   13.08
  -6  -2  16    2.09   14.00
   6  -2 -16    5.49   15.24
   6   2 -15   62.46   15.84
  -6   2  15   60.72   13.16
  -6  -2  15   38.94   24.56
   6  -2 -15   54.27   15.67
   6   2 -14   -6.80   21.83
  -6   2  14  -14.73   19.25
  -6  -2  14   11.49   13.12
   6  -2 -14   13.00   13.39
   6   2 -13   98.97   22.66
  -6   2  13   69.82   11.96
  -6  -2  13   72.92   21.43
   6  -2 -13   78.04   13.50
   6   2 -12   24.69   11.94
  -6   2  12   17.29   10.12
  -6  -2  12   22.17   11.30
   6  -2 -12   47.26   18.44
   6   2 -11   46.78   11.76
  -6   2  11   50.23    9.73
  -6  -2  11   59.51   17.50
   6  -2 -11   48.22   10.69
   6   2 -10   57.67   10.76
  -6   2  10   46.18    8.74
  -6  -2  10   47.81   10.32
   6  -2 -10   46.93   10.11
   6   2  -9   14.41    9.38
  -6   2   9   -2.92   12.82
  -6  -2   9    9.50    9.85
   6  -2  -9    0.89   13.58
   6   2  -8    6.23    8.61
  -6   2   8    3.83    7.22
  -6  -2   8   -2.39   14.69
   6  -2  -8   -2.08    7.90
  -6   2   7  385.24   17.51
  -6  -2   7  352.57   14.44
   6  -2  -7  431.34   19.16
   6   2  -6    9.71    7.33
  -6   2   6    4.04    6.15
  -6  -2   6    7.21    7.98
   6  -2  -6   10.54   10.55
   6   2  -5  153.82    8.65
  -6   2   5  167.56    7.46
  -6  -2   5  152.34    9.23
   6  -2  -5  162.37   11.45
   6   2  -4  453.57   12.13
  -6   2   4  418.21   13.85
  -6  -2   4  416.72   12.60
   6   2  -3  342.53   14.96
  -6   2   3  328.32    8.48
  -6  -2   3  326.87   11.09
   6  -2  -3  341.65    8.19
  -6   2   2 1597.77   30.18
  -6  -2   2 1658.81   35.98
   6  -2  -2 1600.28   33.21
  -6  -2   2 1696.65   32.12
  -6   2   1  352.03   10.63
  -6   2   1  358.95    6.80
  -6  -2   1  375.61   10.99
  -6  -2   1  359.18    9.09
  -6   2   0  693.28   14.88
  -6   2   0  720.40   10.42
  -6  -2   0  722.32   16.63
  -6  -2   0  730.31   18.35
  -6   2  -1   13.78    4.46
  -6   2  -1   18.91    5.67
  -6  -2  -1    7.71    6.52
  -6  -2  -1    9.43    4.92
  -6   2  -2  383.35    6.02
  -6   2  -2  389.10    7.27
  -6  -2  -2  422.04   12.14
  -6  -2  -2  402.61   12.75
  -6   2  -3  333.13    7.26
  -6   2  -3  365.53    9.55
  -6  -2  -3  384.72   11.90
  -6  -2  -3  355.76    8.53
   6   2   4   46.14    6.61
  -6   2  -4   65.73    6.80
  -6   2  -4   48.29    4.76
  -6  -2  -4   56.07    5.45
   6   2   5   11.33    6.15
  -6   2  -5    8.94    3.21
   6  -2   5    9.29    3.77
  -6  -2  -5   -8.69    8.38
   6   2   6    0.97    6.48
  -6   2  -6    5.06    5.56
   6  -2   6    3.64    6.68
  -6  -2  -6    0.48    8.77
   6   2   7   71.08    7.58
  -6   2  -7   65.05    7.05
   6  -2   7   55.52    7.87
  -6  -2  -7   71.84   10.10
   6   2   8   23.16   11.75
  -6   2  -8   16.91    7.08
   6  -2   8   39.34    8.16
  -6  -2  -8   28.16   10.02
   6   2   9   14.47    7.50
  -6   2  -9   -0.79    5.13
   6  -2   9    2.76    5.37
  -6  -2  -9   13.25   10.25
  -6   2 -10    4.94    5.69
   6   2  10    3.10   12.77
   6  -2  10   -1.51    6.13
  -6  -2 -10    3.41    6.90
   6   2  11    8.83    8.67
  -6   2 -11   12.94    9.80
   6  -2  11    6.10   10.48
  -6  -2 -11    7.90    7.80
  -6   2 -12    6.07    7.02
   6   2  12    8.43    9.07
   6  -2  12   12.21    6.91
  -6  -2 -12   -2.28    8.17
  -6   2 -13   28.54   12.96
   6   2  13   28.90   15.68
   6  -2  13   29.69    7.89
  -6  -2 -13   58.30   14.70
   6   2  14    1.18   16.43
  -6   2 -14   18.65    8.65
   6  -2  14    3.97   12.97
  -6  -2 -14   -0.68    9.96
  -6   2 -15    4.09   14.85
   6   2  15    6.30   10.80
   6  -2  15   23.47   14.28
  -6  -2 -15   10.19   17.87
  -6   2 -16   51.12   11.37
   6   2  16   74.55   12.39
   6  -2  16   40.14   15.97
  -6  -2 -16   44.96   13.49
  -6   2 -17   10.06   17.62
   6   2  17   -8.53   12.21
   6  -2  17  -12.79   10.05
  -6  -2 -17    3.17   22.12
  -6   2 -18  -26.48   20.99
   6   2  18    8.37   11.83
   6  -2  18   -6.24   10.42
  -6  -2 -18   13.85   14.43
  -6   2 -19   18.60   13.82
   6   2  19   10.01   13.05
   6  -2  19   -0.91   10.65
  -6  -2 -19   12.79   26.14
   6   4 -24   56.60   43.93
  -6   4  24    8.23   20.78
  -6  -4  24   43.33   23.23
   6  -4 -24   38.15   45.67
   6   4 -23   51.91   41.57
  -6   4  23   -3.78   19.08
  -6  -4  23   11.84   21.67
   6  -4 -23  -17.47   38.41
   6   4 -22  165.25   42.11
  -6   4  22  164.90   22.19
  -6  -4  22  193.70   38.75
   6  -4 -22  185.50   27.84
   6   4 -21   54.94   34.46
  -6   4  21   47.84   27.89
  -6  -4  21    8.52   20.01
   6  -4 -21   39.34   22.18
   6   4 -20   52.67   32.55
  -6   4  20   40.40   16.00
  -6  -4  20    3.51   18.46
   6  -4 -20   10.75   20.30
   6   4 -19  126.81   20.96
  -6   4  19  143.29   17.35
  -6  -4  19  154.72   20.18
   6  -4 -19  130.05   22.00
   6   4 -18  129.67   19.76
  -6   4  18  137.35   16.68
  -6  -4  18  150.39   18.72
   6  -4 -18  162.63   20.79
   6   4 -17  101.68   17.57
  -6   4  17   65.45   22.10
  -6  -4  17   61.46   17.86
   6  -4 -17   76.86   17.28
   6   4 -16   19.43   15.89
  -6   4  16    4.46   12.85
  -6  -4  16   24.22   15.70
   6  -4 -16   16.19   14.96
   6   4 -15   25.56   15.03
  -6   4  15   14.71   12.22
  -6  -4  15   41.22   23.71
   6  -4 -15   18.80   14.45
   6   4 -14   47.12   23.54
  -6   4  14   60.40   12.30
  -6  -4  14   59.12   14.66
   6  -4 -14   56.18   13.95
   6   4 -13   25.47   13.53
  -6   4  13   13.31   17.46
  -6  -4  13   -0.97   13.95
   6  -4 -13   30.43   12.33
   6   4 -12   76.53   13.30
  -6   4  12   69.89   10.34
  -6  -4  12   70.78   13.48
   6  -4 -12   67.91   11.64
   6   4 -11   40.78   18.50
  -6   4  11   41.52    9.34
  -6  -4  11   43.11   12.41
   6  -4 -11   68.35   16.98
   6   4 -10   24.03   10.35
  -6   4  10   11.95    8.13
  -6  -4  10    7.43   17.53
   6  -4 -10   15.49    9.27
  -6   4   9   45.15   12.58
  -6  -4   9   34.49   10.99
   6  -4  -9   22.33    8.56
   6   4  -8  480.56   16.36
  -6   4   8  438.49   12.92
  -6  -4   8  429.95   17.32
   6  -4  -8  439.60   19.81
   6   4  -7  457.07   15.97
  -6   4   7  464.72   12.36
  -6  -4   7  435.21   24.96
   6  -4  -7  465.17   13.85
   6   4  -6  489.26   21.71
  -6   4   6  441.16   15.71
  -6  -4   6  416.12   22.65
   6  -4  -6  440.55   17.48
   6   4  -5  546.98   21.97
  -6   4   5  525.82   11.13
  -6  -4   5  533.43   16.69
   6  -4  -5  503.89   16.22
   6   4  -4   11.38   11.62
  -6   4   4   -2.09    6.48
  -6  -4   4   -6.35    8.03
   6  -4  -4   -6.05    7.56
  -6   4   3   50.09    6.47
  -6  -4   3   39.51    8.53
   6  -4  -3   34.72    6.73
  -6   4   2  933.58   17.10
  -6  -4   2  917.55   22.64
   6  -4  -2  913.65   17.03
  -6  -4   2  925.62   24.48
  -6   4   1    6.01    2.87
  -6  -4   1   14.64    7.63
   6  -4  -1    7.13    2.80
  -6  -4   1   11.24    6.19
  -6   4   0  371.43    7.43
  -6   4   0  358.51    6.37
  -6  -4   0  374.71   13.15
  -6  -4   0  361.43   10.32
  -6   4  -1    4.54    2.45
  -6   4  -1    7.85    3.41
  -6  -4  -1   -1.80    7.71
  -6  -4  -1    8.75    5.81
  -6   4  -2  164.48    3.26
  -6   4  -2  178.12    4.17
  -6  -4  -2  183.88   10.71
  -6  -4  -2  164.59   11.76
   6   4   3  163.92    8.98
  -6   4  -3  178.71    4.30
  -6   4  -3  159.08    3.38
  -6  -4  -3  183.47   11.89
   6   4   4    5.60   11.39
  -6   4  -4   10.39    2.98
  -6   4  -4    2.88    2.53
  -6  -4  -4    6.25    6.07
   6   4   5   -3.26    7.49
  -6   4  -5    6.25    3.80
  -6   4  -5    8.26    3.03
  -6  -4  -5    4.80    6.33
   6   4   6   53.61    8.22
  -6   4  -6   56.36    4.43
   6  -4   6   61.01    3.22
  -6  -4  -6   63.82    7.29
   6   4   7  -15.22   12.88
  -6   4  -7   12.28    4.73
   6  -4   7   11.24    5.21
  -6  -4  -7   11.98    6.77
  -6   4  -8  148.47    7.45
   6   4   8  157.71   10.12
   6  -4   8  167.65    5.48
  -6  -4  -8  159.30   14.36
   6   4   9   37.56   14.03
  -6   4  -9   16.77    6.70
   6  -4   9   14.13    4.36
  -6  -4  -9    7.19   12.53
  -6   4 -10   31.69    8.13
   6   4  10   17.43    9.38
   6  -4  10    8.99    4.99
  -6  -4 -10    5.12    8.60
  -6   4 -11    2.38    5.80
   6   4  11    6.02   15.11
   6  -4  11   16.35    8.73
  -6  -4 -11    0.27    8.89
  -6   4 -12   22.92   10.15
   6   4  12   20.14   10.24
   6  -4  12   10.39    6.04
  -6  -4 -12   11.32   15.06
  -6   4 -13   -0.43    7.17
   6   4  13    4.65   10.47
   6  -4  13    1.29   10.51
  -6  -4 -13   12.07    9.99
  -6   4 -14   12.33    7.99
   6   4  14   14.18   10.86
   6  -4  14   28.53   11.66
  -6  -4 -14   -0.22   10.45
  -6   4 -15   41.24   14.44
   6   4  15   52.16   19.74
   6  -4  15   37.98    8.21
  -6  -4 -15   33.08   19.32
  -6   4 -16   44.17   10.37
   6   4  16   18.47   20.55
   6  -4  16   13.49    8.61
  -6  -4 -16   22.27   13.59
  -6   4 -17   -9.08   10.76
   6   4  17   -7.02   19.82
   6  -4  17    7.66    8.27
  -6  -4 -17  -20.40   23.33
  -6   4 -18    7.21   18.09
   6   4  18    4.74   13.50
   6  -4  18   33.70    8.94
  -6  -4 -18   16.40   15.75
   6   6 -24  -40.98   44.33
  -6   6  24   16.55   20.84
  -6  -6  24   12.88   37.61
   6  -6 -24   26.08   28.44
   6   6 -23  -27.76   41.00
  -6   6  23    5.32   19.14
  -6  -6  23    1.14   22.47
   6  -6 -23   -4.69   25.68
   6   6 -22   49.66   38.62
  -6   6  22   63.16   18.85
  -6  -6  22   14.05   22.85
   6  -6 -22   91.53   40.26
   6   6 -21   21.67   34.69
  -6   6  21   45.53   27.52
  -6  -6  21  -20.33   20.35
   6  -6 -21  -12.31   33.41
   6   6 -20    5.47   32.75
  -6   6  20  -21.08   15.76
  -6  -6  20  -28.54   19.49
   6  -6 -20  -12.77   31.13
   6   6 -19   12.61   18.53
  -6   6  19   -1.22   14.75
  -6  -6  19  -25.99   29.52
   6  -6 -19   13.56   17.56
   6   6 -18   33.44   18.26
  -6   6  18   39.48   14.40
  -6  -6  18   15.04   18.28
   6  -6 -18   36.12   17.60
   6   6 -17   38.64   17.28
  -6   6  17   26.44   13.47
  -6  -6  17    5.75   27.66
   6  -6 -17   11.29   16.38
   6   6 -16   -2.70   15.10
  -6   6  16   17.76   19.66
  -6  -6  16  -22.79   15.65
   6  -6 -16   27.90   14.54
   6   6 -15  -35.16   24.03
  -6   6  15  -14.00   11.11
  -6  -6  15   -4.99   25.81
   6  -6 -15  -17.00   13.92
   6   6 -14    1.00   13.29
  -6   6  14   20.85   11.08
  -6  -6  14   23.09   15.57
   6  -6 -14   16.72   12.67
   6   6 -13   78.07   15.35
  -6   6  13   72.66   10.76
  -6  -6  13   70.61   25.18
   6  -6 -13  114.96   12.97
   6   6 -12   95.89   13.58
  -6   6  12   70.46    9.77
  -6  -6  12   83.79   15.66
   6  -6 -12   88.38   11.61
   6   6 -11   -4.27   11.69
  -6   6  11   17.52    8.26
  -6  -6  11    3.10   13.20
   6  -6 -11   -4.66    9.41
   6   6 -10    7.83   10.63
  -6   6  10    4.30   11.11
  -6  -6  10   -1.72   19.25
   6  -6 -10  -11.96   13.82
   6   6  -9   -4.22   10.25
  -6   6   9    4.35   11.19
  -6  -6   9   -4.64   11.46
   6  -6  -9    4.30   12.72
   6   6  -8   72.73   11.53
  -6   6   8   84.36   10.93
  -6  -6   8   70.01   12.93
   6  -6  -8   65.40    8.18
   6   6  -7  950.43   26.06
  -6   6   7  910.09   18.87
  -6  -6   7  862.04   38.41
   6  -6  -7  914.14   27.70
   6   6  -6  339.92   14.29
  -6   6   6  313.94    8.62
  -6  -6   6  317.98   23.72
   6  -6  -6  322.56   10.05
   6   6  -5   42.52   14.38
  -6   6   5   20.83    4.48
  -6  -6   5   21.84   10.22
   6  -6  -5   17.32    8.78
   6   6  -4   -2.98    8.83
  -6   6   4    6.59    5.82
  -6  -6   4  -10.17    9.46
   6  -6  -4   -2.36    7.31
  -6   6   3  267.15    7.67
  -6  -6   3  273.97   13.46
   6  -6  -3  279.92    6.73
  -6  -6   3  290.51   10.96
  -6   6   2  871.73   13.81
  -6  -6   2  870.86   24.22
   6  -6  -2  900.44   15.90
  -6  -6   2  899.69   20.23
  -6   6   1  274.26    4.99
  -6  -6   1  299.01   20.25
   6  -6  -1  253.50    5.37
  -6  -6   1  279.55   10.30
  -6   6   0  550.26    5.78
  -6   6   0  568.69    5.99
  -6  -6   0  496.02   25.51
  -6  -6   0  560.19   14.79
  -6  -6  -1  491.48   17.71
  -6  -6  -1  496.29   19.51
  -6  -6  -2  224.94   13.25
  -6  -6  -2  213.18   14.74
   6   6   3  193.29   10.87
  -6  -6  -3  191.78   14.36
   6   6   4  165.40   16.20
  -6  -6  -4  170.85   14.74
   6   6   5    3.45    8.81
  -6  -6  -5   29.53   12.01
   6   6   6  148.21   10.74
  -6  -6  -6  138.86    9.59
   6   6   7  185.39   18.27
  -6   6  -7  192.52    4.04
  -6  -6  -7  203.88   10.78
   6   6   8   89.42   10.70
   6  -6   8   88.38    4.29
  -6  -6  -8   87.86    9.56
   6   6   9   98.95   17.41
  -6   6  -9   94.85    4.53
   6  -6   9   89.19    5.63
  -6  -6  -9  107.57   10.15
  -6   6 -10    1.42    6.97
   6   6  10   22.20   10.14
   6  -6  10   10.58    6.14
  -6  -6 -10   19.56   15.06
  -6   6 -11   15.37    8.70
   6   6  11   12.07   10.71
   6  -6  11   23.08    7.02
  -6  -6 -11   30.45   10.34
  -6   6 -12   79.76   11.07
   6   6  12  100.57   19.39
   6  -6  12   84.76    5.84
  -6  -6 -12   78.96   11.78
  -6   6 -13   22.31   11.21
   6   6  13   23.26   19.20
   6  -6  13   18.02    9.02
  -6  -6 -13   23.67   18.12
  -6   6 -14   25.23   12.93
   6   6  14   53.40   13.02
   6  -6  14   23.37    6.34
  -6  -6 -14   35.51   12.26
  -6   6 -15  -15.13    8.62
   6   6  15   14.27   13.31
   6  -6  15    2.12    6.36
  -6  -6 -15  -15.35   19.82
  -6   6 -16   -2.87    9.67
   6   6  16    5.97   13.75
   6  -6  16    4.19    6.86
  -6  -6 -16    6.81   13.15
  -6   6 -17    4.28   10.28
   6   6  17   34.62   14.88
   6  -6  17   24.59   11.67
  -6  -6 -17   -7.21   14.96
  -6   6 -18   19.81   17.08
   6   6  18   25.46   14.80
   6  -6  18   23.09   12.05
  -6  -6 -18  -10.02   16.70
   6   8 -23    1.09   24.84
  -6   8  23  -15.66   19.28
  -6  -8  23   -3.48   37.71
   6  -8 -23   20.00   25.62
   6   8 -22    8.11   25.19
  -6   8  22   20.75   29.05
  -6  -8  22   70.40   23.06
   6  -8 -22  -12.96   23.41
   6   8 -21  -51.87   34.81
  -6   8  21   30.14   27.86
  -6  -8  21   17.18   21.34
   6  -8 -21   -3.47   21.63
   6   8 -20    7.42   32.80
  -6   8  20   30.25   16.49
  -6  -8  20    5.60   21.21
   6  -8 -20   21.22   20.64
   6   8 -19   74.62   20.42
  -6   8  19   62.38   16.24
  -6  -8  19   92.24   20.72
   6  -8 -19   80.09   32.12
   6   8 -18    6.50   17.59
  -6   8  18    4.43   13.67
  -6  -8  18   -5.28   19.25
   6  -8 -18   23.82   27.15
   6   8 -17   12.17   17.55
  -6   8  17   11.20   13.32
  -6  -8  17  -21.83   17.57
   6  -8 -17   26.61   26.20
   6   8 -16   42.35   16.17
  -6   8  16   23.31   13.04
  -6  -8  16   50.37   19.02
   6  -8 -16   42.31   15.54
   6   8 -15   18.38   25.06
  -6   8  15   11.65   11.54
  -6  -8  15   16.25   17.36
   6  -8 -15    9.60   13.98
   6   8 -14   48.69   15.11
  -6   8  14   40.50   17.22
  -6  -8  14   34.84   16.72
   6  -8 -14   20.77   12.99
   6   8 -13   35.45   14.07
  -6   8  13    8.79   16.12
  -6  -8  13   30.93   25.94
   6  -8 -13   16.84   11.75
   6   8 -12   -5.40   19.59
  -6   8  12    5.32   14.58
  -6  -8  12  -16.38   15.65
   6  -8 -12    3.85   10.18
   6   8 -11  104.51   13.20
  -6   8  11   99.89   14.89
  -6  -8  11   68.18   16.95
   6  -8 -11   94.54   10.99
   6   8 -10   50.43   12.45
  -6   8  10   42.13   12.99
  -6  -8  10   21.21   14.90
   6  -8 -10   46.85    9.28
   6   8  -9    6.14   11.03
  -6   8   9   22.25   11.15
  -6  -8   9    4.89   13.64
   6  -8  -9   -6.22   12.52
   6   8  -8   -8.25   10.76
  -6   8   8   13.21    9.76
  -6  -8   8  -10.01   13.05
   6  -8  -8   -7.98   11.59
   6   8  -7   16.18   10.70
  -6   8   7    9.53    5.52
  -6  -8   7   35.36   20.47
   6  -8  -7   -7.17    6.76
   6   8  -6    4.16   10.65
  -6   8   6    7.18    4.91
  -6  -8   6   11.07   12.33
   6  -8  -6   18.16    6.07
  -6   8   5   91.98    7.51
  -6  -8   5   84.26   13.19
   6  -8  -5   93.78    6.45
  -6   8   4    5.76    3.38
  -6  -8   4   34.01   11.16
   6  -8  -4   -1.83    7.30
  -6  -8   4  -10.65    8.64
  -6   8   3  325.46    7.63
  -6  -8   3  268.00   24.65
   6  -8  -3  305.16    9.69
  -6  -8   3  303.15   12.42
  -6   8   2  563.53    8.76
  -6  -8   2  526.27   20.82
   6  -8  -2  534.38   10.46
  -6  -8   2  541.53   15.78
  -6   8   1   25.83    2.04
  -6  -8   1   31.85   11.55
   6  -8  -1   23.63    2.56
  -6  -8   1   26.21    8.57
  -6  -8   0  246.64   15.24
  -6  -8   0  244.01   11.47
  -6  -8  -1  345.58   25.66
  -6  -8  -1  358.40   19.75
  -6  -8  -2   47.32   12.25
  -6  -8  -2   30.20   14.50
   6   8   3   -0.38    9.46
  -6  -8  -3   14.93   13.44
   6   8   4   21.87   15.95
  -6  -8  -4   28.36    8.97
   6   8   5  228.90   13.51
  -6  -8  -5  257.37   12.57
   6   8   6  -13.19   10.01
  -6  -8  -6   -3.35    9.09
   6   8   7   10.33   10.43
  -6  -8  -7   16.44    9.98
   6   8   8   23.01   17.50
   6   8   9    8.94   11.32
  -6  -8  -9    6.14   10.21
  -6   8 -10   -1.56    3.98
   6   8  10   13.80   17.83
   6  -8  10    6.38    3.17
  -6  -8 -10  -10.93   10.91
  -6   8 -11    2.73    5.82
   6   8  11   11.03   11.76
   6  -8  11    3.70    2.90
  -6  -8 -11   11.95   18.60
  -6   8 -12    6.50    7.76
   6   8  12    0.97   12.08
   6  -8  12    1.49    3.59
  -6  -8 -12   17.02   11.86
  -6   8 -13    5.91    5.80
   6   8  13   17.49   12.79
   6  -8  13    3.14    6.87
  -6  -8 -13   11.64   12.90
  -6   8 -14   -7.93   10.68
   6   8  14    5.40   22.27
   6  -8  14    8.83    4.87
  -6  -8 -14   17.41   21.02
  -6   8 -15   -9.00   11.88
   6   8  15   15.42   23.73
   6  -8  15   -5.03    8.35
  -6  -8 -15   15.08   14.10
  -6   8 -16   -2.24   12.02
   6   8  16   11.61   15.55
   6  -8  16   -1.73    8.96
  -6  -8 -16  -19.57   23.12
  -6   8 -17    6.09   11.58
   6   8  17   18.94   16.52
   6  -8  17   12.44    9.88
  -6  -8 -17   52.53   15.48
   6 -10 -23    9.04   43.94
   6  10 -22   -9.87   24.61
  -6  10  22    7.48   28.68
  -6 -10  22  -25.23   37.56
   6 -10 -22   -6.88   39.78
   6  10 -21   16.15   35.81
  -6  10  21  -28.55   28.69
  -6 -10  21  -15.31   23.52
   6 -10 -21  -18.70   21.85
   6  10 -20  -14.69   33.71
  -6  10  20   10.10   16.02
  -6 -10  20  -14.37   21.71
   6 -10 -20   36.07   20.28
   6  10 -19   66.75   32.93
  -6  10  19   61.73   16.71
  -6 -10  19   75.39   23.91
   6 -10 -19  113.47   20.51
   6  10 -18   34.28   19.53
  -6  10  18   70.81   15.57
  -6 -10  18   26.61   21.96
   6 -10 -18   40.78   18.85
   6  10 -17  -18.84   17.64
  -6  10  17   10.49   13.62
  -6 -10  17  -13.30   20.08
   6 -10 -17  -10.69   16.83
   6  10 -16   60.62   17.89
  -6  10  16   39.71   13.64
  -6 -10  16   39.82   31.51
   6 -10 -16   44.63   26.24
   6  10 -15   82.67   27.62
  -6  10  15   90.22   12.78
  -6 -10  15   77.58   19.74
   6 -10 -15   53.53   23.73
   6  10 -14  -16.54   14.93
  -6  10  14    9.88   10.52
  -6 -10  14   19.44   30.93
   6 -10 -14  -15.43   20.21
   6  10 -13   52.88   15.52
  -6  10  13   56.75   10.80
  -6 -10  13   46.54   19.20
   6 -10 -13   31.80   12.42
   6  10 -12   -8.57   21.75
  -6  10  12    8.32    8.80
  -6 -10  12   -6.63   17.62
   6 -10 -12   -0.61   10.88
   6  10 -11   48.39   13.49
  -6  10  11   45.80    8.80
  -6 -10  11   66.66   17.57
   6 -10 -11   22.99   10.60
   6  10 -10    8.92   12.51
  -6  10  10   -5.46    7.61
  -6 -10  10   13.88   15.92
   6 -10 -10   14.11    8.96
   6  10  -9   31.84   12.64
  -6  10   9   38.36   11.32
  -6 -10   9   46.40   25.22
   6 -10  -9   34.69    8.51
   6  10  -8   35.66   19.44
  -6  10   8   36.64    9.79
  -6 -10   8   29.84   15.47
   6 -10  -8   41.37   12.38
   6  10  -7  102.92   14.13
  -6  10   7   95.25    6.36
  -6 -10   7  121.17   16.63
   6 -10  -7   97.67   11.85
  -6  10   6   57.91    7.95
  -6 -10   6   75.36   15.42
   6 -10  -6   78.66   11.09
  -6 -10   6   50.25   10.79
  -6  10   5    2.42    4.18
  -6 -10   5   46.02   21.73
   6 -10  -5    8.73    5.53
  -6 -10   5    7.61    9.83
  -6  10   4   -2.76    3.43
  -6 -10   4    5.69   12.71
   6 -10  -4    3.35    7.19
  -6 -10   4   -1.33    9.37
  -6  10   3   17.35    4.60
  -6 -10   3   -5.65   12.90
   6 -10  -3    9.82    6.30
  -6 -10   3   -2.52    9.49
  -6  10   2   12.87    3.63
  -6 -10   2    9.13   21.14
   6 -10  -2   22.07    4.98
  -6 -10   2    9.89   15.58
  -6  10   1  857.95   10.61
   6 -10  -1  797.40   11.78
  -6 -10   1  825.35   23.42
  -6 -10   1  822.30   29.67
  -6 -10   0  366.25   19.80
  -6 -10   0  357.68   15.12
  -6 -10  -1   16.24   21.95
  -6 -10  -1   14.72    9.98
  -6 -10  -2  249.89   18.34
  -6 -10  -2  263.15   13.62
   6  10   3  430.97   18.49
  -6 -10  -3  429.80   25.12
   6  10   4   24.36   19.62
  -6 -10  -4   29.19   10.60
   6  10   5   19.24   11.53
  -6 -10  -5   34.72   10.88
   6  10   6  223.51   23.23
  -6 -10  -6  183.47   13.86
   6  10   7   36.41   12.25
  -6 -10  -7   73.78   18.83
   6  10   8   65.16   13.14
  -6 -10  -8   62.20   12.14
   6  10   9   51.48   22.13
  -6 -10  -9  105.44   12.82
   6  10  10    4.79   12.58
  -6 -10 -10  -25.26   20.23
   6  10  11  -19.38   13.37
  -6 -10 -11    3.71   12.92
  -6  10 -12   -0.94    4.13
   6  10  12   -0.46   23.04
   6 -10  12    2.41    3.08
  -6 -10 -12   30.42   13.67
  -6  10 -13   -6.43    5.43
   6  10  13   11.49   14.53
   6 -10  13    3.17    4.32
  -6 -10 -13  -38.77   23.18
  -6  10 -14    7.77    6.19
   6  10  14   13.67   15.06
   6 -10  14   10.04    5.44
  -6 -10 -14   19.42   15.18
   6  10  15   23.34   15.99
   6 -10  15   14.63    6.26
  -6 -10 -15    6.98   26.15
   6  10  16   30.02   17.31
  -6 -10 -16    8.66   17.13
   6  10  17    1.73   16.79
  -6 -10 -17   -6.27   27.95
   6 -12 -22  -19.06   26.14
   6  12 -21   52.01   24.29
  -6  12  21    6.90   30.41
  -6 -12  21  -10.89   39.29
   6 -12 -21   35.35   24.93
   6  12 -20  -42.67   33.32
  -6  12  20   -1.72   27.67
  -6 -12  20  -33.75   24.44
   6 -12 -20   50.40   34.62
   6  12 -19   35.87   31.87
  -6  12  19   13.56   15.85
  -6 -12  19    9.82   22.98
   6 -12 -19   18.44   31.08
   6  12 -18  -21.53   19.03
  -6  12  18  -19.30   14.68
  -6 -12  18   -5.80   22.46
   6 -12 -18   10.12   18.25
   6  12 -17   32.69   18.90
  -6  12  17   42.60   14.60
  -6 -12  17    9.92   35.18
   6 -12 -17   40.26   17.79
   6  12 -16   31.11   17.74
  -6  12  16    9.90   13.03
  -6 -12  16   20.00   21.87
   6 -12 -16   14.50   16.20
   6  12 -15   42.35   26.14
  -6  12  15   -3.84   11.64
  -6 -12  15    3.72   32.77
   6 -12 -15   -6.96   14.64
   6  12 -14   -7.78   15.18
  -6  12  14   -3.85   10.74
  -6 -12  14   25.35   19.88
   6 -12 -14   -0.13   13.37
   6  12 -13   68.07   16.90
  -6  12  13   73.12   17.20
  -6 -12  13   51.77   33.81
   6 -12 -13   77.75   21.69
   6  12 -12   -2.14   23.80
  -6  12  12   -5.35   14.40
  -6 -12  12    5.67   19.07
   6 -12 -12    9.76   17.69
   6  12 -11   43.65   14.61
  -6  12  11   23.12    8.52
  -6 -12  11   38.72   19.78
   6 -12 -11   15.88   17.06
   6  12 -10   -3.33   13.36
  -6  12  10    0.50    7.49
  -6 -12  10   50.20   28.66
   6 -12 -10   15.65   15.02
   6  12  -9   29.21   14.48
  -6  12   9   25.30    7.15
  -6 -12   9   13.31   17.32
   6 -12  -9   23.21    8.94
   6  12  -8   58.49   13.85
  -6  12   8   11.83   10.16
  -6 -12   8   22.46   17.59
   6 -12  -8   30.74    8.06
  -6  12   7  290.08    9.27
  -6 -12   7  262.16   35.10
   6 -12  -7  308.19   16.22
  -6 -12   7  306.79   16.12
  -6  12   6   15.34    8.01
  -6 -12   6   52.70   17.13
   6 -12  -6   12.28   10.53
  -6 -12   6   22.84   17.60
  -6  12   5   11.70    7.04
  -6 -12   5    3.94   14.74
   6 -12  -5    6.95    9.65
  -6 -12   5    5.29   10.66
  -6  12   4   26.54    6.33
  -6 -12   4   34.74   15.32
   6 -12  -4   25.32    5.41
  -6 -12   4   26.19   11.19
  -6  12   3   45.97    3.73
  -6 -12   3   40.20   15.29
   6 -12  -3   46.31    7.34
  -6 -12   3   50.03   17.96
  -6  12   2  502.54    7.71
  -6 -12   2  484.40   24.78
   6 -12  -2  480.19    8.92
  -6 -12   2  493.22   19.20
   6 -12  -1  347.76    7.56
  -6 -12   1  354.85   22.57
  -6 -12   1  388.04   16.77
  -6 -12   0  243.22   19.52
  -6 -12   0  257.26   23.24
  -6 -12  -1  118.19   27.33
  -6 -12  -1  109.10   12.91
  -6 -12  -2   48.37   16.85
  -6 -12  -2   42.51   12.46
   6  12   3   -7.85   12.59
  -6 -12  -3   -2.66   11.27
   6  12   4  105.52   14.72
  -6 -12  -4   95.78   20.67
   6  12   5   66.34   13.60
  -6 -12  -5   39.51   12.84
   6  12   6    4.66   13.08
  -6 -12  -6    1.85   12.38
   6  12   7  176.98   25.57
  -6 -12  -7  159.43   23.01
   6  12   8   -6.45   13.36
  -6 -12  -8    3.76   13.08
   6  12   9    3.10   13.93
  -6 -12  -9  -25.61   13.68
   6  12  10   -1.07   22.31
  -6 -12 -10    0.93   13.30
   6  12  11  -12.14   14.88
  -6 -12 -11   -2.21   14.84
   6  12  12   12.07   16.23
  -6 -12 -12  -36.04   24.62
   6  12  13   39.30   16.51
  -6 -12 -13  -25.73   16.07
   6  12  14   10.52   27.32
  -6 -12 -14   -6.53   27.63
   6  12  15    9.97   28.16
  -6 -12 -15    2.23   17.68
   6  12  16   12.06   17.90
  -6 -12 -16   -6.62   33.27
   6  14 -20   23.05   23.30
  -6  14  20   14.49   28.10
  -6 -14  20   -9.56   25.22
   6 -14 -20   15.88   22.31
   6  14 -19   31.06   33.48
  -6  14  19    6.23   26.21
  -6 -14  19   14.94   25.25
   6 -14 -19  -35.52   20.25
   6  14 -18   97.50   21.91
  -6  14  18  113.25   26.73
  -6 -14  18   45.92   26.38
   6 -14 -18  128.80   21.69
   6  14 -17    2.29   19.15
  -6  14  17  -12.14   22.09
  -6 -14  17   -1.01   24.02
   6 -14 -17   -1.06   28.77
   6  14 -16    2.97   18.86
  -6  14  16   12.28   20.75
  -6 -14  16   37.44   36.09
   6 -14 -16   23.08   26.86
   6  14 -15   -7.51   28.02
   6 -14 -15   20.80   15.28
  -6 -14  15   18.34   22.78
   6  14 -14    8.77   17.72
  -6  14  14   28.57   17.69
  -6 -14  14   19.81   35.54
   6 -14 -14   22.75   14.85
   6  14 -13  -37.89   16.81
  -6  14  13   -0.34   10.25
  -6 -14  13  -22.23   21.09
   6 -14 -13   -0.57   13.94
   6  14 -12   -0.88   24.46
  -6  14  12   -5.69    9.19
  -6 -14  12    5.94   33.50
   6 -14 -12   17.75   12.26
   6  14 -11    3.55   15.80
  -6  14  11   -0.58    8.41
  -6 -14  11   44.78   19.61
   6 -14 -11  -18.76   11.37
   6  14 -10   20.21   15.44
  -6  14  10    6.55   12.74
  -6 -14  10   59.40   20.24
   6 -14 -10    3.27   16.99
  -6  14   9   -9.12    7.17
  -6 -14   9    2.70   31.09
   6 -14  -9   -1.09   15.62
  -6 -14   9    1.03   12.78
  -6  14   8   37.76   11.06
  -6 -14   8   52.53   18.85
   6 -14  -8   47.76   15.13
  -6 -14   8   34.66   12.77
  -6  14   7    6.12    6.04
  -6 -14   7   25.08   17.92
   6 -14  -7   21.21   13.07
  -6 -14   7   -5.01   12.19
  -6  14   6   60.11    9.53
  -6 -14   6   71.19   19.17
   6 -14  -6   83.80   12.63
  -6 -14   6   67.71   12.68
  -6  14   5  207.04   10.53
  -6 -14   5  180.70   21.66
   6 -14  -5  190.61   13.84
  -6 -14   5  195.93   14.51
  -6  14   4    8.80    7.32
  -6 -14   4   53.48   27.31
   6 -14  -4    4.36    9.44
  -6 -14   4   11.77   19.13
  -6  14   3  101.48    4.90
  -6 -14   3   87.14   19.21
   6 -14  -3  107.68    9.37
  -6 -14   3  105.61   13.36
  -6  14   2   15.99    3.59
   6 -14  -2   20.89    4.38
  -6 -14   2    7.55   12.72
  -6 -14   2    7.43   17.00
   6 -14  -1  353.49    9.44
  -6 -14   1  286.03   24.63
  -6 -14   1  346.12   17.67
   6 -14   0  226.46    5.62
  -6 -14   0  250.13   23.11
  -6 -14   0  251.27   16.53
  -6 -14  -1   37.22   27.63
  -6 -14  -1    3.02   12.06
  -6 -14  -2  272.72   23.41
  -6 -14  -2  276.34   17.68
  -6 -14  -3   32.00   13.70
   6  14   4   13.99   14.64
  -6 -14  -4   -0.16   22.04
   6  14   5   -4.40   24.82
  -6 -14  -5   28.92   13.74
   6  14   6    2.12   13.96
  -6 -14  -6    7.71   13.40
   6  14   7   15.88   14.71
  -6 -14  -7   15.81   23.41
   6  14   8   31.03   25.00
  -6 -14  -8   12.57   14.80
   6  14   9    3.01   15.78
  -6 -14  -9   26.81   25.02
   6  14  10  -29.23   16.15
  -6 -14 -10  -32.92   16.09
   6  14  11  -11.20   25.64
  -6 -14 -11  -19.06   16.58
   6  14  12   22.81   26.72
  -6 -14 -12   -8.47   16.61
   6  14  13  -17.12   17.30
  -6 -14 -13   -5.73   18.14
   6  14  14   11.90   18.95
  -6 -14 -14  -37.21   20.87
   6  16 -19   63.79   38.90
  -6  16  19   41.23   16.87
  -6 -16  19    9.24   26.81
   6 -16 -19   56.91   38.02
   6  16 -18   31.58   36.42
  -6  16  18   13.62   25.00
  -6 -16  18   10.72   26.01
   6 -16 -18   -2.55   33.22
   6  16 -17   -0.43   20.01
  -6  16  17   31.80   22.54
  -6 -16  17    3.39   26.10
   6 -16 -17   11.13   19.19
   6  16 -16   13.57   19.31
  -6  16  16   -5.60   20.26
  -6 -16  16   11.28   25.24
   6 -16 -16   -3.09   17.68
   6  16 -15    9.14   30.35
  -6  16  15    8.76   11.97
  -6 -16  15   18.84   24.28
   6 -16 -15   -4.56   16.30
   6  16 -14  -30.63   18.50
  -6  16  14   14.47   11.35
  -6 -16  14   -2.07   23.33
   6 -16 -14   18.87   25.36
   6  16 -13   14.72   17.61
  -6  16  13   18.11   10.46
  -6 -16  13   -4.18   23.35
   6 -16 -13   -0.64   23.56
   6  16 -12   20.25   17.34
  -6  16  12  -11.61    9.81
  -6 -16  12   19.14   22.79
   6 -16 -12  -22.85   13.88
  -6  16  11    5.28   14.28
  -6 -16  11    6.56   35.21
   6 -16 -11   -9.46   12.23
  -6 -16  11  -14.89   14.28
  -6  16  10    5.32    8.43
  -6 -16  10   -4.60   21.26
   6 -16 -10   14.77   11.84
  -6 -16  10   12.21   13.95
  -6  16   9    2.07   12.31
  -6 -16   9  -15.81   21.50
   6 -16  -9   17.30   11.17
  -6 -16   9    7.49   13.49
  -6  16   8   -2.31    7.09
  -6 -16   8    8.37   19.66
   6 -16  -8   -3.34   10.12
  -6 -16   8   17.17   13.20
  -6  16   7   50.88   11.12
  -6 -16   7   39.47   20.79
   6 -16  -7   40.96   15.45
  -6 -16   7   31.32   22.01
  -6  16   6   -2.77    9.61
  -6 -16   6    7.47   30.18
   6 -16  -6    2.15   13.12
  -6 -16   6    4.04   12.36
  -6  16   5   24.41    5.78
  -6 -16   5   16.73   18.12
   6 -16  -5   31.70   12.21
  -6 -16   5    1.09   21.37
  -6  16   4    2.32    8.00
  -6 -16   4  -31.81   29.23
   6 -16  -4   -2.29   10.57
  -6 -16   4    5.06   13.03
  -6  16   3   77.98    8.52
   6 -16  -3   80.15   10.78
  -6 -16   3   75.42   14.35
  -6 -16   3   77.08   21.30
  -6  16   2   11.82    6.80
   6 -16  -2   15.44    8.14
  -6 -16   2   -0.46   13.74
  -6 -16   2    0.25   19.56
   6 -16  -1  415.76    9.66
  -6 -16   1  390.87   26.84
  -6 -16   1  421.91   20.84
   6 -16   0   35.48    3.97
   6 -16   0   41.35    5.57
  -6 -16   0   38.54   19.52
  -6 -16   0   64.27   23.38
  -6 -16  -1  445.86   29.24
  -6 -16  -1  388.81   21.48
  -6 -16  -2   79.76   20.26
  -6 -16  -2  112.75   25.73
  -6 -16  -3   43.02   18.86
  -6 -16  -3   -3.59   14.92
   6  16   4    7.23   15.95
  -6 -16  -4  -10.95   15.39
   6  16   5   48.24   16.93
  -6 -16  -5   25.89   15.92
   6  16   6   -4.12   27.12
  -6 -16  -6   -6.09   15.69
   6  16   7   51.47   17.67
  -6 -16  -7   69.05   28.23
   6  16   8    7.40   17.06
  -6 -16  -8   13.07   16.20
   6  16   9   13.20   28.06
  -6 -16  -9   28.66   28.89
   6  16  10   12.24   17.51
  -6 -16 -10   29.24   18.21
   6  16  11   -7.14   18.11
  -6 -16 -11  -13.46   31.05
   6  16  12  -10.82   18.15
  -6 -16 -12   -6.81   20.86
   6  16  13  -24.06   30.96
  -6 -16 -13   -9.54   22.26
   6  18 -17    4.26   23.25
  -6  18  17   13.11   22.60
  -6 -18  17   10.48   42.68
   6 -18 -17  -11.26   20.79
   6  18 -16   -6.15   23.03
  -6  18  16   -9.69   13.48
  -6 -18  16  -11.84   27.19
   6 -18 -16   17.96   31.26
   6  18 -15    6.71   20.29
  -6  18  15   -3.72   12.83
  -6 -18  15  -32.69   40.97
   6 -18 -15   24.13   27.89
  -6  18  14   -2.42   12.00
  -6 -18  14    5.13   26.23
   6 -18 -14   14.37   16.74
  -6 -18  14    1.29   16.63
  -6  18  13   -5.79   10.34
  -6 -18  13    6.14   39.66
   6 -18 -13   -7.23   15.11
  -6 -18  13   12.17   16.32
  -6  18  12    4.07   16.41
  -6 -18  12  -60.99   25.04
   6 -18 -12    7.97   14.11
  -6 -18  12   14.83   16.51
  -6  18  11    2.99    9.56
  -6 -18  11  -50.47   24.22
   6 -18 -11   18.18   12.97
  -6 -18  11   13.80   15.20
  -6  18  10    7.05    9.05
  -6 -18  10  -23.45   23.63
   6 -18 -10    7.34   18.91
  -6 -18  10   16.59   14.64
  -6  18   9   23.82    8.71
  -6 -18   9   60.54   23.46
   6 -18  -9   38.66   19.71
  -6 -18   9    9.09   24.07
  -6  18   8    0.80   12.46
  -6 -18   8  -27.76   35.94
   6 -18  -8   20.48   11.04
  -6 -18   8   -6.70   14.28
  -6  18   7   -3.19    7.48
  -6 -18   7   -4.59   21.96
   6 -18  -7    3.53   10.40
  -6 -18   7   10.19   14.26
  -6  18   6    3.90    7.05
  -6 -18   6   15.92   34.66
   6 -18  -6    5.59    9.63
  -6 -18   6   30.54   14.56
  -6  18   5  114.29   11.80
   6 -18  -5  109.13   10.40
  -6 -18   5   98.24   16.37
  -6 -18   5   94.20   23.49
  -6  18   4   10.83    9.90
   6 -18  -4   23.33    8.22
  -6 -18   4   30.06   14.92
  -6 -18   4   55.86   33.37
  -6  18   3   -0.36    5.64
   6 -18  -3   -6.48    6.93
  -6 -18   3  -13.33   14.36
  -6 -18   3    7.03   19.94
   6 -18  -2  421.78   12.45
  -6 -18   2  339.84   45.90
  -6 -18   2  394.55   22.58
   6 -18  -1   88.35   10.44
   6 -18  -1   94.01    6.57
  -6 -18   1   89.74   22.63
  -6 -18   1   78.39   16.67
   6 -18   0   68.85    8.48
   6 -18   0   70.05    5.37
  -6 -18   0   93.88   35.19
  -6 -18   0   78.15   16.68
   6 -18   1   -5.34    5.99
   6 -18   1   -5.86    5.24
  -6 -18  -1   26.86   20.07
  -6 -18  -1   15.49   24.68
   6 -18   2    5.46    3.79
   6 -18   2    3.38    3.10
  -6 -18  -2   30.38   32.93
  -6 -18  -2   21.11   15.77
  -6 -18  -3    8.58   21.15
  -6 -18  -3   41.90   27.54
  -6 -18  -4   10.51   20.75
  -6 -18  -4  -14.33   16.00
   6  18   5    9.21   18.76
  -6 -18  -5   39.75   27.90
   6  18   6  -16.71   18.66
  -6 -18  -6   74.71   18.21
   6  18   7   44.17   30.98
  -6 -18  -7   -4.61   30.58
   6  18   8   30.36   19.61
  -6 -18  -8   14.21   19.29
   6  18   9    2.90   19.53
  -6 -18  -9   27.87   34.78
   6  18  10   -8.19   19.96
  -6 -18 -10   -3.02   22.18
   6  18  11   17.62   32.77
  -6 -18 -11   22.10   38.68
  -6  20  14    9.75   12.18
  -6 -20  14   44.16   27.74
   6 -20 -14   -6.32   17.31
  -6 -20  14   10.59   29.10
  -6  20  13   27.47   18.52
  -6 -20  13   -0.40   26.98
   6 -20 -13  -14.68   16.33
  -6 -20  13   22.52   17.75
  -6  20  12    8.05   10.48
  -6 -20  12   10.82   26.60
   6 -20 -12  -18.67   24.89
  -6 -20  12  -18.92   16.46
  -6  20  11    7.08   10.46
  -6 -20  11    8.46   25.58
   6 -20 -11   15.11   22.45
  -6 -20  11  -19.59   26.14
  -6  20  10    6.79   15.12
  -6 -20  10  -13.81   25.33
   6 -20 -10    4.80   13.30
  -6 -20  10   -7.11   15.77
  -6  20   9    3.68    9.12
  -6 -20   9    1.72   24.53
   6 -20  -9    0.67   12.42
  -6 -20   9    6.69   15.82
  -6  20   8   -0.98   13.81
  -6 -20   8    2.94   38.75
   6 -20  -8    3.78   12.38
  -6 -20   8   -3.41   15.44
  -6  20   7   10.38   13.53
  -6 -20   7  -19.58   25.11
   6 -20  -7   33.24   11.69
  -6 -20   7   15.53   15.76
  -6  20   6   19.52    8.01
   6 -20  -6    3.16   17.16
  -6 -20   6  -17.12   25.62
  -6 -20   6    6.19   38.65
  -6  20   5   11.40    7.37
   6 -20  -5   32.15   15.40
  -6 -20   5    9.86   16.19
  -6 -20   5    1.04   22.61
  -6  20   4   -0.27    6.53
   6 -20  -4   -9.09   13.42
  -6 -20   4  -25.43   25.43
  -6 -20   4   22.37   35.82
  -6  20   3    2.43    6.43
   6 -20  -3   -2.37   12.10
  -6 -20   3  -10.06   15.83
  -6 -20   3  -24.93   21.88
   6 -20  -2   -2.87   11.50
   6 -20  -2   11.50   10.46
  -6 -20   2  -60.47   35.80
  -6 -20   2  -25.91   16.44
   6 -20  -1    5.18    6.72
   6 -20  -1  -13.58    9.84
  -6 -20   1  -15.23   21.40
  -6 -20   1   16.73   16.59
   6 -20   0   82.00   10.14
   6 -20   0   76.73    9.52
  -6 -20   0   73.95   25.49
  -6 -20   0  115.49   19.09
   6 -20   1  -10.44    7.31
   6 -20   1    8.23    6.61
  -6 -20  -1    4.70   22.58
  -6 -20  -1   -4.59   17.78
   6 -20   2   -6.00    5.78
   6 -20   2   -1.32    3.03
  -6 -20  -2   18.79   23.02
  -6 -20  -2   -2.22   18.12
  -6 -20  -3   47.93   39.60
  -6 -20  -3   13.69   19.09
  -6 -20  -4    8.73   24.84
  -6 -20  -4   69.34   20.38
  -6 -20  -5   18.49   25.02
  -6 -20  -5   26.22   20.17
   6  20   6   17.55   20.84
  -6 -20  -6  -15.06   22.01
   6  20   7   27.36   20.89
  -6 -20  -7    4.67   22.54
   6  20   8   19.38   22.22
  -6 -20  -8   13.40   23.53
  -6  22  10   16.45   10.46
  -6 -22  10    5.50   27.08
   6 -22 -10   -9.28   14.71
  -6 -22  10   43.27   18.25
  -6  22   9   11.01   10.26
  -6 -22   9    3.69   26.91
   6 -22  -9   -2.44   13.46
  -6 -22   9  -10.07   18.04
  -6  22   8  -13.20   10.01
   6 -22  -8  -11.04   12.94
  -6 -22   8   15.81   29.14
  -6 -22   8   11.50   26.80
  -6  22   7   -1.79   13.93
   6 -22  -7   13.93   21.89
  -6 -22   7   25.29   18.13
  -6 -22   7   16.00   26.31
  -6  22   6   41.30    8.91
   6 -22  -6   46.25   18.44
  -6 -22   6   47.79   19.23
  -6 -22   6    6.40   27.77
  -6  22   5   24.43    8.17
   6 -22  -5   26.52   16.85
  -6 -22   5  -21.49   31.11
  -6 -22   5   60.56   25.91
  -6  22   4   -0.44    7.35
   6 -22  -4    0.85    9.55
  -6 -22   4   14.77   19.14
  -6 -22   4  -33.36   24.71
   6 -22  -3   -0.02    8.67
   6 -22  -3   -7.07    8.69
  -6 -22   3   -5.09   24.98
  -6 -22   3   43.55   30.59
   6 -22  -2   32.38   13.13
   6 -22  -2   20.23    7.98
  -6 -22   2   47.15   25.71
  -6 -22   2   24.48   19.78
   6 -22  -1   53.81   12.21
   6 -22  -1   49.98    7.10
  -6 -22   1  112.43   41.07
  -6 -22   1   81.63   20.68
   6 -22   0   24.38    6.86
   6 -22   0   30.29    5.67
  -6 -22   0   43.94   24.81
  -6 -22   0   45.06   20.75
  -6 -22  -1  -32.90   40.64
  -6 -22  -1  -11.08   21.08
  -6 -22  -2   53.15   25.31
  -6 -22  -2   25.43   21.30
  -6 -22  -3   31.67   26.68
  -6 -22  -3   21.48   22.34
  -6 -22  -4  -51.16   43.74
  -6 -22  -4   39.80   36.58
   7   1 -24   40.83   29.16
  -7   1  24   39.54   20.70
  -7  -1  24   20.89   22.54
   7  -1 -24    6.23   27.62
   7   1 -23  -77.99   27.59
  -7   1  23   31.62   33.23
   7  -1 -23    0.44   26.62
  -7  -1  23   -9.69   34.49
   7   1 -22   11.56   23.38
  -7   1  22  -16.65   19.40
  -7  -1  22    4.49   19.82
   7  -1 -22    1.78   23.47
   7   1 -21   39.08   22.80
  -7   1  21   26.78   18.30
  -7  -1  21    2.54   19.43
   7  -1 -21    5.65   21.27
   7   1 -20   13.89   21.58
  -7   1  20   43.32   28.66
  -7  -1  20   23.83   29.11
   7  -1 -20   14.98   21.12
   7   1 -19   30.19   21.55
  -7   1  19   60.72   17.23
  -7  -1  19   63.19   17.81
   7  -1 -19   88.85   21.09
   7   1 -18   56.30   19.37
  -7   1  18   50.39   16.53
  -7  -1  18   54.69   17.35
   7  -1 -18   53.59   19.58
   7   1 -17   28.42   17.20
  -7   1  17  -15.19   24.68
  -7  -1  17   -4.07   25.71
   7  -1 -17  -14.05   17.13
   7   1 -16   77.27   18.58
  -7   1  16   79.71   15.56
  -7  -1  16   70.77   16.49
   7  -1 -16   69.66   17.51
   7   1 -15  595.24   41.21
  -7   1  15  629.61   25.38
  -7  -1  15  603.98   38.06
   7  -1 -15  563.95   40.47
   7   1 -14   69.20   14.74
  -7   1  14   63.30   21.77
  -7  -1  14   39.58   13.79
   7  -1 -14   69.01   14.94
   7   1 -13  312.51   18.69
  -7   1  13  294.37   16.83
  -7  -1  13  305.36   18.13
   7  -1 -13  314.83   18.97
   7   1 -12   98.52   14.14
  -7   1  12   88.15   19.77
  -7  -1  12   87.07   13.38
   7  -1 -12   77.06   13.87
   7   1 -11   53.49   12.21
  -7   1  11   55.82   11.28
  -7  -1  11   58.57   11.95
   7  -1 -11   40.36   19.25
   7   1 -10   33.29   11.11
  -7   1  10   20.54    9.91
  -7  -1  10   19.08   10.93
   7  -1 -10   21.22   10.35
   7   1  -9   74.47   10.89
  -7   1   9   73.38   10.49
  -7  -1   9   67.27   10.85
   7  -1  -9   90.27   15.69
   7   1  -8   61.80    9.93
  -7   1   8   53.37    8.82
  -7  -1   8   49.00    9.70
   7  -1  -8   53.41    8.58
   7   1  -7   13.20    7.77
  -7   1   7   13.96    7.53
  -7  -1   7   -5.34   14.13
   7  -1  -7   12.89    7.42
   7   1  -6  141.85    9.02
  -7   1   6  138.32   13.26
  -7  -1   6  152.63    9.92
   7  -1  -6  129.07   12.77
   7   1  -5  154.58    8.97
  -7   1   5  144.28    8.60
  -7  -1   5  146.67    9.65
   7  -1  -5  155.97   12.75
   7   1  -4  473.50   13.31
  -7   1   4  475.81   13.33
  -7  -1   4  475.73   14.44
   7  -1  -4  476.57   16.92
   7   1  -3  425.88   12.68
  -7   1   3  408.52   16.03
  -7  -1   3  418.23   18.65
   7  -1  -3  428.11   10.87
  -7   1   2   10.10    9.21
  -7  -1   2   19.53   11.20
  -7  -1   2   16.09    5.76
  -7   1   1  151.63   10.54
  -7   1   1  161.89    5.70
  -7  -1   1  155.63   12.99
  -7  -1   1  155.19   10.11
  -7   1   0   10.67    8.09
  -7   1   0    9.87    3.93
  -7  -1   0    3.13    4.91
  -7   1  -1  152.97    5.13
  -7   1  -1  148.57    6.78
  -7  -1  -1  166.16   12.51
  -7  -1  -1  149.52    9.47
  -7   1  -2   86.06    6.71
  -7   1  -2   89.87    5.74
  -7  -1  -2   72.36   11.75
  -7  -1  -2   86.88    5.64
  -7   1  -3   73.44    6.56
  -7   1  -3   82.28    6.03
  -7  -1  -3   75.75   11.83
  -7  -1  -3   85.58    8.68
  -7   1  -4  270.92    6.64
  -7   1  -4  303.45   12.50
  -7  -1  -4  304.32   16.45
  -7  -1  -4  283.51   11.55
  -7   1  -5  581.34   18.10
  -7   1  -5  496.52   13.04
  -7  -1  -5  488.28   11.55
   7   1   6   38.66   11.76
  -7   1  -6   37.28    7.69
  -7  -1  -6   41.22    5.81
   7   1   7   -1.68    7.08
  -7   1  -7   -3.00    4.90
   7  -1   7   -5.38    9.18
  -7  -1  -7   -4.01    5.83
   7   1   8   -6.82    7.38
  -7   1  -8  -10.20    5.48
   7  -1   8    2.51    9.93
  -7  -1  -8    9.00    6.29
   7   1   9   15.96   12.95
  -7   1  -9   10.49    9.30
   7  -1   9   13.90    6.76
  -7  -1  -9   12.51    6.70
   7   1  10  266.46   12.46
  -7   1 -10  286.25   14.98
   7  -1  10  280.74   10.72
  -7  -1 -10  285.72   11.18
   7   1  11   32.72   14.46
  -7   1 -11   31.67    7.40
   7  -1  11   50.20   12.50
  -7  -1 -11   35.81   13.20
   7   1  12    7.54   14.81
  -7   1 -12    4.90    7.95
   7  -1  12    8.72    7.88
  -7  -1 -12    5.52    8.44
   7   1  13  -18.61    9.38
  -7   1 -13    8.45   13.42
   7  -1  13   11.37    8.40
  -7  -1 -13    0.48    9.34
   7   1  14   -4.50   10.26
  -7   1 -14   13.61    9.08
   7  -1  14   -2.13   14.03
  -7  -1 -14   -0.69   16.49
  -7   1 -15   -0.41   15.93
   7   1  15   10.83   16.85
   7  -1  15   11.24   15.35
  -7  -1 -15   13.97   11.24
   7   1  16  -11.45   18.10
  -7   1 -16    7.92   11.06
   7  -1  16    1.56    9.36
  -7  -1 -16  -14.96   20.57
   7   1  17   18.08   11.58
  -7   1 -17  -27.04   19.66
   7  -1  17    4.56    9.99
  -7  -1 -17  -10.66   13.81
   7   3 -24   22.46   27.82
  -7   3  24   17.99   32.84
  -7  -3  24   12.32   22.69
   7  -3 -24  -28.04   45.14
   7   3 -23  -11.31   26.15
  -7   3  23   33.94   18.99
  -7  -3  23  -53.48   21.87
   7  -3 -23   -0.86   42.47
   7   3 -22   39.63   23.77
  -7   3  22    0.98   18.07
  -7  -3  22   49.86   34.91
   7  -3 -22    9.88   23.81
   7   3 -21  -26.80   22.16
  -7   3  21   18.26   16.99
  -7  -3  21   30.39   19.19
   7  -3 -21   16.84   22.72
   7   3 -20  157.56   25.49
  -7   3  20  150.44   30.55
  -7  -3  20  167.37   22.21
   7  -3 -20  146.72   25.01
   7   3 -19  100.76   21.56
  -7   3  19   72.35   17.82
  -7  -3  19  111.37   19.60
   7  -3 -19  123.55   21.84
   7   3 -18   20.76   19.07
  -7   3  18   24.73   15.27
  -7  -3  18    5.09   17.20
   7  -3 -18   35.38   18.68
   7   3 -17   59.36   17.16
  -7   3  17  -14.51   23.48
  -7  -3  17   17.74   26.37
   7  -3 -17   13.41   17.38
   7   3 -16  226.38   20.83
  -7   3  16  182.38   17.06
  -7  -3  16  199.40   19.38
   7  -3 -16  216.40   30.47
   7   3 -15    3.34   24.28
  -7   3  15    9.77   12.73
  -7  -3  15   29.17   23.37
   7  -3 -15   24.60   22.93
   7   3 -14  276.01   19.38
  -7   3  14  273.69   16.23
  -7  -3  14  292.39   19.22
   7  -3 -14  258.44   18.62
   7   3 -13   69.35   15.45
  -7   3  13   99.81   19.32
  -7  -3  13   75.37   23.50
   7  -3 -13  101.63   14.26
   7   3 -12  274.75   26.12
  -7   3  12  204.31   13.94
  -7  -3  12  203.58   16.86
   7  -3 -12  217.07   15.15
   7   3 -11   -8.28   12.16
  -7   3  11   15.24    9.88
  -7  -3  11   11.62   19.14
   7  -3 -11    0.96   17.15
   7   3 -10   71.34   12.40
  -7   3  10   61.90   15.62
  -7  -3  10   41.80   12.80
   7  -3 -10   56.69   10.96
   7   3  -9   -4.46   10.22
  -7   3   9    7.24    8.12
  -7  -3   9   19.29   11.38
   7  -3  -9    1.86    8.91
   7   3  -8   -6.72   15.10
  -7   3   8    3.43   11.33
  -7  -3   8   -0.20   10.51
   7  -3  -8    6.54    7.88
   7   3  -7    4.59    8.85
  -7   3   7   -5.75    6.94
  -7  -3   7  -13.38    9.48
   7  -3  -7    7.27   11.08
   7   3  -6   32.59    9.18
  -7   3   6   17.11    6.30
  -7  -3   6    6.57    9.43
   7  -3  -6   11.10    6.79
   7   3  -5   52.73    8.77
  -7   3   5   65.71    6.55
  -7  -3   5   63.49   15.55
   7  -3  -5   72.15   10.61
   7   3  -4   19.37    8.10
  -7   3   4   18.15    8.82
  -7  -3   4   25.78    8.97
   7  -3  -4   16.33    8.91
  -7   3   3    7.95    4.89
  -7  -3   3   11.82    8.80
   7  -3  -3    7.47    4.94
  -7  -3   3    5.76    6.82
  -7   3   2  277.80   10.95
  -7  -3   2  305.95   12.61
   7  -3  -2  271.77    7.26
  -7  -3   2  274.83    9.67
  -7   3   1   43.43    7.34
  -7   3   1   44.06    3.72
  -7  -3   1   29.49    8.70
  -7  -3   1   50.76    6.59
  -7   3   0  989.80   20.95
  -7   3   0 1033.20   15.17
  -7  -3   0 1063.58   25.90
  -7  -3   0 1003.89   20.65
  -7   3  -1  581.04   10.59
  -7   3  -1  587.26   13.23
  -7  -3  -1  601.42   23.98
  -7  -3  -1  570.68   18.21
  -7   3  -2  216.37    4.45
  -7   3  -2  229.15    5.79
  -7  -3  -2  258.91   17.27
  -7  -3  -2  230.15   13.06
  -7   3  -3   23.71    4.20
  -7   3  -3   15.75    5.65
  -7  -3  -3   19.65   13.92
  -7  -3  -3   21.49    6.11
  -7   3  -4  493.26    9.81
  -7   3  -4  515.49    9.24
  -7  -3  -4  549.60   17.63
  -7  -3  -4  494.45   12.37
   7   3   5  141.37    9.74
  -7   3  -5  152.64    7.58
  -7   3  -5  148.60    4.32
  -7  -3  -5  141.69    8.10
   7   3   6   51.07   13.20
  -7   3  -6   51.92    7.11
  -7   3  -6   44.93    5.70
  -7  -3  -6   42.45    7.10
   7   3   7  246.33   11.66
  -7   3  -7  235.37    8.72
  -7  -3  -7  223.61    9.60
   7   3   8  105.38   10.12
  -7   3  -8   94.21    7.86
   7  -3   8   94.13    8.98
  -7  -3  -8   87.29    8.50
   7   3   9    1.06   14.41
  -7   3  -9    0.58    7.85
   7  -3   9    3.36    8.27
  -7  -3  -9   11.11    7.86
   7   3  10   23.35    9.73
  -7   3 -10   14.46    5.55
   7  -3  10    0.41    9.22
  -7  -3 -10    8.62   13.25
   7   3  11    5.37    9.89
  -7   3 -11  -11.32    9.80
   7  -3  11   -4.50    6.11
  -7  -3 -11   10.72   14.28
   7   3  12   16.45   16.86
  -7   3 -12   13.08    6.78
   7  -3  12   15.58   10.44
  -7  -3 -12   20.30    9.39
   7   3  13    0.94   10.56
  -7   3 -13  -18.86   12.27
   7  -3  13   -2.32    7.05
  -7  -3 -13   16.76    9.77
   7   3  14   10.74   11.36
  -7   3 -14    4.09    8.50
   7  -3  14   -4.22   11.41
  -7  -3 -14  -14.73   18.26
  -7   3 -15   12.55   14.03
   7   3  15  -10.94   12.01
   7  -3  15   -7.19   12.05
  -7  -3 -15   10.46   12.61
  -7   3 -16   17.37   10.11
   7   3  16   -8.24   19.75
   7  -3  16   11.10    7.97
  -7  -3 -16   -0.03   21.64
  -7   3 -17    5.03   10.62
   7   3  17   26.11   20.25
   7  -3  17   -4.83    8.25
  -7  -3 -17    8.16   15.16
   7   5 -24  -47.30   44.84
  -7   5  24    8.91   19.29
  -7  -5  24   13.11   37.86
   7  -5 -24   -2.23   29.45
   7   5 -23    1.06   39.64
  -7   5  23  -42.58   19.23
  -7  -5  23   -3.96   22.41
   7  -5 -23    1.35   25.48
   7   5 -22   24.24   41.04
  -7   5  22   11.93   18.44
  -7  -5  22   18.08   21.98
   7  -5 -22   27.78   24.07
   7   5 -21   40.29   35.00
  -7   5  21   37.87   28.84
  -7  -5  21   51.68   21.55
   7  -5 -21   70.61   38.30
   7   5 -20   28.37   20.84
  -7   5  20   54.72   26.46
  -7  -5  20  -15.92   19.51
   7  -5 -20  -31.91   34.24
   7   5 -19  -19.18   19.64
  -7   5  19  -23.22   15.16
  -7  -5  19  -37.84   30.60
   7  -5 -19  -13.41   31.66
   7   5 -18  -17.70   19.12
  -7   5  18   -5.33   14.49
  -7  -5  18   29.76   18.39
   7  -5 -18   43.92   28.81
   7   5 -17  455.83   28.36
  -7   5  17  427.03   22.09
  -7  -5  17  420.16   39.48
   7  -5 -17  436.49   40.55
   7   5 -16   35.13   16.57
  -7   5  16    8.10   21.39
  -7  -5  16   19.91   17.13
   7  -5 -16   18.77   25.79
   7   5 -15  -37.02   24.92
  -7   5  15    3.23   12.00
  -7  -5  15  -24.55   16.26
   7  -5 -15   -1.12   22.99
   7   5 -14  135.66   16.98
  -7   5  14  128.96   13.20
  -7  -5  14  107.88   18.11
   7  -5 -14  152.01   15.19
   7   5 -13  149.52   16.96
  -7   5  13  150.00   12.52
  -7  -5  13  145.63   27.50
   7  -5 -13  177.88   15.10
  -7   5  12    0.12   15.10
  -7  -5  12  -21.11   13.85
   7  -5 -12   -7.89   11.53
   7   5 -11  156.95   15.34
  -7   5  11  175.71   18.48
  -7  -5  11  136.89   26.04
   7  -5 -11  173.61   13.08
   7   5 -10   34.16   12.62
  -7   5  10   16.64    8.67
  -7  -5  10   21.43   13.78
   7  -5 -10   21.96   15.78
   7   5  -9  119.73   12.70
  -7   5   9  105.84    9.05
  -7  -5   9  121.70   14.11
   7  -5  -9  115.04   10.26
   7   5  -8  -11.73   16.48
  -7   5   8    2.18    6.57
  -7  -5   8   -0.70   18.94
   7  -5  -8    4.61   12.15
   7   5  -7   29.02    9.80
  -7   5   7   30.51   10.24
  -7  -5   7   20.60   11.59
   7  -5  -7   18.53    7.33
   7   5  -6   21.60    9.50
  -7   5   6    1.72    5.57
  -7  -5   6    0.70   11.04
   7  -5  -6    0.47    6.53
   7   5  -5   16.05    9.75
  -7   5   5   10.49    5.11
  -7  -5   5    4.01   17.06
   7  -5  -5    6.37    5.88
  -7   5   4   35.42    4.80
  -7  -5   4   22.24   11.23
   7  -5  -4   35.59    5.39
  -7   5   3  569.41   13.51
  -7  -5   3  564.72   19.86
   7  -5  -3  574.17   14.14
  -7  -5   3  547.35   22.04
  -7   5   2   13.19    5.52
  -7  -5   2   22.80    9.91
   7  -5  -2    6.68    3.50
  -7  -5   2    1.20   12.22
  -7   5   1   39.65    4.72
  -7   5   1   33.52    4.10
  -7  -5   1   59.56   15.74
  -7  -5   1   32.64   12.30
  -7   5   0  206.62    3.40
  -7   5   0  202.08    3.87
  -7  -5   0  204.88   19.15
  -7  -5   0  194.25   14.35
  -7   5  -1  105.76    2.77
  -7   5  -1  114.20    3.24
  -7  -5  -1  137.09   11.41
  -7  -5  -1  111.65   13.49
  -7   5  -2   72.62    1.91
  -7   5  -2   65.21    2.02
  -7  -5  -2   79.01   11.14
  -7  -5  -2   63.65   12.82
  -7  -5  -3  717.61   23.41
  -7  -5  -3  660.26   23.53
  -7  -5  -4   82.41   13.03
   7   5   5   -0.64    9.42
  -7  -5  -5    8.63   12.21
   7   5   6  237.26   12.74
  -7   5  -6  260.16    5.11
  -7   5  -6  244.90    4.88
  -7  -5  -6  257.15   17.28
   7   5   7  342.41   14.82
  -7   5  -7  331.33    6.90
  -7   5  -7  307.28    5.49
  -7  -5  -7  312.65   18.71
   7   5   8   18.32    9.99
  -7   5  -8   13.63    3.41
  -7   5  -8   14.69    4.86
  -7  -5  -8    4.12    8.70
   7   5   9  102.45   11.26
  -7   5  -9   98.91    6.95
   7  -5   9   82.91    6.49
  -7  -5  -9  104.25   10.29
   7   5  10   -7.90   17.16
  -7   5 -10    1.84    7.31
   7  -5  10   -7.38    6.31
  -7  -5 -10   -6.63    9.32
   7   5  11   18.87   11.07
  -7   5 -11   12.28    5.21
   7  -5  11    6.56    7.31
  -7  -5 -11    7.86   16.16
   7   5  12   -1.21   11.54
  -7   5 -12   -0.71    5.81
   7  -5  12   -9.03    8.13
  -7  -5 -12    1.37   11.25
   7   5  13   33.21   20.18
  -7   5 -13   45.52   10.91
   7  -5  13   42.11    6.02
  -7  -5 -13   30.76   12.38
   7   5  14   30.32   13.16
  -7   5 -14   11.06   12.45
   7  -5  14   32.93    9.85
  -7  -5 -14   28.71   21.23
  -7   5 -15    0.84    8.09
   7   5  15   11.66   13.51
   7  -5  15    7.29   10.48
  -7  -5 -15   20.47   13.21
  -7   5 -16   -2.18    8.46
   7   5  16    7.19   13.15
   7  -5  16   -1.39    6.49
  -7  -5 -16   -5.44   23.61
  -7   5 -17   -1.32   11.48
   7   5  17   -5.02   14.00
   7  -5  17   13.04    6.70
  -7  -5 -17  -11.61   16.30
   7   7 -23   29.81   26.65
  -7   7  23   11.08   19.45
  -7  -7  23  -17.58   37.41
   7  -7 -23  -26.61   27.33
   7   7 -22    2.01   41.82
  -7   7  22   32.96   18.48
  -7  -7  22   14.66   23.28
   7  -7 -22   38.99   23.86
   7   7 -21  -16.31   35.16
  -7   7  21   -6.62   27.13
  -7  -7  21    5.21   22.30
   7  -7 -21   14.64   22.09
   7   7 -20   16.12   34.64
  -7   7  20   85.24   28.09
  -7  -7  20   42.28   22.15
   7  -7 -20   45.30   21.28
   7   7 -19   20.76   19.27
  -7   7  19   13.89   14.96
  -7  -7  19   13.13   20.31
   7  -7 -19   -6.47   19.09
   7   7 -18   -6.44   17.75
  -7   7  18    1.61   14.40
  -7  -7  18  -33.36   19.28
   7  -7 -18    5.55   17.41
   7   7 -17    4.14   17.66
  -7   7  17    9.84   13.96
  -7  -7  17   29.79   19.05
   7  -7 -17   -9.94   16.91
   7   7 -16   25.64   16.92
  -7   7  16    0.89   12.43
  -7  -7  16   10.20   29.31
   7  -7 -16  -14.76   15.68
  -7   7  15   48.72   19.41
  -7  -7  15   21.63   17.26
   7  -7 -15   25.71   14.94
   7   7 -14   99.74   16.35
  -7   7  14  121.66   18.96
  -7  -7  14  108.29   18.53
   7  -7 -14  118.41   14.98
   7   7 -13  -11.24   14.51
  -7   7  13    9.01    9.84
  -7  -7  13   24.37   16.31
   7  -7 -13   -3.84   12.11
   7   7 -12   44.69   22.37
  -7   7  12   36.76    9.76
  -7  -7  12   61.31   17.33
   7  -7 -12   50.86   11.75
   7   7 -11   19.85   13.29
  -7   7  11   -2.32    8.33
  -7  -7  11    0.56   23.87
   7  -7 -11   -0.29   10.45
   7   7 -10  163.34   23.35
  -7   7  10  158.91   10.00
  -7  -7  10  170.72   18.11
   7  -7 -10  146.20   17.99
   7   7  -9  102.47   13.39
  -7   7   9   77.54    7.72
  -7  -7   9  102.79   25.17
   7  -7  -9   77.47    9.78
   7   7  -8   41.97   18.34
  -7   7   8    5.72    5.98
  -7  -7   8   13.24   13.50
   7  -7  -8   20.41    7.90
   7   7  -7   -4.34   10.92
  -7   7   7   -0.33    5.21
  -7  -7   7   -1.12   12.78
   7  -7  -7  -12.89   11.39
   7   7  -6   13.38   11.13
  -7   7   6   -5.50    4.84
  -7  -7   6    5.64   12.59
   7  -7  -6    0.82   10.11
  -7   7   5    3.59    4.35
  -7  -7   5   13.90   19.81
   7  -7  -5    7.56    5.90
  -7   7   4  176.03    8.02
  -7  -7   4  150.92   15.25
   7  -7  -4  178.60   10.11
  -7  -7   4  176.95   17.87
  -7   7   3   63.82    5.47
  -7  -7   3   55.56   12.60
   7  -7  -3   61.97    4.57
  -7  -7   3   43.85    9.46
  -7   7   2   60.79    4.07
  -7  -7   2   69.44   19.91
   7  -7  -2   68.71    4.91
  -7  -7   2   64.01    9.12
  -7   7   1   76.18    2.82
  -7   7   1   74.13    2.84
  -7  -7   1   78.94   12.82
  -7  -7   1   85.18    9.21
  -7  -7   0   33.63   12.23
  -7  -7   0   46.81    8.47
  -7  -7  -1   22.40   18.52
  -7  -7  -1   -4.42    8.36
  -7  -7  -2   22.01   12.28
  -7  -7  -2   23.42   14.27
  -7  -7  -3  938.59   31.81
  -7  -7  -3  878.08   32.74
   7   7   4  145.16   12.52
  -7  -7  -4  138.79   16.90
   7   7   5  180.71   13.23
  -7  -7  -5  148.39   11.37
   7   7   6  240.04   14.45
  -7  -7  -6  228.60   12.79
   7   7   7   95.72   12.48
  -7  -7  -7   73.52   10.71
   7   7   8  -12.07   11.17
  -7  -7  -8   10.73   16.19
   7   7   9  -18.31   11.59
  -7  -7  -9   27.04   16.20
   7   7  10   40.59   19.99
  -7  -7 -10   25.60   11.22
   7   7  11   -0.68   11.97
  -7   7 -11   -2.27    5.08
   7  -7  11    1.86    3.96
  -7  -7 -11   -3.86   11.04
   7   7  12   19.21   13.06
  -7   7 -12   10.29    6.92
   7  -7  12   15.88    5.21
  -7  -7 -12   23.83   18.93
   7   7  13    2.34   13.55
  -7   7 -13    7.44    5.21
   7  -7  13   10.73    6.10
  -7  -7 -13   33.14   12.44
  -7   7 -14    1.83    8.98
   7   7  14    7.06   22.83
   7  -7  14    1.13    4.26
  -7  -7 -14    4.28   21.31
   7   7  15  -26.00   23.59
  -7   7 -15    3.86    7.77
   7  -7  15    5.48    7.22
  -7  -7 -15  -16.69   14.55
   7   7  16   -1.63   14.64
  -7  -7 -16  -17.40   15.48
   7   9 -22  -29.95   25.66
  -7   9  22    7.72   18.01
  -7  -9  22   54.03   38.49
   7  -9 -22  -17.61   38.77
   7   9 -21   46.43   39.76
  -7   9  21   14.30   29.02
  -7  -9  21  -13.10   23.63
   7  -9 -21    9.03   21.62
   7   9 -20   43.03   33.76
  -7   9  20   33.99   27.53
  -7  -9  20   24.85   35.98
   7  -9 -20  -19.55   20.09
   7   9 -19   45.87   31.00
  -7   9  19    4.44   15.94
  -7  -9  19   22.42   22.68
   7  -9 -19   14.87   18.65
   7   9 -18   30.55   19.51
  -7   9  18    2.02   14.87
  -7  -9  18   19.73   21.98
   7  -9 -18   10.40   18.22
   7   9 -17  356.90   26.07
  -7   9  17  351.12   20.94
  -7  -9  17  408.08   29.89
   7  -9 -17  331.26   24.54
   7   9 -16   13.49   16.91
  -7   9  16   10.69   12.96
  -7  -9  16   11.48   18.38
   7  -9 -16    1.82   15.17
   7   9 -15   83.53   28.25
  -7   9  15   59.13   12.15
  -7  -9  15   57.74   19.85
   7  -9 -15   53.49   15.71
   7   9 -14   10.48   14.68
  -7   9  14   -1.41   10.31
  -7  -9  14   -3.98   28.66
   7  -9 -14  -16.98   12.99
   7   9 -13  351.52   22.47
  -7   9  13  330.57   15.25
  -7  -9  13  375.22   25.58
   7  -9 -13  355.18   18.38
   7   9 -12   37.31   23.38
  -7   9  12   40.02    9.53
  -7  -9  12   30.38   29.01
   7  -9 -12   13.24   11.65
   7   9 -11  110.47   15.43
  -7   9  11  102.57    9.68
  -7  -9  11  111.95   18.83
   7  -9 -11  109.38   11.72
   7   9 -10   39.78   13.46
  -7   9  10   24.86    7.89
  -7  -9  10    6.72   16.60
   7  -9 -10   27.61   15.36
   7   9  -9   47.39   14.19
  -7   9   9   44.84    7.15
  -7  -9   9   58.11   17.14
   7  -9  -9   52.24   14.25
   7   9  -8    8.91   20.62
  -7   9   8   20.95    6.22
  -7  -9   8   39.54   15.88
   7  -9  -8   26.10    8.06
   7   9  -7   49.55   13.46
  -7   9   7   32.83    8.97
  -7  -9   7   32.83   24.24
   7  -9  -7   37.23    7.32
  -7   9   6   -1.32    4.65
  -7  -9   6   18.66   14.24
   7  -9  -6   -1.16    6.39
  -7  -9   6   -1.21   10.17
  -7   9   5   45.24    7.12
  -7  -9   5   62.98   14.63
   7  -9  -5   54.34    9.58
  -7  -9   5   53.43   18.20
  -7   9   4  103.63    4.31
  -7  -9   4  121.68   24.10
   7  -9  -4  106.86    8.84
  -7  -9   4   96.80   11.41
  -7   9   3  155.40    4.08
  -7  -9   3  170.11   16.65
   7  -9  -3  156.75    7.66
  -7  -9   3  141.26   11.85
  -7   9   2    5.49    1.85
  -7  -9   2   24.24   13.45
   7  -9  -2    7.01    3.71
  -7  -9   2    7.54   15.87
  -7  -9   1  119.20   24.15
  -7  -9   1  108.61   17.97
  -7  -9   0   53.93   14.26
  -7  -9   0   42.66   10.24
  -7  -9  -1  192.53   17.36
  -7  -9  -1  222.58   13.03
  -7  -9  -2  297.29   29.48
  -7  -9  -2  313.25   14.83
  -7  -9  -3   93.85   15.95
  -7  -9  -3   90.78   18.53
   7   9   4   81.86   12.89
  -7  -9  -4   89.32   18.08
   7   9   5   76.92   13.27
  -7  -9  -5   61.71   11.22
   7   9   6   87.55   20.97
  -7  -9  -6   75.79   11.99
   7   9   7  120.25   14.29
  -7  -9  -7  119.43   20.49
   7   9   8   26.21   20.46
  -7  -9  -8   16.12   18.77
   7   9   9   18.82   12.94
  -7  -9  -9    9.87   11.85
   7   9  10    3.14   13.45
  -7  -9 -10   30.82   20.06
   7   9  11   49.31   24.70
  -7  -9 -11   98.15   14.14
   7   9  12    5.58   14.32
  -7  -9 -12   -5.65   13.61
   7   9  13    0.63   15.11
  -7  -9 -13    2.33   22.61
   7   9  14    0.48   15.90
  -7  -9 -14    3.61   14.38
   7   9  15   10.44   16.04
  -7  -9 -15   -8.85   15.48
   7  11 -21   19.04   24.63
  -7  11  21   10.95   27.72
  -7 -11  21  -39.12   41.31
   7 -11 -21   12.16   23.82
   7  11 -20  -22.14   23.89
  -7  11  20   14.87   26.57
  -7 -11  20   -6.09   24.92
   7 -11 -20   -4.19   21.24
   7  11 -19   19.41   33.01
  -7  11  19   25.41   26.46
  -7 -11  19   59.91   38.70
   7 -11 -19   50.16   31.72
   7  11 -18   99.56   22.26
  -7  11  18  123.31   26.10
  -7 -11  18   92.17   26.41
   7 -11 -18  118.33   31.16
   7  11 -17   81.79   21.52
  -7  11  17   94.66   15.38
  -7 -11  17  112.25   24.85
   7 -11 -17   99.63   29.31
   7  11 -16  -24.22   18.32
  -7  11  16   18.81   12.51
  -7 -11  16  -16.88   22.47
   7 -11 -16   19.34   15.45
   7  11 -15   25.22   27.27
  -7  11  15    7.95   11.62
  -7 -11  15   -8.46   34.40
   7 -11 -15   19.62   14.55
   7  11 -14   29.85   17.34
  -7  11  14   47.20   11.02
  -7 -11  14   31.41   20.23
   7 -11 -14   30.88   13.91
   7  11 -13  -13.94   13.88
  -7  11  13   11.66   16.05
  -7 -11  13   26.92   30.69
   7 -11 -13   15.38   12.29
   7  11 -12   28.95   24.34
  -7  11  12    8.98   14.42
  -7 -11  12   17.83   19.37
   7 -11 -12    1.28   11.68
   7  11 -11   12.40   14.84
  -7  11  11  -14.02   12.93
  -7 -11  11  -21.54   31.31
   7 -11 -11   15.29   10.55
   7  11 -10  -11.13   14.04
  -7  11  10    2.64    7.53
  -7 -11  10    0.27   17.87
   7 -11 -10   10.31   15.35
   7  11  -9    8.53   14.30
  -7  11   9   12.17    6.68
  -7 -11   9   31.13   17.81
   7 -11  -9   -5.25   13.89
   7  11  -8   29.64   14.59
  -7  11   8   20.39    9.63
  -7 -11   8  -10.00   29.08
   7 -11  -8   12.50    8.18
  -7  11   7   -2.42    8.27
  -7 -11   7  -22.79   17.06
   7 -11  -7   -2.19    7.36
  -7 -11   7    3.62   11.64
  -7  11   6   -7.16    7.58
  -7 -11   6   -9.28   16.63
   7 -11  -6   -3.34   10.85
  -7 -11   6    3.04   17.63
  -7  11   5    9.95    4.34
  -7 -11   5   -0.12   16.01
   7 -11  -5    9.42    5.89
  -7 -11   5   13.36   11.21
  -7  11   4  132.81    4.67
  -7 -11   4  151.14   18.27
   7 -11  -4  134.24    6.48
  -7 -11   4  115.78   13.09
  -7  11   3    5.00    4.39
  -7 -11   3   32.50   24.79
   7 -11  -3   -0.99    6.26
  -7 -11   3    1.78   18.36
  -7  11   2   12.03    3.00
  -7 -11   2   10.73   15.71
   7 -11  -2   11.94    3.88
  -7 -11   2   16.30   11.08
  -7 -11   1   25.37   16.11
  -7 -11   1   44.70   11.55
  -7 -11   0  122.63   17.21
  -7 -11   0   97.76   20.56
  -7 -11  -1  121.17   18.54
  -7 -11  -1  145.96   13.70
  -7 -11  -2   64.62   26.95
  -7 -11  -2   82.80   12.64
  -7 -11  -3  392.15   25.20
  -7 -11  -3  376.43   18.29
  -7 -11  -4  140.02   21.68
   7  11   5  102.38   15.43
  -7 -11  -5   80.37   13.50
   7  11   6  285.57   30.41
  -7 -11  -6  322.27   18.05
   7  11   7   55.35   14.94
  -7 -11  -7   58.61   21.04
   7  11   8   37.11   14.55
  -7 -11  -8   50.03   13.51
   7  11   9   33.57   23.48
  -7 -11  -9   14.61   13.94
   7  11  10  -10.10   15.26
  -7 -11 -10   32.45   22.75
   7  11  11    4.03   15.78
  -7 -11 -11    0.06   15.54
   7  11  12    2.74   26.16
  -7 -11 -12   -6.38   24.92
   7  11  13  -38.30   26.87
  -7 -11 -13   13.81   15.79
   7  11  14  -10.14   16.83
  -7 -11 -14    7.75   17.17
   7  11  15   24.02   17.99
  -7 -11 -15    1.29   18.54
   7  13 -20   38.75   25.91
  -7  13  20   62.02   27.18
  -7 -13  20    5.91   28.17
   7 -13 -20   63.29   22.49
   7  13 -19   47.42   38.62
  -7  13  19   71.83   25.81
  -7 -13  19   14.97   27.70
   7 -13 -19   21.90   21.55
   7  13 -18   13.74   33.25
  -7  13  18   11.94   22.88
  -7 -13  18  -24.02   25.12
   7 -13 -18   10.49   19.16
   7  13 -17   26.65   20.43
  -7  13  17   34.07   21.56
  -7 -13  17   12.13   25.68
   7 -13 -17   20.95   18.55
   7  13 -16   18.98   19.62
  -7  13  16   16.10   19.85
  -7 -13  16  -30.19   24.47
   7 -13 -16   17.31   16.60
   7  13 -15   34.55   18.29
  -7  13  15   51.14   18.41
  -7 -13  15    9.03   24.08
   7 -13 -15    1.54   25.44
   7  13 -14   35.21   16.82
  -7  13  14  -17.40   10.51
  -7 -13  14   11.52   36.46
   7 -13 -14   33.79   22.49
   7  13 -13    9.11   17.65
  -7  13  13   -3.34    9.63
  -7 -13  13  -14.07   21.79
   7 -13 -13   33.38   21.20
   7  13 -12   -2.47   16.19
  -7  13  12   12.58    8.97
  -7 -13  12   22.19   34.95
   7 -13 -12    4.10   19.17
   7  13 -11   31.09   16.33
  -7  13  11    6.26    8.54
  -7 -13  11   12.21   19.58
   7 -13 -11  -18.04   17.76
   7  13 -10   33.02   16.18
  -7  13  10  -10.60   12.46
  -7 -13  10   -1.48   19.88
   7 -13 -10   -0.58   16.80
  -7  13   9   58.24    7.68
  -7 -13   9   90.75   21.66
   7 -13  -9   79.96   16.19
  -7 -13   9   27.38   13.29
  -7  13   8   11.91    6.14
  -7 -13   8    5.97   19.37
   7 -13  -8    8.30    8.77
  -7 -13   8    9.88   12.71
  -7  13   7    1.99    5.41
  -7 -13   7  -31.44   31.02
   7 -13  -7   -0.93    7.72
  -7 -13   7  -23.55   12.17
  -7  13   6    1.19    7.72
  -7 -13   6  -44.49   18.40
   7 -13  -6    1.15    6.95
  -7 -13   6   -4.76   11.80
  -7  13   5   -4.54    7.15
  -7 -13   5   48.61   29.20
   7 -13  -5  -20.59    9.86
  -7 -13   5  -17.69   12.07
  -7  13   4    8.38    6.06
  -7 -13   4   -1.72   18.09
   7 -13  -4    6.61    8.21
  -7 -13   4   15.16   19.43
  -7  13   3  100.32    5.78
  -7 -13   3   98.10   19.70
   7 -13  -3   85.91    7.91
  -7 -13   3   81.70   13.54
  -7  13   2   -2.49    3.30
   7 -13  -2    0.60    4.50
  -7 -13   2    5.55   19.75
  -7 -13   2   14.22   17.00
  -7 -13   1  137.66   20.33
  -7 -13   1  127.77   14.46
  -7 -13   0  329.46   37.45
  -7 -13   0  311.88   18.12
  -7 -13  -1  118.43   20.97
  -7 -13  -1  142.52   24.26
  -7 -13  -2    2.90   27.97
  -7 -13  -2    3.80   12.99
  -7 -13  -3  567.41   32.78
  -7 -13  -3  561.19   24.55
  -7 -13  -4   31.25   19.04
  -7 -13  -4   41.59   23.17
   7  13   5  225.44   19.18
  -7 -13  -5  206.90   17.75
   7  13   6  -18.31   15.31
  -7 -13  -6    4.22   13.43
   7  13   7   41.56   24.53
  -7 -13  -7   -5.24   23.17
   7  13   8   -8.54   14.85
  -7 -13  -8   34.31   15.11
   7  13   9    4.69   16.56
  -7 -13  -9   -7.36   24.65
   7  13  10   -8.24   27.16
  -7 -13 -10  -16.18   15.97
   7  13  11    6.38   17.18
  -7 -13 -11   14.91   16.89
   7  13  12  -24.82   18.19
  -7 -13 -12  -15.91   17.53
   7  13  13  -20.08   17.84
  -7 -13 -13   17.83   17.87
   7  15 -19    2.92   22.44
  -7  15  19  -12.12   24.76
  -7 -15  19  -35.60   27.64
   7 -15 -19   16.90   34.76
   7  15 -18    7.56   38.29
  -7  15  18    7.04   22.95
  -7 -15  18   29.00   28.24
   7 -15 -18   35.31   31.71
   7  15 -17  -20.25   22.80
  -7  15  17   46.83   21.98
  -7 -15  17   40.64   27.07
   7 -15 -17   21.23   17.85
   7  15 -16   13.61   20.52
  -7  15  16   13.81   12.75
  -7 -15  16  -32.84   26.08
   7 -15 -16   14.71   17.24
   7  15 -15    9.16   19.90
  -7  15  15   15.85   11.93
  -7 -15  15   -2.35   26.51
   7 -15 -15   20.97   16.34
   7  15 -14   -2.89   31.91
  -7  15  14   20.15   10.86
  -7 -15  14   -2.59   24.82
   7 -15 -14   21.31   15.37
   7  15 -13   93.07   19.97
  -7  15  13   58.57   10.86
  -7 -15  13   40.73   25.79
   7 -15 -13   63.06   14.43
   7  15 -12  -11.51   18.71
  -7  15  12   18.52   14.67
  -7 -15  12  -20.55   23.12
   7 -15 -12  -10.09   12.06
  -7  15  11    1.94   13.73
  -7 -15  11   68.68   38.68
   7 -15 -11   28.10   12.42
  -7 -15  11    8.64   15.08
  -7  15  10    5.77    7.72
  -7 -15  10   -9.95   21.89
   7 -15 -10   10.59   11.34
  -7 -15  10   19.31   14.70
  -7  15   9   19.67   12.19
  -7 -15   9   16.41   35.73
   7 -15  -9   14.76   10.61
  -7 -15   9   57.54   22.62
  -7  15   8    7.37    6.72
  -7 -15   8   -4.98   21.27
   7 -15  -8   12.35    9.37
  -7 -15   8   -8.86   13.60
  -7  15   7   15.45    9.70
  -7 -15   7   -5.33   32.75
   7 -15  -7   22.04    8.56
  -7 -15   7    7.91   21.94
  -7  15   6    0.90    8.79
  -7 -15   6    6.40   20.91
   7 -15  -6   -2.63    7.45
  -7 -15   6   -2.37   13.22
  -7  15   5   29.39    8.32
  -7 -15   5   18.03   19.37
   7 -15  -5   27.17   10.86
  -7 -15   5   35.10   22.43
  -7  15   4    4.83    4.36
  -7 -15   4   10.06   19.05
   7 -15  -4    7.09    5.84
  -7 -15   4    9.13   13.20
  -7  15   3   10.33    5.81
   7 -15  -3   -4.75    7.31
  -7 -15   3   48.68   22.23
  -7 -15   3  -20.28   19.19
  -7  15   2   13.10    2.79
   7 -15  -2    7.24    5.63
  -7 -15   2    4.98   13.35
  -7 -15   2  -13.61   19.21
  -7 -15   1   55.65   19.68
  -7 -15   1   23.60   14.29
  -7 -15   0   23.80   18.32
  -7 -15   0  -14.57   14.08
  -7 -15  -1   26.34   19.10
  -7 -15  -1    6.01   14.38
  -7 -15  -2  118.60   21.97
  -7 -15  -2  141.73   27.50
  -7 -15  -3   41.39   19.91
  -7 -15  -3   41.56   15.64
  -7 -15  -4   11.26   20.29
  -7 -15  -4  -21.47   15.10
  -7 -15  -5   42.14   15.98
   7  15   6   -0.35   17.34
  -7 -15  -6    4.28   15.53
   7  15   7   40.30   17.69
  -7 -15  -7    5.13   26.76
   7  15   8  -26.20   16.74
  -7 -15  -8    6.66   16.80
   7  15   9   18.63   17.49
  -7 -15  -9   26.53   29.09
   7  15  10  -12.00   17.71
  -7 -15 -10    1.31   17.88
   7  15  11   18.62   32.05
  -7 -15 -11   44.99   33.76
   7  15  12  -22.04   19.34
  -7 -15 -12   19.84   20.66
   7  17 -17   16.21   40.59
  -7  17  17    1.68   13.47
  -7 -17  17    2.23   46.67
   7 -17 -17    3.89   20.62
   7  17 -16   -0.22   24.00
  -7  17  16   -4.58   12.35
  -7 -17  16  -10.25   28.61
   7 -17 -16   27.11   18.44
   7  17 -15    8.45   22.99
  -7  17  15    1.20   11.82
  -7 -17  15   36.26   44.46
   7 -17 -15   -6.03   16.62
  -7  17  14    0.69   11.25
  -7 -17  14    5.17   26.84
   7 -17 -14   15.26   24.27
  -7  17  13   -4.48   16.87
  -7 -17  13   -0.56   42.45
   7 -17 -13   12.02   22.74
  -7 -17  13  -24.48   17.04
  -7  17  12   -5.36    9.55
  -7 -17  12  -15.75   25.91
   7 -17 -12  -40.15   21.17
  -7 -17  12   20.86   17.20
  -7  17  11  -11.35    9.19
  -7 -17  11  -22.66   39.41
   7 -17 -11   -9.29   19.37
  -7 -17  11   -4.43   25.24
  -7  17  10   -1.29   13.42
  -7 -17  10    7.27   25.04
   7 -17 -10   -9.92   11.88
  -7 -17  10   30.48   15.75
  -7  17   9  -14.24    7.99
  -7 -17   9    6.46   23.77
   7 -17  -9   12.83   10.97
  -7 -17   9  -17.79   15.34
  -7  17   8    1.94   11.81
  -7 -17   8    8.27   24.03
   7 -17  -8   -9.91   10.08
  -7 -17   8  -16.16   15.26
  -7  17   7    5.67   10.87
  -7 -17   7   -8.19   23.11
   7 -17  -7   19.36   14.48
  -7 -17   7    1.67   15.08
  -7  17   6    5.82    6.08
  -7 -17   6    5.40   22.28
   7 -17  -6   11.83   12.31
  -7 -17   6    5.05   23.98
  -7  17   5    6.40    8.95
  -7 -17   5   43.67   22.18
   7 -17  -5    2.37   11.82
  -7 -17   5  -14.27   14.74
  -7  17   4   97.02    9.09
   7 -17  -4   86.52    7.65
  -7 -17   4   88.00   25.87
  -7 -17   4   89.69   23.43
  -7  17   3   19.94    4.28
   7 -17  -3   17.46    8.44
  -7 -17   3   30.40   15.45
  -7 -17   3   12.07   21.93
   7 -17  -2    4.99    6.61
   7 -17  -2    4.52    4.19
  -7 -17   2  -12.77   21.60
  -7 -17   2    2.84   14.75
   7 -17  -1   36.69    4.63
   7 -17  -1   42.09    4.44
  -7 -17   1   39.26   22.59
  -7 -17   1   59.10   16.62
  -7 -17   0  145.40   24.61
  -7 -17   0  162.27   18.60
  -7 -17  -1    5.43   21.24
  -7 -17  -1   16.70   16.29
  -7 -17  -2    9.73   21.56
  -7 -17  -2   -7.67   16.28
  -7 -17  -3  -31.47   33.80
  -7 -17  -3   23.18   27.09
  -7 -17  -4    3.12   22.40
  -7 -17  -4   12.80   17.03
  -7 -17  -5   61.74   24.15
  -7 -17  -5   71.92   30.48
   7  17   6   47.74   20.03
  -7 -17  -6   30.72   18.16
   7  17   7   13.89   20.18
  -7 -17  -7   23.14   30.22
   7  17   8  -10.00   19.54
  -7 -17  -8   21.70   19.39
   7  17   9   -6.73   31.18
  -7 -17  -9   34.89   34.34
   7  17  10    9.82   20.00
  -7 -17 -10   34.41   21.93
  -7  19  14   13.51   18.60
  -7 -19  14  -10.17   29.98
   7 -19 -14   -7.37   16.62
  -7 -19  14   -5.95   20.51
  -7  19  13    2.41   10.73
  -7 -19  13   16.04   27.56
   7 -19 -13   11.26   15.40
  -7 -19  13    4.68   30.89
  -7  19  12   -1.78   10.36
  -7 -19  12   -1.37   28.08
   7 -19 -12   23.70   14.09
  -7 -19  12   -1.94   18.82
  -7  19  11   18.21   15.96
  -7 -19  11   33.58   27.79
   7 -19 -11   16.15   13.62
  -7 -19  11   19.49   18.66
  -7  19  10    2.82    9.20
  -7 -19  10   17.12   27.90
   7 -19 -10   17.59   12.47
[truncated: 125,742 more chars]
