# Supplementary material for: 1-[1,4-Bis(but-3-en-1-yl­oxy)]-2,3,4,5-(1,4-dimeth­oxy)pillar[5]arene–1,4-di­bromo­butane 1:1 inclusion complex
Source: IUCrdata. 2023 Jul 14;8(Pt 7):x230588. doi: 10.1107/S2414314623005886 (PMC10626603; doi:10.1107/S2414314623005886)
Supplement: Supplementary file 3 [file x-08-x230588-Isup4.hkl]

data_I                                                                          
_shelx_title ' User-defined'                                                    
_shelx_refln_list_code          4                                               
_shelx_F_calc_maximum      569.29                                               
_exptl_crystal_F_000      2184.00                                               
_reflns_d_resolution_high  0.8403                                               
                                                                                
loop_                                                                           
 _space_group_symop_operation_xyz                                               
 'x, y, z'                                                                      
 '-x, y, -z+1/2'                                                                
 'x+1/2, y+1/2, z'                                                              
 '-x+1/2, y+1/2, -z+1/2'                                                        
 '-x, -y, -z'                                                                   
 'x, -y, z-1/2'                                                                 
 '-x+1/2, -y+1/2, -z'                                                           
 'x+1/2, -y+1/2, z-1/2'                                                         
                                                                                
_cell_length_a    11.3071                                                       
_cell_length_b    22.0441                                                       
_cell_length_c    21.5567                                                       
_cell_angle_alpha  90.000                                                       
_cell_angle_beta  104.775                                                       
_cell_angle_gamma  90.000                                                       
                                                                                
_shelx_F_squared_multiplier     1.000                                           
                                                                                
loop_                                                                           
 _refln_index_h                                                                 
 _refln_index_k                                                                 
 _refln_index_l                                                                 
 _refln_F_squared_calc                                                          
 _refln_F_squared_meas                                                          
 _refln_F_squared_sigma                                                         
 _refln_observed_status                                                         
   2   0   0      92674.38      81892.63      3651.55 o                         
   4   0   0       3210.03       1480.32        24.30 o                         
   6   0   0       6640.50       8733.74       137.40 o                         
   8   0   0        424.50        499.11        36.70 o                         
  10   0   0        167.55        125.18        37.87 o                         
  12   0   0          0.24         45.77        50.16 o                         
   3   1   0       6908.90       7640.50        67.05 o                         
   5   1   0        343.69        619.81        23.17 o                         
   7   1   0         52.94         48.12        17.97 o                         
   9   1   0          4.13         15.33        28.81 o                         
  11   1   0        488.86        562.58        34.86 o                         
   2   2   0       5597.57       6129.53        47.49 o                         
   4   2   0        461.92        298.13        11.68 o                         
   6   2   0       4181.13       4488.53        43.96 o                         
   8   2   0         87.71        102.34        19.87 o                         
  10   2   0         19.96         26.36        28.68 o                         
  12   2   0         27.67         18.15        33.91 o                         
   1   3   0      31231.52      29734.58       317.83 o                         
   3   3   0      26548.24      28398.97       317.84 o                         
   5   3   0       1223.00       2531.03        30.61 o                         
   7   3   0       5373.74       6403.93        93.23 o                         
   9   3   0         80.94         62.83        21.17 o                         
  11   3   0        177.99        180.86        56.39 o                         
   0   4   0       6249.14       6713.84        78.79 o                         
   2   4   0      30479.71      27238.49       285.31 o                         
   4   4   0      16658.27      13728.52       252.35 o                         
   6   4   0       1796.67       2285.39        26.03 o                         
   8   4   0        162.06        235.45        18.12 o                         
  10   4   0         58.21         81.48        26.01 o                         
  12   4   0        362.05        401.24        68.71 o                         
   1   5   0       3463.98       3451.60        24.38 o                         
   3   5   0       2074.97       3242.42        22.99 o                         
   5   5   0        105.86        173.62        27.43 o                         
   7   5   0       1179.58       1280.50        15.62 o                         
   9   5   0         50.56         75.71        19.29 o                         
  11   5   0         40.83         31.39        43.01 o                         
   0   6   0     257660.16     240255.41     18812.02 o                         
   2   6   0       4087.79       3089.44        23.74 o                         
   4   6   0       1192.05        910.44        13.92 o                         
   6   6   0       2911.42       3496.22        74.70 o                         
   8   6   0         35.50        -17.31        39.40 o                         
  10   6   0         28.71         45.22        14.90 o                         
  12   6   0        379.83        329.47        68.81 o                         
   1   7   0       1102.63       1061.78        18.16 o                         
   3   7   0         10.59         -2.32         9.55 o                         
   5   7   0       2077.58       1422.95        46.56 o                         
   7   7   0        295.88        270.73        43.63 o                         
   9   7   0         99.56         27.14        81.31 o                         
  11   7   0        164.15        260.61        88.75 o                         
   0   8   0      21568.72      22729.98       364.52 o                         
   2   8   0      11438.26      11213.39       127.47 o                         
   4   8   0       2529.12       2498.67        28.89 o                         
   6   8   0       1557.72       1534.85        57.42 o                         
   8   8   0       1568.26       1532.63       103.22 o                         
  10   8   0         90.24         81.26        59.81 o                         
  12   8   0         46.97         52.78        71.69 o                         
   1   9   0       1729.46       1710.42        24.81 o                         
   3   9   0       2869.67       2896.66        34.35 o                         
   5   9   0       2349.52       2356.69       279.25 o                         
   7   9   0        343.02        295.15        52.11 o                         
   9   9   0         45.00        131.03        58.20 o                         
  11   9   0         21.77          9.29        74.69 o                         
   0  10   0      67929.42      67846.21      4564.72 o                         
   2  10   0       7148.80       6274.63       140.41 o                         
   4  10   0        694.36        592.88        29.45 o                         
   6  10   0       1921.82       2261.13        75.29 o                         
   8  10   0        237.44        398.91        79.91 o                         
  10  10   0         15.68        103.64        74.61 o                         
  12  10   0          0.14         55.51       103.04 o                         
   1  11   0      12375.98      13534.16       142.81 o                         
   3  11   0       2453.47       2019.35        40.69 o                         
   5  11   0       3075.74       3129.83       152.47 o                         
   7  11   0        603.80        712.50        82.69 o                         
   9  11   0         30.55         31.61        66.18 o                         
  11  11   0          2.05         25.13        76.34 o                         
   0  12   0       4042.05       3911.35        70.88 o                         
   2  12   0        839.43        878.29        27.56 o                         
   4  12   0         66.72         27.87        29.15 o                         
   6  12   0       1634.75       1561.49        93.65 o                         
   8  12   0         87.80         19.81        62.20 o                         
  10  12   0         25.23       -116.23       125.47 o                         
   1  13   0         45.98         25.53        23.70 o                         
   3  13   0         99.87         96.94        32.19 o                         
   5  13   0        236.11        345.69        23.30 o                         
   7  13   0       1878.83       1975.93       102.20 o                         
   9  13   0          0.32         14.60       132.39 o                         
  11  13   0          2.40         -4.59        96.55 o                         
   0  14   0       1455.36       1975.64       117.67 o                         
   2  14   0       4334.88       4254.63       119.69 o                         
   4  14   0       6491.67       6743.16       156.71 o                         
   6  14   0       1470.44       1443.71        65.75 o                         
   8  14   0        850.77        835.89        88.09 o                         
  10  14   0        101.92         92.86        86.25 o                         
   1  15   0        124.55        106.61        26.90 o                         
   3  15   0         99.64        158.86        26.26 o                         
   5  15   0        551.53        611.42        40.35 o                         
   7  15   0         12.10         13.18       120.20 o                         
   9  15   0        101.28        215.06        85.72 o                         
   0  16   0        876.68        717.68        43.55 o                         
   2  16   0        122.09        126.17        25.69 o                         
   4  16   0         65.20        101.37        47.17 o                         
   6  16   0        281.68        241.73        28.58 o                         
   8  16   0         20.98        101.06        80.91 o                         
  10  16   0         13.87         -6.67       187.15 o                         
   1  17   0       2306.68       2362.55        62.64 o                         
   3  17   0        232.67        217.12        34.57 o                         
   5  17   0       1227.26       1248.26        64.41 o                         
   7  17   0        975.07        980.92        92.97 o                         
   9  17   0          6.81         48.76        92.78 o                         
   0  18   0       1261.75       1299.51        74.85 o                         
   2  18   0       1862.83       1874.58        50.25 o                         
   4  18   0       1153.26       1341.06        39.37 o                         
   6  18   0        427.02        444.17        29.96 o                         
   8  18   0        242.08        342.47       122.49 o                         
   1  19   0         15.88         44.27        38.56 o                         
   3  19   0         52.25        115.53        53.36 o                         
   5  19   0        142.47        166.86        34.31 o                         
   7  19   0        378.56        574.77        96.66 o                         
   0  20   0       3576.97       3357.13       143.83 o                         
   2  20   0          1.87         -3.05        49.22 o                         
   4  20   0        168.57        243.86        51.98 o                         
   6  20   0        542.91        529.46        46.86 o                         
   8  20   0         33.57       -175.40       175.40 o                         
   1  21   0        203.36        160.97        47.21 o                         
   3  21   0         27.68         81.65        55.36 o                         
   5  21   0        836.36        758.66        97.55 o                         
   7  21   0          1.89        167.94       133.32 o                         
   0  22   0        722.46        658.48        83.23 o                         
   2  22   0        109.43         84.78        44.98 o                         
   4  22   0          1.14        -15.04        46.05 o                         
   6  22   0        187.96        192.41        31.05 o                         
   1  23   0        155.15        224.93        44.47 o                         
   3  23   0        123.46        195.35        56.32 o                         
   5  23   0         26.43         45.31        54.58 o                         
   0  24   0          3.99        -66.65        76.14 o                         
   2  24   0        331.62        362.80        67.04 o                         
   4  24   0         67.26         -9.15        51.05 o                         
   1  25   0         28.66        -60.66        72.68 o                         
   3  25   0          0.28        -41.61        54.28 o                         
   0  26   0        300.55        210.22        94.65 o                         
 -13   1   1          6.27         -5.25        26.81 o                         
 -11   1   1          0.09         10.61        31.20 o                         
  -9   1   1          8.88         50.38        23.64 o                         
  -7   1   1        846.48        992.97        26.60 o                         
  -5   1   1       8372.32      11969.08       244.22 o                         
  -3   1   1        717.45        589.76        12.57 o                         
   3   1   1      14168.72      12131.01       145.55 o                         
   5   1   1       4461.47       2723.31        26.46 o                         
   7   1   1        700.40        955.26        22.54 o                         
   9   1   1         19.85         59.51        35.76 o                         
  11   1   1          1.55        -14.08        50.28 o                         
 -12   2   1          0.42         32.33        38.87 o                         
 -10   2   1        271.29        336.18        25.50 o                         
  -8   2   1        540.16        644.89        24.13 o                         
  -6   2   1       2140.74       2259.69        27.78 o                         
  -4   2   1      24176.91      18607.60       196.72 o                         
  -2   2   1      13662.79      10888.18       215.90 o                         
   2   2   1     137418.30     123145.81      3670.52 o                         
   4   2   1      11264.32       8214.73       135.34 o                         
   6   2   1         62.16         79.87        16.39 o                         
   8   2   1       1544.27       1657.36        31.97 o                         
  10   2   1         57.71        142.46        40.79 o                         
  12   2   1          0.74         60.77        23.49 o                         
 -13   3   1          1.38         32.22        62.76 o                         
 -11   3   1         36.05         12.56        29.82 o                         
  -9   3   1        438.48        465.44        26.52 o                         
  -7   3   1        203.33        277.92        20.34 o                         
  -5   3   1       2376.90       2136.72        51.91 o                         
  -3   3   1       1047.87       1395.27        20.30 o                         
  -1   3   1      12059.09      13403.22       174.64 o                         
   1   3   1        271.35        312.80         5.66 o                         
   3   3   1        489.69        764.74         7.23 o                         
   5   3   1        752.91       1184.71        16.87 o                         
   7   3   1       3465.24       3654.02        45.00 o                         
   9   3   1          7.19         22.13        19.81 o                         
  11   3   1          0.18        -24.73        31.31 o                         
 -12   4   1          6.08        -12.19        36.00 o                         
 -10   4   1        134.74         91.80        30.67 o                         
  -8   4   1          7.93         12.11        31.71 o                         
  -6   4   1         73.99         52.57        11.59 o                         
  -4   4   1       6559.56       5679.59        44.72 o                         
  -2   4   1        634.85        944.16        13.93 o                         
   0   4   1        159.46        117.35         6.61 o                         
   2   4   1        783.73        678.31         9.41 o                         
   4   4   1       4137.74       3800.58        52.10 o                         
   6   4   1         56.98         33.90        12.53 o                         
   8   4   1         35.81          3.84        18.22 o                         
  10   4   1        233.79        254.73        26.38 o                         
  12   4   1        285.42        366.25        60.86 o                         
 -11   5   1        294.87        232.74        26.29 o                         
  -9   5   1          0.26         40.75        30.85 o                         
  -7   5   1        205.03        234.97        29.89 o                         
  -5   5   1       5208.70       6911.04        57.02 o                         
  -3   5   1         79.74         82.52         9.33 o                         
  -1   5   1      10571.82      12216.42        97.33 o                         
   1   5   1     276515.00     264877.25     18165.60 o                         
   3   5   1       6870.99       6237.29       104.85 o                         
   5   5   1         20.24        107.04        29.00 o                         
   7   5   1        694.63        693.20        32.47 o                         
   9   5   1         34.33         23.85        29.21 o                         
  11   5   1        457.58        472.57        77.39 o                         
 -12   6   1        283.95        386.41        89.16 o                         
 -10   6   1          3.72          9.21        17.14 o                         
  -8   6   1         37.76         68.87        30.94 o                         
  -6   6   1       1483.48       1677.68        57.69 o                         
  -4   6   1       3549.18       2717.31        56.31 o                         
  -2   6   1       6893.68       4939.44        36.90 o                         
   0   6   1      87553.20      86877.51      2132.44 o                         
   2   6   1      16740.34      14291.08       283.59 o                         
   4   6   1       5422.70       5316.22       163.94 o                         
   6   6   1       2790.96       3093.07        82.16 o                         
   8   6   1          2.49        -44.03        44.03 o                         
  10   6   1          5.18        -12.96        51.73 o                         
  12   6   1          2.22        -15.30        71.38 o                         
 -11   7   1        283.76        355.83        64.55 o                         
  -9   7   1          0.09        -11.36        28.37 o                         
  -7   7   1        523.44        474.69        13.25 o                         
  -5   7   1       1426.51       1806.49        26.03 o                         
  -3   7   1         17.27         49.03        32.05 o                         
  -1   7   1      10718.42      11293.29       190.19 o                         
   1   7   1        186.08        180.04        12.79 o                         
   3   7   1        121.61        178.23         9.15 o                         
   5   7   1       5292.50       5534.83        94.63 o                         
   7   7   1          2.17         24.57        84.02 o                         
   9   7   1          1.39         -5.94        65.47 o                         
  11   7   1         48.15         35.85        98.55 o                         
 -12   8   1         20.60        -94.66        94.66 o                         
 -10   8   1        165.62        111.95        95.80 o                         
  -8   8   1         51.39        128.23        66.71 o                         
  -6   8   1        120.74        158.09         9.74 o                         
  -4   8   1       5048.63       4021.69        72.01 o                         
  -2   8   1      15663.90      14220.58       187.75 o                         
   0   8   1        217.41        101.20        14.93 o                         
   2   8   1      20670.88      19591.67       242.51 o                         
   4   8   1       2883.41       2646.67        19.94 o                         
   6   8   1       1659.09       2216.36        98.06 o                         
   8   8   1       3509.37       3815.96       100.42 o                         
  10   8   1          2.58         -5.91       130.70 o                         
  12   8   1          0.54         66.73        71.59 o                         
 -11   9   1         32.14         -5.35        68.29 o                         
  -9   9   1         52.00         72.95        65.80 o                         
  -7   9   1        841.04        705.58        90.33 o                         
  -5   9   1         14.42         27.11        15.97 o                         
  -3   9   1      16633.10      16726.22       305.69 o                         
  -1   9   1        420.67        305.15        18.48 o                         
   1   9   1      24813.16      26561.53       336.88 o                         
   3   9   1        648.31        472.92        17.14 o                         
   5   9   1       1374.79       1067.75        52.25 o                         
   7   9   1       1284.03       1332.89        94.14 o                         
   9   9   1          4.41        -15.63        92.22 o                         
  11   9   1          0.10         62.52        86.76 o                         
 -12  10   1         16.23        107.95       104.61 o                         
 -10  10   1          3.78         -7.07        67.52 o                         
  -8  10   1          2.60         26.55        57.25 o                         
  -6  10   1       4941.80       5204.95        67.24 o                         
  -4  10   1        450.57        278.06        12.19 o                         
  -2  10   1        599.81        601.98        19.81 o                         
   0  10   1      28159.38      30217.46       416.62 o                         
   2  10   1       7388.79       7529.07        80.05 o                         
   4  10   1       1557.72       1520.15        46.07 o                         
   6  10   1        144.51         95.21        56.92 o                         
   8  10   1        380.51        343.58        61.84 o                         
  10  10   1          3.80         23.19        68.78 o                         
 -11  11   1          0.52         61.84        93.42 o                         
  -9  11   1          2.94        -56.87       105.32 o                         
  -7  11   1        216.83        236.80        60.56 o                         
  -5  11   1        208.76        314.89        37.11 o                         
  -3  11   1       1889.18       2052.04        29.58 o                         
  -1  11   1       8591.29       9736.48       111.70 o                         
   1  11   1       1613.55       1365.93        31.23 o                         
   3  11   1         96.44         66.32        24.91 o                         
   5  11   1        376.99        234.26        12.16 o                         
   7  11   1        929.74        866.07        77.66 o                         
   9  11   1          4.97         39.77        72.63 o                         
  11  11   1          0.89       -119.20       119.20 o                         
 -10  12   1          0.38         34.17        76.88 o                         
  -8  12   1         97.06         57.67        63.90 o                         
  -6  12   1       2048.98       2225.36        59.97 o                         
  -4  12   1       8788.04       9057.73       255.01 o                         
  -2  12   1       4062.62       3403.51        56.33 o                         
   0  12   1      18994.02      17806.08       267.20 o                         
   2  12   1       3881.24       3255.01        55.72 o                         
   4  12   1       1325.46       1502.92        52.82 o                         
   6  12   1        868.17        694.66        73.14 o                         
   8  12   1        277.01        236.70       106.42 o                         
  10  12   1          0.30        -75.49        75.49 o                         
 -11  13   1          0.34        -20.62       203.79 o                         
  -9  13   1          4.49        125.16        73.06 o                         
  -7  13   1        706.50        822.41        73.83 o                         
  -5  13   1       1227.06       1148.91        51.29 o                         
  -3  13   1       1147.51       1165.33        31.46 o                         
  -1  13   1       6665.35       6588.94        83.93 o                         
   1  13   1        480.95        664.31        26.75 o                         
   3  13   1         94.42          9.90        28.31 o                         
   5  13   1        188.48        201.93        18.18 o                         
   7  13   1        936.71        813.49        99.40 o                         
   9  13   1          2.13          6.70        74.61 o                         
  11  13   1         44.67        -24.83        97.33 o                         
 -10  14   1          0.12         12.87       191.13 o                         
  -8  14   1         78.70        165.55        73.18 o                         
  -6  14   1       2000.03       2169.64        99.87 o                         
  -4  14   1         24.06         56.93        28.25 o                         
  -2  14   1         39.75          6.63        31.67 o                         
   0  14   1        415.97        399.79        27.71 o                         
   2  14   1          2.29         -7.92        23.22 o                         
   4  14   1        243.67        260.75        25.87 o                         
   6  14   1        192.91         84.03       107.14 o                         
   8  14   1        289.70        271.26        75.00 o                         
  10  14   1          3.84       -104.65       113.95 o                         
  -9  15   1         42.23         18.40       104.01 o                         
  -7  15   1        179.11        232.34       100.41 o                         
  -5  15   1        678.37        770.12        28.25 o                         
  -3  15   1        215.33        332.39        45.72 o                         
  -1  15   1         18.17         21.76        24.16 o                         
   1  15   1        795.84        836.55        41.65 o                         
   3  15   1         15.65          2.71        26.40 o                         
   5  15   1        646.66        585.81        50.11 o                         
   7  15   1         57.60         92.37        71.98 o                         
   9  15   1          0.30         20.84        81.84 o                         
 -10  16   1        101.72         40.80       169.01 o                         
  -8  16   1         14.06         12.49        78.80 o                         
  -6  16   1       2502.92       2597.05        52.20 o                         
  -4  16   1         94.72        139.12        28.73 o                         
  -2  16   1       1004.96        892.98        44.82 o                         
   0  16   1      11797.45      11264.62       155.42 o                         
   2  16   1       1543.65       1374.62        72.54 o                         
   4  16   1          9.92         25.40        23.06 o                         
   6  16   1       2275.61       2572.74       178.72 o                         
   8  16   1         63.69         64.21        79.47 o                         
  10  16   1         95.15        -23.00        97.04 o                         
  -9  17   1         16.26         75.10       120.89 o                         
  -7  17   1        436.86        254.78        22.83 o                         
  -5  17   1         10.05         38.33        32.62 o                         
  -3  17   1        184.25        227.96        32.56 o                         
  -1  17   1         34.40         26.87        39.04 o                         
   1  17   1         35.28         19.13        31.00 o                         
   3  17   1         21.17         66.76        29.16 o                         
   5  17   1        693.87        634.61        50.58 o                         
   7  17   1         55.46         73.98        80.99 o                         
   9  17   1         16.50       -124.21       160.85 o                         
  -8  18   1         26.71        182.32       120.08 o                         
  -6  18   1        808.63        571.31        32.19 o                         
  -4  18   1         56.28         20.80        48.61 o                         
  -2  18   1        444.14        403.85        32.87 o                         
   0  18   1        305.34        221.77        32.04 o                         
   2  18   1          1.14          7.85        39.51 o                         
   4  18   1        100.14        164.52        35.77 o                         
   6  18   1          9.15         -0.61        48.43 o                         
   8  18   1         31.15        201.37       119.70 o                         
  -9  19   1          2.76        -72.33       107.08 o                         
  -7  19   1          6.39         20.04        45.48 o                         
  -5  19   1       1320.85       1160.69        90.90 o                         
  -3  19   1        120.22        121.32        41.42 o                         
  -1  19   1       3225.05       3176.77       103.63 o                         
   1  19   1         60.23         38.33        41.39 o                         
   3  19   1         58.71         79.00        37.30 o                         
   5  19   1        231.54        202.34        41.26 o                         
   7  19   1         24.46        156.11       112.09 o                         
  -8  20   1          0.07        156.92       108.00 o                         
  -6  20   1         35.56         -5.48        45.87 o                         
  -4  20   1        160.27        159.82        44.08 o                         
  -2  20   1         15.77        -38.99        48.99 o                         
   0  20   1         41.06         53.91        40.40 o                         
   2  20   1        336.99        442.35        46.45 o                         
   4  20   1        145.58        204.74        39.70 o                         
   6  20   1          0.88         -3.76        28.99 o                         
   8  20   1         44.77         48.60       123.40 o                         
  -7  21   1          5.34         11.60       107.07 o                         
  -5  21   1        138.76        123.05        51.65 o                         
  -3  21   1          0.43         37.68        50.58 o                         
  -1  21   1         70.98         74.51        43.45 o                         
   1  21   1         72.79         57.24        42.36 o                         
   3  21   1         21.73          7.61        48.10 o                         
   5  21   1         41.61         41.67        29.78 o                         
   7  21   1          4.87        -46.08       103.75 o                         
  -6  22   1        449.20        359.61        81.64 o                         
  -4  22   1        105.62        110.83        46.70 o                         
  -2  22   1        123.72        151.55        57.67 o                         
   0  22   1        836.68        808.69        65.64 o                         
   2  22   1          0.93        -49.54        49.54 o                         
   4  22   1          0.72         28.94        65.53 o                         
   6  22   1          1.50       -116.12       117.24 o                         
  -5  23   1          4.08        -20.85        46.22 o                         
  -3  23   1         41.29        112.41        50.16 o                         
  -1  23   1          1.34        -45.29        54.38 o                         
   1  23   1         28.10        -13.22        50.42 o                         
   3  23   1        100.61        100.35        47.69 o                         
   5  23   1          4.71         65.01        35.57 o                         
  -4  24   1         94.17        254.01        54.81 o                         
  -2  24   1         17.19         83.62        51.17 o                         
   0  24   1          1.14         21.30        52.79 o                         
   2  24   1        274.64        334.16       117.09 o                         
   4  24   1         20.06         71.92        55.89 o                         
  -3  25   1          0.07          3.61        54.88 o                         
  -1  25   1        160.82        209.36        49.87 o                         
   1  25   1         83.27         83.80        60.96 o                         
   3  25   1         15.78         40.74        47.89 o                         
   0  26   1         57.24         -2.13        80.41 o                         
 -12   0   2          4.92        -50.69        52.95 o                         
 -10   0   2        458.54        465.72        74.72 o                         
  -8   0   2          3.21          7.32        30.21 o                         
  -6   0   2       2832.86       3308.81        81.92 o                         
  -4   0   2       6654.29       3144.38        81.73 o                         
  -2   0   2      11855.69      11614.31       126.77 o                         
   2   0   2      46252.43      55423.73      1852.84 o                         
   4   0   2      11956.88      10459.26       290.91 o                         
   6   0   2       4152.78       5855.93       167.88 o                         
   8   0   2        156.69        180.14        69.17 o                         
  10   0   2         53.16          1.05        41.13 o                         
  12   0   2        106.86         27.78        40.07 o                         
 -13   1   2          1.05          0.63        38.14 o                         
 -11   1   2        124.77        156.11        32.00 o                         
  -9   1   2         12.42         47.34        21.93 o                         
  -7   1   2         84.41         95.02        28.05 o                         
  -5   1   2      12061.11      11587.74       113.89 o                         
  -3   1   2        230.10        185.77        14.88 o                         
   1   1   2      12689.87      11351.20       105.47 o                         
   3   1   2      10743.45       8688.90       109.76 o                         
   5   1   2        359.18        142.98        16.17 o                         
   7   1   2        557.17        543.54        20.74 o                         
   9   1   2          7.48         13.32        24.92 o                         
  11   1   2         65.18         63.44        26.21 o                         
 -12   2   2        313.61        301.84        63.78 o                         
 -10   2   2          1.75         43.71        28.05 o                         
  -8   2   2         92.49         91.16        29.36 o                         
  -6   2   2       9106.17      10260.70       142.35 o                         
  -4   2   2         26.67         86.33        13.13 o                         
  -2   2   2        569.87        562.60        10.72 o                         
   2   2   2        842.09        593.24        16.37 o                         
   4   2   2        104.64         78.72         8.43 o                         
   6   2   2       2598.29       2455.94        47.21 o                         
   8   2   2         44.17         90.33        21.94 o                         
  10   2   2         30.92         -6.90        37.44 o                         
  12   2   2         18.31         28.74        28.46 o                         
 -13   3   2          0.71         68.01        71.52 o                         
 -11   3   2        402.48        294.36        30.63 o                         
  -9   3   2        428.56        516.20        30.86 o                         
  -7   3   2       1645.55       1747.85        35.70 o                         
  -5   3   2       2625.29       3669.29        40.92 o                         
  -3   3   2       2683.59       1492.77        28.21 o                         
  -1   3   2      54432.51      55027.06       938.94 o                         
   1   3   2        786.05       1339.23        10.55 o                         
   3   3   2      14161.66      12520.28       140.40 o                         
   5   3   2      10072.80       8082.00       140.03 o                         
   7   3   2       1136.01       1400.48        49.56 o                         
   9   3   2         28.18         63.76        38.32 o                         
  11   3   2          0.05          4.51        38.93 o                         
 -12   4   2        116.99         21.90        48.92 o                         
 -10   4   2          1.10         16.22        23.02 o                         
  -8   4   2        333.20        324.57        18.95 o                         
  -6   4   2       4965.87       5782.18        61.18 o                         
  -4   4   2       5788.54       3537.74        55.83 o                         
  -2   4   2        988.13        573.30        15.00 o                         
   0   4   2        211.82        252.69        10.78 o                         
   2   4   2      23308.83      18516.14       354.16 o                         
   4   4   2       4122.07       3750.53       214.66 o                         
   6   4   2       1256.65       1068.12        29.78 o                         
   8   4   2         37.61         38.64        17.05 o                         
  10   4   2         33.55         81.98        22.73 o                         
  12   4   2          6.20         61.84        57.45 o                         
 -11   5   2        226.21        163.47        31.92 o                         
  -9   5   2         21.18         35.59        21.18 o                         
  -7   5   2        124.24         64.59        25.42 o                         
  -5   5   2       5561.22       5709.52       107.64 o                         
  -3   5   2         34.87         10.00        19.57 o                         
  -1   5   2        348.62        605.00        12.85 o                         
   1   5   2     109649.30     105092.10      2935.96 o                         
   3   5   2        276.78         84.82        28.29 o                         
   5   5   2       3780.37       3129.66        63.69 o                         
   7   5   2        408.08        435.00        20.59 o                         
   9   5   2          0.91        -12.23        34.91 o                         
  11   5   2          7.41        -34.65        67.10 o                         
 -12   6   2         18.00        171.03        86.07 o                         
 -10   6   2         33.01        -10.63        40.47 o                         
  -8   6   2          1.74        -25.71        25.71 o                         
  -6   6   2       4724.58       5547.98        54.23 o                         
  -4   6   2        255.09        197.34        25.25 o                         
  -2   6   2      13072.18      11624.89       108.66 o                         
   0   6   2      16578.90      16597.57       155.82 o                         
   2   6   2       4287.16       3599.90        47.27 o                         
   4   6   2        343.73        279.94        28.25 o                         
   6   6   2        915.48       1377.41        61.74 o                         
   8   6   2         76.46          0.70        48.08 o                         
  10   6   2          1.92        -83.70        83.70 o                         
  12   6   2        410.46        349.16        92.22 o                         
 -11   7   2         89.26         55.53        26.86 o                         
  -9   7   2        251.28        354.51        48.99 o                         
  -7   7   2        407.25        403.18        18.37 o                         
  -5   7   2         54.84         81.70        11.40 o                         
  -3   7   2      15980.96      14225.71       135.13 o                         
  -1   7   2      25238.67      23719.53       388.45 o                         
   1   7   2        153.71        138.38        11.04 o                         
   3   7   2      12051.65      11121.89       110.76 o                         
   5   7   2        956.73        727.46        65.66 o                         
   7   7   2        192.30        141.99        58.32 o                         
   9   7   2         38.30        -13.40        50.25 o                         
  11   7   2         10.73         -8.23        61.74 o                         
 -12   8   2         29.25         44.95        71.96 o                         
 -10   8   2         94.49        133.89        60.50 o                         
  -8   8   2        561.38        600.96        16.79 o                         
  -6   8   2       2801.47       3436.35        52.68 o                         
  -4   8   2       8664.52       7543.48        72.86 o                         
  -2   8   2       5050.70       4474.22        70.88 o                         
   0   8   2        844.28        709.51        16.91 o                         
   2   8   2      12158.95      11116.53       152.66 o                         
   4   8   2       6068.13       5768.82       102.38 o                         
   6   8   2        206.78        253.99        58.63 o                         
   8   8   2        514.82        603.33        64.66 o                         
  10   8   2         24.96         73.45        77.23 o                         
  12   8   2         34.79         97.68       146.80 o                         
 -11   9   2         40.54        120.10       165.97 o                         
  -9   9   2          0.06        -39.39        76.86 o                         
  -7   9   2          0.18         47.18        17.44 o                         
  -5   9   2       1301.44       1509.13        43.45 o                         
  -3   9   2          1.59          7.89        23.74 o                         
  -1   9   2       1849.89       1346.16        20.52 o                         
   1   9   2        617.67        627.23        18.96 o                         
   3   9   2          3.85          7.93        14.09 o                         
   5   9   2        563.45        625.71        54.22 o                         
   7   9   2       1685.77       1943.31        83.01 o                         
   9   9   2          3.00        132.02        64.79 o                         
  11   9   2          0.14        -34.40       111.78 o                         
 -12  10   2         42.61        -68.77       111.56 o                         
 -10  10   2         27.22         78.26        80.51 o                         
  -8  10   2         21.71         37.31        18.59 o                         
  -6  10   2         91.08        100.80        20.22 o                         
  -4  10   2         77.24        132.04        13.28 o                         
  -2  10   2       5005.16       4209.18        59.08 o                         
   0  10   2       3241.95       2623.45        49.76 o                         
   2  10   2        464.41        192.25        20.05 o                         
   4  10   2       1198.23       1191.39        16.27 o                         
   6  10   2       1381.98       1620.22        68.51 o                         
   8  10   2          1.58          0.39        57.20 o                         
  10  10   2          0.06        -41.02        72.68 o                         
 -11  11   2          8.91        -16.72        78.95 o                         
  -9  11   2         16.78        125.40        74.59 o                         
  -7  11   2         83.83         77.40        14.38 o                         
  -5  11   2       2963.23       3158.86        61.02 o                         
  -3  11   2       1798.53       2059.35        77.24 o                         
  -1  11   2       3556.94       2969.55        38.24 o                         
   1  11   2      17024.21      15681.12       179.48 o                         
   3  11   2       1332.13       1193.16        26.17 o                         
   5  11   2        984.93        965.06        55.15 o                         
   7  11   2        460.53        498.64        71.70 o                         
   9  11   2         87.10        141.39        88.47 o                         
  11  11   2          7.67        119.29        85.14 o                         
 -10  12   2         48.77         63.41       100.50 o                         
  -8  12   2         34.46        -26.14        63.93 o                         
  -6  12   2       2723.56       3087.72        34.11 o                         
  -4  12   2        133.96         74.99        26.59 o                         
  -2  12   2       1136.94       1094.26        31.32 o                         
   0  12   2         67.48        148.93        20.10 o                         
   2  12   2       1685.69       1845.60        86.34 o                         
   4  12   2        626.41        596.11        39.76 o                         
   6  12   2        392.21        280.81        62.77 o                         
   8  12   2         93.44        100.15        66.55 o                         
  10  12   2         12.21        -10.26        85.01 o                         
 -11  13   2         87.60        163.32       104.92 o                         
  -9  13   2         59.30          1.36        72.39 o                         
  -7  13   2          0.66          4.90        19.59 o                         
  -5  13   2        330.56        191.12        26.20 o                         
  -3  13   2        486.75        412.07        31.03 o                         
  -1  13   2       3076.30       2520.52        37.00 o                         
   1  13   2        107.55         74.52        20.91 o                         
   3  13   2       1199.08       1087.16        34.32 o                         
   5  13   2        503.00        615.65        27.04 o                         
   7  13   2         12.48         22.02        73.82 o                         
   9  13   2         38.22        223.88       104.51 o                         
 -10  14   2         18.72         48.95        86.21 o                         
  -8  14   2          8.48         92.60        90.51 o                         
  -6  14   2         88.76        104.38        21.02 o                         
  -4  14   2       5413.61       5826.05       151.46 o                         
  -2  14   2        606.76        550.66        28.71 o                         
   0  14   2        242.86        331.65        24.50 o                         
   2  14   2       3631.70       3260.10        53.16 o                         
   4  14   2        316.91        384.77        27.39 o                         
   6  14   2       1889.36       1723.25        88.40 o                         
   8  14   2          7.79        -13.50        95.58 o                         
  10  14   2         18.42        135.57       173.96 o                         
  -9  15   2         13.04        175.17       137.62 o                         
  -7  15   2         53.42         60.08        30.45 o                         
  -5  15   2          8.47         -3.34        20.29 o                         
  -3  15   2        607.66        644.31        31.76 o                         
  -1  15   2        333.16        379.00        34.08 o                         
   1  15   2       2234.08       2488.07        45.13 o                         
   3  15   2        162.10        174.97        47.70 o                         
   5  15   2        137.32        159.58        22.23 o                         
   7  15   2        865.19        805.80       107.55 o                         
   9  15   2         32.08         98.05       124.34 o                         
 -10  16   2         80.72         63.56        99.13 o                         
  -8  16   2          7.64        -26.19       103.52 o                         
  -6  16   2         43.66         57.50        29.66 o                         
  -4  16   2         24.15         49.65        33.58 o                         
  -2  16   2        125.09         95.84        27.58 o                         
   0  16   2        249.96        151.45        31.36 o                         
   2  16   2          0.33        -29.58        29.58 o                         
   4  16   2          4.20         55.16        26.72 o                         
   6  16   2        416.40        596.28       103.35 o                         
   8  16   2          4.60         75.14        93.47 o                         
  -9  17   2         21.00         19.20       103.47 o                         
  -7  17   2         14.19         17.84        21.29 o                         
  -5  17   2        143.74        218.20        30.07 o                         
  -3  17   2        385.34        431.43        55.75 o                         
  -1  17   2        141.41        139.27        49.28 o                         
   1  17   2       1692.26       1587.40        48.56 o                         
   3  17   2        169.97        172.74        30.12 o                         
   5  17   2        288.63        372.85        31.31 o                         
   7  17   2         14.34         -1.15        81.40 o                         
   9  17   2          9.25        -99.96        99.96 o                         
  -8  18   2          1.31         44.04        88.35 o                         
  -6  18   2       2620.24       2583.91       147.37 o                         
  -4  18   2        129.28        177.61        28.89 o                         
  -2  18   2        503.27        466.82        37.99 o                         
   0  18   2         71.86         51.92        39.79 o                         
   2  18   2        182.61        215.16        33.37 o                         
   4  18   2        456.33        532.98        34.36 o                         
   6  18   2         37.26         44.14        38.57 o                         
   8  18   2          8.56         61.90       106.65 o                         
  -9  19   2          4.49         16.47       170.29 o                         
  -7  19   2         18.18         37.09        46.40 o                         
  -5  19   2        666.53        686.71        34.89 o                         
  -3  19   2         61.79         84.34        44.70 o                         
  -1  19   2         14.83          8.37        43.35 o                         
   1  19   2         70.68         74.78        33.13 o                         
   3  19   2          2.98         66.98        63.41 o                         
   5  19   2         78.88         68.02        24.52 o                         
   7  19   2          0.34         68.51        91.66 o                         
  -8  20   2          2.73         37.56       131.96 o                         
  -6  20   2          2.37        -55.78        85.92 o                         
  -4  20   2         15.47         59.94        34.47 o                         
  -2  20   2        332.56        247.18        39.18 o                         
   0  20   2          3.12         28.85        34.69 o                         
   2  20   2        125.75         95.23        45.42 o                         
   4  20   2          1.99        -43.18        43.18 o                         
   6  20   2          1.78         -8.12        23.28 o                         
   8  20   2          0.12         37.80       134.21 o                         
  -7  21   2         19.05        -29.17       161.40 o                         
  -5  21   2         56.48        112.24        39.38 o                         
  -3  21   2         97.34        167.27        37.32 o                         
  -1  21   2        121.19        192.04        41.67 o                         
   1  21   2       1262.43       1026.15        49.07 o                         
   3  21   2         69.89         82.95        37.11 o                         
   5  21   2         19.06        -34.39        44.77 o                         
   7  21   2         46.00          2.63       173.20 o                         
  -6  22   2        190.62        173.86        39.18 o                         
  -4  22   2         55.35         20.22        41.93 o                         
  -2  22   2          3.33        -16.02        52.03 o                         
   0  22   2         59.69         95.35        54.95 o                         
   2  22   2          1.24         -3.04        46.56 o                         
   4  22   2         38.80         62.20        43.27 o                         
   6  22   2         77.82        238.70       102.11 o                         
  -5  23   2         17.73         33.42        46.82 o                         
  -3  23   2         30.04        116.79        50.70 o                         
  -1  23   2         39.48         17.14        44.83 o                         
   1  23   2        145.35        175.95        55.88 o                         
   3  23   2        108.49         71.01        60.19 o                         
   5  23   2          2.14        -24.74        94.64 o                         
  -4  24   2        144.03        149.07        70.25 o                         
  -2  24   2        137.27        251.91        56.91 o                         
   0  24   2         62.41         -0.93        85.49 o                         
   2  24   2         57.90        112.09        56.68 o                         
   4  24   2          9.38          4.77        84.26 o                         
  -3  25   2         19.63          2.61        79.58 o                         
  -1  25   2         29.94         43.96        66.63 o                         
   1  25   2        127.68        176.75        55.83 o                         
   3  25   2          2.46        118.78        54.62 o                         
   0  26   2         10.69         41.03        57.62 o                         
 -13   1   3         26.78         62.83        42.96 o                         
 -11   1   3         46.52         71.63        34.69 o                         
  -9   1   3         54.94        -12.44        25.70 o                         
  -7   1   3       2692.06       2648.51        42.78 o                         
  -5   1   3      20272.94      22992.97       478.84 o                         
  -3   1   3      29708.33      28018.89       526.05 o                         
  -1   1   3      10457.71      11172.17       138.85 o                         
   1   1   3      18161.94      20931.41       198.13 o                         
   3   1   3       7077.88       5221.05        36.35 o                         
   5   1   3       9523.84       7984.23        84.69 o                         
   7   1   3        394.24        499.03        23.49 o                         
   9   1   3         42.45         54.93        19.69 o                         
  11   1   3         74.92         83.03        27.11 o                         
 -12   2   3         70.71        135.22        32.56 o                         
 -10   2   3        151.43        151.10        28.76 o                         
  -8   2   3        539.31        475.07        26.91 o                         
  -6   2   3       2323.13       2095.92        30.79 o                         
  -4   2   3       5488.21       3148.64        79.11 o                         
  -2   2   3      24365.25      24652.09       270.86 o                         
   0   2   3        220.91        313.20        13.61 o                         
   2   2   3       8106.58      12169.14       115.91 o                         
   4   2   3        216.17        191.86         7.91 o                         
   6   2   3       1508.41       2220.22        58.03 o                         
   8   2   3          5.96        -18.16        20.53 o                         
  10   2   3         25.26         74.49        29.38 o                         
  12   2   3          8.73         -6.89        71.34 o                         
 -13   3   3         15.42         67.71        26.18 o                         
 -11   3   3        336.94        291.04        32.71 o                         
  -9   3   3          1.28         41.68        23.47 o                         
  -7   3   3          6.96         50.01        18.30 o                         
  -5   3   3       4845.76       4833.77        93.36 o                         
  -3   3   3        646.38        511.78        21.24 o                         
  -1   3   3      14744.60      17875.91       165.09 o                         
   1   3   3      26961.27      30152.17       350.34 o                         
   3   3   3      17240.08      15581.88       167.00 o                         
   5   3   3       2992.94       2642.96        55.36 o                         
   7   3   3         66.41        133.56        18.09 o                         
   9   3   3         18.78         24.81        30.12 o                         
  11   3   3         29.23         71.56        28.18 o                         
 -12   4   3         50.67         47.68        29.33 o                         
 -10   4   3        663.10        692.25        36.08 o                         
  -8   4   3          1.42        -11.71        21.69 o                         
  -6   4   3        256.20        270.02        27.99 o                         
  -4   4   3      14687.95      15095.91       205.85 o                         
  -2   4   3       6311.55       7530.07        59.22 o                         
   0   4   3       9001.81       9366.42        71.14 o                         
   2   4   3       1752.98       1208.93        13.83 o                         
   4   4   3       1133.55        874.55        11.54 o                         
   6   4   3        910.57       1050.54        35.43 o                         
   8   4   3        539.65        453.11        20.01 o                         
  10   4   3         85.29         69.87        22.09 o                         
  12   4   3          2.81          7.76        62.61 o                         
 -13   5   3          1.82        -53.70       104.92 o                         
 -11   5   3         29.27         12.92        24.45 o                         
  -9   5   3         49.77        100.39        29.70 o                         
  -7   5   3       3372.50       3554.53        51.03 o                         
  -5   5   3       2328.38       2692.16        51.68 o                         
  -3   5   3       4891.15       3495.97        73.59 o                         
  -1   5   3      48937.38      49655.74       839.11 o                         
   1   5   3     100578.24     105492.36      3008.40 o                         
   3   5   3       1269.63        870.41        30.26 o                         
   5   5   3       4496.16       3868.25        72.35 o                         
   7   5   3       3560.34       4324.94       179.66 o                         
   9   5   3        239.11        316.60        47.54 o                         
  11   5   3          1.99         -9.39       111.81 o                         
 -12   6   3         77.07         83.12        36.00 o                         
 -10   6   3        195.27        184.21        23.37 o                         
  -8   6   3        286.79        242.68        32.09 o                         
  -6   6   3       1925.24       1736.15        27.24 o                         
  -4   6   3        514.78       1017.31        33.90 o                         
  -2   6   3       5471.87       4620.76        66.84 o                         
   0   6   3      11661.38      12224.53       105.90 o                         
   2   6   3        109.38         58.48        15.01 o                         
   4   6   3        722.81        859.59        39.03 o                         
   6   6   3       1006.42       1207.63        54.30 o                         
   8   6   3        243.80        207.09        46.78 o                         
  10   6   3          2.17         61.30        67.97 o                         
  12   6   3         56.73         -0.73       126.59 o                         
 -11   7   3        128.24         41.71        34.40 o                         
  -9   7   3          0.87         51.15        19.73 o                         
  -7   7   3        392.65        380.71        23.86 o                         
  -5   7   3       2982.28       3842.09        91.17 o                         
  -3   7   3        108.19        179.48        29.39 o                         
  -1   7   3         95.40        221.49        15.32 o                         
   1   7   3       2210.01       2042.50        21.63 o                         
   3   7   3        597.80        523.13        13.70 o                         
   5   7   3        104.55         70.28        41.10 o                         
   7   7   3       5825.36       5702.96       189.56 o                         
   9   7   3         86.01        196.34        97.87 o                         
  11   7   3         11.59        144.80        71.67 o                         
 -12   8   3          2.09         16.74        80.24 o                         
 -10   8   3         52.38         46.86        45.35 o                         
  -8   8   3         95.52         75.61        24.12 o                         
  -6   8   3       1722.48       1963.88        68.76 o                         
  -4   8   3       2305.77       1944.76        27.14 o                         
  -2   8   3        966.53       1163.41        21.30 o                         
   0   8   3        244.07        359.98        16.39 o                         
   2   8   3       5974.85       7203.04        84.59 o                         
   4   8   3          1.04          9.66        54.35 o                         
   6   8   3         11.93         37.25        48.47 o                         
   8   8   3          5.77          9.02        51.74 o                         
  10   8   3          6.55         95.10       204.60 o                         
 -11   9   3         37.77        -61.71       104.60 o                         
  -9   9   3          0.81         19.95        22.44 o                         
  -7   9   3       1006.13        972.93        27.52 o                         
  -5   9   3       4823.98       5264.97        57.64 o                         
  -3   9   3      13625.95      13315.91       153.87 o                         
  -1   9   3       4167.96       3912.59        65.83 o                         
   1   9   3       7122.61       6046.51        58.43 o                         
   3   9   3       4704.32       3418.03        54.17 o                         
   5   9   3       3411.34       3224.74       123.87 o                         
   7   9   3        546.37        579.99        75.74 o                         
   9   9   3         20.43         85.34       105.01 o                         
  11   9   3         39.57         52.14        78.35 o                         
 -12  10   3         15.33         27.01       254.79 o                         
 -10  10   3        566.36        587.34        99.49 o                         
  -8  10   3        214.13        221.64        14.48 o                         
  -6  10   3         59.00         57.03        31.96 o                         
  -4  10   3       1154.34       1294.26        32.66 o                         
  -2  10   3        147.64         95.86        20.53 o                         
   0  10   3         65.48         66.68        19.62 o                         
   2  10   3       3286.16       3265.48        33.54 o                         
   4  10   3        865.70        962.27        16.42 o                         
   6  10   3       2636.47       2697.68        93.30 o                         
   8  10   3          0.41         -3.84        90.22 o                         
  10  10   3         36.28         11.17       118.70 o                         
 -11  11   3         42.40          0.55       133.42 o                         
  -9  11   3         37.46          9.27        22.82 o                         
  -7  11   3          0.65         31.03        33.20 o                         
  -5  11   3        122.18        227.06        17.51 o                         
  -3  11   3        310.31        275.67        37.43 o                         
  -1  11   3       1857.84       1434.09        26.02 o                         
   1  11   3       3752.93       3734.91        43.18 o                         
   3  11   3       1280.16       1189.38        19.44 o                         
   5  11   3        189.51        237.59        76.43 o                         
   7  11   3       2171.76       2393.43        92.74 o                         
   9  11   3        182.34        223.52        78.23 o                         
  11  11   3         12.92         -2.14        76.46 o                         
 -10  12   3        141.96        105.88       105.42 o                         
  -8  12   3         42.58         33.92        30.25 o                         
  -6  12   3        286.82        287.80        20.03 o                         
  -4  12   3        581.68        624.97        25.31 o                         
  -2  12   3         53.40         70.81        19.28 o                         
   0  12   3         47.72         -7.84        21.00 o                         
   2  12   3         21.87         11.25        28.88 o                         
   4  12   3        265.12        354.71        14.57 o                         
   6  12   3         20.68        -32.03        52.61 o                         
   8  12   3        106.25         27.92        87.50 o                         
  10  12   3          2.73        -67.11       100.15 o                         
 -11  13   3        126.47        213.73       121.75 o                         
  -9  13   3         13.27        -75.30        95.80 o                         
  -7  13   3        560.08        593.19        27.86 o                         
  -5  13   3        167.01        145.04        50.75 o                         
  -3  13   3        895.76        804.52        36.91 o                         
  -1  13   3      11702.25      11380.82       211.12 o                         
   1  13   3       9893.83      10782.81       182.33 o                         
   3  13   3       2027.11       1977.27        41.60 o                         
   5  13   3       1561.54       1613.12       116.07 o                         
   7  13   3       3526.78       3530.25       123.12 o                         
   9  13   3         13.87        -31.42        86.74 o                         
 -10  14   3        138.35        -66.79       101.56 o                         
  -8  14   3         11.80         21.64        23.10 o                         
  -6  14   3        682.40        642.47        25.30 o                         
  -4  14   3       1162.85       1173.03        31.87 o                         
  -2  14   3         28.76         66.05        27.57 o                         
   0  14   3       2754.79       2672.38        41.03 o                         
   2  14   3        932.57       1224.85        30.36 o                         
   4  14   3        285.73        291.06        35.29 o                         
   6  14   3        318.49        200.50        85.84 o                         
   8  14   3         29.29         51.08        72.87 o                         
  10  14   3         11.56        181.82       115.66 o                         
  -9  15   3          5.77        -11.86        81.40 o                         
  -7  15   3         47.47         34.89        76.00 o                         
  -5  15   3        147.38         95.98        33.16 o                         
  -3  15   3         41.52         91.21        28.35 o                         
  -1  15   3       1785.87       1444.22        34.41 o                         
   1  15   3       1553.73       1343.20        57.14 o                         
   3  15   3       1496.64       1469.01        43.28 o                         
   5  15   3        858.83        970.08        47.88 o                         
   7  15   3        163.82        259.93        77.06 o                         
   9  15   3          2.29         16.35       136.51 o                         
 -10  16   3        363.43        312.12       115.52 o                         
  -8  16   3          8.30        201.72        90.95 o                         
  -6  16   3        461.86        489.69        36.52 o                         
  -4  16   3       1664.72       1591.51        39.64 o                         
  -2  16   3          7.20         37.99        29.88 o                         
   0  16   3        141.26         96.88        27.26 o                         
   2  16   3         91.98         90.06        30.20 o                         
   4  16   3         21.68         24.83        40.25 o                         
   6  16   3         70.88        106.49       146.02 o                         
   8  16   3          0.06        117.86       108.27 o                         
  -9  17   3          0.18         41.50       194.11 o                         
  -7  17   3        127.92        125.19        22.89 o                         
  -5  17   3         70.44         22.91        40.50 o                         
  -3  17   3        170.87        186.62        34.59 o                         
  -1  17   3       1608.25       1522.32        43.24 o                         
   1  17   3        410.22        342.21        46.76 o                         
   3  17   3        133.60        158.84        33.34 o                         
   5  17   3        131.29        115.93        21.46 o                         
   7  17   3          8.69         -7.10       171.21 o                         
   9  17   3         39.99       -102.34       102.34 o                         
  -8  18   3         68.30         45.06        63.24 o                         
  -6  18   3         25.53        -22.35        25.66 o                         
  -4  18   3         39.86          5.30        32.92 o                         
  -2  18   3          0.76         13.17        43.71 o                         
   0  18   3         53.64         58.56        42.58 o                         
   2  18   3        116.77        164.20        37.31 o                         
   4  18   3         65.39        134.18        30.77 o                         
   6  18   3         60.33        144.44       105.10 o                         
   8  18   3         67.96        -41.64       127.26 o                         
  -9  19   3          1.37       -116.43       128.63 o                         
  -7  19   3        260.47        221.99        51.24 o                         
  -5  19   3        506.08        645.10        45.69 o                         
  -3  19   3        369.50        475.72        42.89 o                         
  -1  19   3       1323.60       1215.96        44.45 o                         
   1  19   3        525.22        551.99        41.40 o                         
   3  19   3        360.35        377.53        33.78 o                         
   5  19   3         26.25         59.69        28.93 o                         
   7  19   3         18.69         95.68        93.38 o                         
  -8  20   3         21.92         78.99       106.67 o                         
  -6  20   3          6.06        -28.76        32.53 o                         
  -4  20   3        235.14        186.27        40.33 o                         
  -2  20   3         57.75        131.60        35.79 o                         
   0  20   3        107.81         55.80        56.86 o                         
   2  20   3         49.57         17.15        65.69 o                         
   4  20   3         27.39         43.16        32.00 o                         
   6  20   3          4.05        155.56       107.74 o                         
  -7  21   3          0.14        -10.81        37.09 o                         
  -5  21   3        410.23        447.23        38.85 o                         
  -3  21   3         56.73        156.28        43.31 o                         
  -1  21   3        107.12         85.88        44.36 o                         
   1  21   3         34.91        -15.03        37.45 o                         
   3  21   3          1.87         26.00        60.89 o                         
   5  21   3          1.03        -32.07        37.96 o                         
   7  21   3         33.59        100.87       110.61 o                         
  -6  22   3         23.26          8.35        52.81 o                         
  -4  22   3          0.59         98.45        45.46 o                         
  -2  22   3         21.27         -8.91        39.36 o                         
   0  22   3        484.72        477.11        53.67 o                         
   2  22   3        170.17        197.24        52.21 o                         
   4  22   3          0.86         13.16        40.28 o                         
   6  22   3        300.69        163.68       107.32 o                         
  -5  23   3         81.36         96.87        64.67 o                         
  -3  23   3          1.68        -45.07        45.07 o                         
  -1  23   3        159.77        214.31        53.34 o                         
   1  23   3          5.79        -19.01        56.94 o                         
   3  23   3          9.81        -43.54        68.50 o                         
   5  23   3        149.43        206.83       165.41 o                         
  -4  24   3         22.94         27.06        52.70 o                         
  -2  24   3         85.32         26.58        75.89 o                         
   0  24   3         29.15        113.05        53.24 o                         
   2  24   3          1.65        -33.80        44.19 o                         
   4  24   3         22.71         22.03        83.05 o                         
  -3  25   3         53.43         92.79        62.34 o                         
  -1  25   3         37.35         43.46        51.62 o                         
   1  25   3         16.93         -7.68        60.35 o                         
   3  25   3          3.69         45.46        70.01 o                         
   0  26   3          0.76         18.92        81.33 o                         
 -12   0   4         57.62         91.75        58.77 o                         
 -10   0   4        118.98         96.58        47.69 o                         
  -8   0   4          0.89         12.35        79.92 o                         
  -6   0   4       6572.36       5730.07        83.66 o                         
  -4   0   4      11423.34      14863.50       586.17 o                         
  -2   0   4       4154.90       3647.15        41.58 o                         
   0   0   4      70187.61      73979.52      2211.15 o                         
   2   0   4      70379.54      80485.56      2610.98 o                         
   4   0   4       5025.85       4278.31        49.86 o                         
   6   0   4        118.20        336.77        40.98 o                         
   8   0   4       1681.27       1832.21        59.41 o                         
  10   0   4         13.79         49.24        60.74 o                         
  12   0   4          1.40         25.10        37.71 o                         
 -13   1   4         19.79         37.83        41.51 o                         
 -11   1   4         25.34          1.79        34.60 o                         
  -9   1   4         69.08         42.70        27.17 o                         
  -7   1   4       2687.63       2977.77        44.80 o                         
  -5   1   4        239.91        349.84        26.80 o                         
  -3   1   4      35427.26      35823.24       609.13 o                         
  -1   1   4      21839.60      24331.40       261.89 o                         
   1   1   4      41240.75      49512.60      1137.47 o                         
   3   1   4      11779.18       9892.83        80.28 o                         
   5   1   4       2663.94       2378.72        47.87 o                         
   7   1   4       1619.48       1767.92        50.67 o                         
   9   1   4         63.06         59.60        25.36 o                         
  11   1   4         38.13         69.46        31.31 o                         
 -12   2   4         52.08         40.43        42.08 o                         
 -10   2   4        236.49        283.24        30.92 o                         
  -8   2   4         65.28         60.19        32.28 o                         
  -6   2   4       2387.59       2703.78        74.10 o                         
  -4   2   4         31.43         26.39        19.60 o                         
  -2   2   4       1662.47       1422.19        18.79 o                         
   0   2   4        580.64        886.09        11.45 o                         
   2   2   4      25368.01      27614.76       316.71 o                         
   4   2   4       3745.74       3814.73        36.50 o                         
   6   2   4        336.74        338.45        24.75 o                         
   8   2   4       3741.54       4284.97       112.88 o                         
  10   2   4          4.08         15.28        29.31 o                         
  12   2   4          1.74         34.29        59.87 o                         
 -13   3   4          6.38         19.71        29.09 o                         
 -11   3   4       2157.49       2246.09        54.60 o                         
  -9   3   4        660.04        814.61        46.60 o                         
  -7   3   4         56.72        124.56        27.18 o                         
  -5   3   4        200.91        296.52        21.48 o                         
  -3   3   4      11128.60       8546.57       146.46 o                         
  -1   3   4      22205.96      25067.16       355.94 o                         
   1   3   4     324091.03     314937.06     21915.47 o                         
   3   3   4      20565.68      18552.05       174.41 o                         
   5   3   4       5436.49       5039.41        66.18 o                         
   7   3   4       2553.13       3182.67        69.98 o                         
   9   3   4         23.66         53.60        20.93 o                         
  11   3   4         78.03         43.54        18.42 o                         
 -12   4   4        306.70        312.60        36.02 o                         
 -10   4   4       1150.31       1232.82        77.99 o                         
  -8   4   4        168.18        204.31        37.42 o                         
  -6   4   4         58.27        -11.77        24.72 o                         
  -4   4   4       4100.68       4652.68        53.47 o                         
  -2   4   4      17900.36      19303.03       204.37 o                         
   0   4   4     161849.12     159567.72      6356.17 o                         
   2   4   4       2099.40       1484.84        22.10 o                         
   4   4   4       1936.52       1638.49        19.91 o                         
   6   4   4         52.32         40.52        11.37 o                         
   8   4   4       1688.05       1954.45        28.93 o                         
  10   4   4          1.57         -1.87        25.68 o                         
  12   4   4          3.22        -42.64        71.54 o                         
 -13   5   4          3.48        -47.24        78.98 o                         
 -11   5   4         43.03         74.78        39.48 o                         
  -9   5   4          5.19         35.55        34.81 o                         
  -7   5   4        216.96        215.07        21.40 o                         
  -5   5   4      21216.78      23377.40       302.57 o                         
  -3   5   4       9393.07       8986.17        82.27 o                         
  -1   5   4       7239.29       7636.50        80.70 o                         
   1   5   4       4844.84       5298.72        54.59 o                         
   3   5   4        101.30        155.50         8.01 o                         
   5   5   4        611.20        529.01        39.48 o                         
   7   5   4        445.74        516.34        81.64 o                         
   9   5   4        210.27        185.71        78.76 o                         
  11   5   4          0.43          0.44        63.95 o                         
 -12   6   4        104.84        137.57        63.94 o                         
 -10   6   4        162.32        198.80        42.18 o                         
  -8   6   4        771.76        657.62        27.40 o                         
  -6   6   4         39.64         -7.16        23.31 o                         
  -4   6   4       2660.99       3619.96        77.67 o                         
  -2   6   4       9199.22       8106.51        70.61 o                         
   0   6   4       8947.68       8957.59        77.49 o                         
   2   6   4       2414.47       2584.20        37.59 o                         
   4   6   4         10.54        -27.03        27.03 o                         
   6   6   4       1399.38       1055.27        68.31 o                         
   8   6   4         26.77         22.36        62.59 o                         
  10   6   4         27.56        150.99        84.27 o                         
 -11   7   4         25.43         53.61        40.22 o                         
  -9   7   4         28.47         24.50        28.30 o                         
  -7   7   4        957.95       1090.48        34.62 o                         
  -5   7   4      12670.36      13644.38       246.15 o                         
  -3   7   4       6758.72       6130.62        72.50 o                         
  -1   7   4      10324.64       9621.92        88.59 o                         
   1   7   4      24953.54      27360.98       338.39 o                         
   3   7   4      11779.14      10958.68       126.95 o                         
   5   7   4       1546.02       1550.17        71.96 o                         
   7   7   4        712.11        895.77        63.03 o                         
   9   7   4          4.25         -9.28        51.76 o                         
  11   7   4         61.32         62.88        84.29 o                         
 -12   8   4        149.18        136.57        96.90 o                         
 -10   8   4         41.54        105.49        47.74 o                         
  -8   8   4        426.90        425.97        27.56 o                         
  -6   8   4          3.17         32.49        47.25 o                         
  -4   8   4       5389.14       5571.20       111.24 o                         
  -2   8   4       1544.93       1207.20        49.79 o                         
   0   8   4       1847.02       2706.63        33.05 o                         
   2   8   4       5247.58       6206.10        63.76 o                         
   4   8   4        257.43        176.32        54.04 o                         
   6   8   4        101.07        163.54        48.99 o                         
   8   8   4       1411.91       1316.49        94.77 o                         
  10   8   4         23.54        -64.80        86.78 o                         
 -11   9   4        249.36        127.79        28.97 o                         
  -9   9   4        203.93        229.81        25.59 o                         
  -7   9   4        520.69        651.77        25.42 o                         
  -5   9   4        182.15        270.04        31.90 o                         
  -3   9   4        534.01        639.54        19.75 o                         
  -1   9   4          6.50         54.31        18.77 o                         
   1   9   4       9299.67       7955.42        76.43 o                         
   3   9   4       2941.69       3086.55        33.88 o                         
   5   9   4        150.88         96.66        49.11 o                         
   7   9   4        541.59        529.57        65.76 o                         
   9   9   4        512.55        472.16        66.76 o                         
  11   9   4         33.15        -93.24        93.24 o                         
 -12  10   4          4.15         92.61       240.53 o                         
 -10  10   4         56.32         56.96        24.55 o                         
  -8  10   4          3.18         40.36        20.46 o                         
  -6  10   4          5.50         -0.34        17.94 o                         
  -4  10   4        593.39        465.92        20.49 o                         
  -2  10   4        200.08        196.15        29.42 o                         
   0  10   4        551.89        556.19        24.35 o                         
   2  10   4       2470.39       3055.96        36.08 o                         
   4  10   4        246.63        214.90        30.00 o                         
   6  10   4        166.04        172.28        58.43 o                         
   8  10   4         78.75         29.46        99.40 o                         
  10  10   4         28.49         16.35        72.74 o                         
 -11  11   4          0.23        146.86       206.83 o                         
  -9  11   4        225.88        292.56        40.14 o                         
  -7  11   4        857.98        832.95        33.27 o                         
  -5  11   4       4195.47       4312.47       124.91 o                         
  -3  11   4       4506.93       4508.37       113.13 o                         
  -1  11   4      11949.23      11293.23       137.46 o                         
   1  11   4      10161.81       9364.20        93.62 o                         
   3  11   4       3379.16       3815.26        45.67 o                         
   5  11   4        728.64        756.44        66.72 o                         
   7  11   4        838.68        877.30       135.84 o                         
   9  11   4        757.37        762.17        78.10 o                         
  11  11   4         16.13         25.47       122.07 o                         
 -10  12   4         27.47          6.18       112.50 o                         
  -8  12   4        134.97         99.67        25.83 o                         
  -6  12   4        229.96        167.72        23.45 o                         
  -4  12   4        177.59        187.48        33.86 o                         
  -2  12   4         31.94         15.26        20.03 o                         
   0  12   4        206.73        216.86        26.80 o                         
   2  12   4       2304.12       2362.86        32.88 o                         
   4  12   4         41.36         28.32        15.79 o                         
   6  12   4        640.29        641.90        75.13 o                         
   8  12   4        772.72        669.18       102.90 o                         
  10  12   4          8.62         28.35        78.69 o                         
 -11  13   4         90.15        107.72       139.35 o                         
  -9  13   4          3.00         30.98        28.75 o                         
  -7  13   4         10.74         45.74        28.67 o                         
  -5  13   4       1169.92        930.60        29.59 o                         
  -3  13   4        659.27        659.80        33.45 o                         
  -1  13   4       2046.58       1693.10        38.83 o                         
   1  13   4       6785.26       6516.47        72.47 o                         
   3  13   4         14.57         39.28        28.66 o                         
   5  13   4        429.46        520.22       163.15 o                         
   7  13   4        253.11        225.02        92.17 o                         
   9  13   4         66.50         71.90       157.58 o                         
 -10  14   4        642.17        572.95        94.57 o                         
  -8  14   4         51.72         84.22        36.93 o                         
  -6  14   4         21.96         80.11        48.94 o                         
  -4  14   4       1596.01       1619.29        33.73 o                         
  -2  14   4         75.74         90.09        30.79 o                         
   0  14   4       3438.67       3189.43        52.30 o                         
   2  14   4          1.38          2.91        24.88 o                         
   4  14   4          7.95         19.76        44.41 o                         
   6  14   4          4.81         52.27        76.41 o                         
   8  14   4         66.06        115.48        98.40 o                         
  10  14   4          0.41         47.79        87.92 o                         
 -11  15   4        174.79        298.30       131.20 o                         
  -9  15   4         41.46        -31.30        66.10 o                         
  -7  15   4         86.28         41.96        20.84 o                         
  -5  15   4       5721.51       5445.35       125.63 o                         
  -3  15   4       1943.87       1946.80        80.86 o                         
  -1  15   4       1502.03       1413.28        51.80 o                         
   1  15   4       1519.87       1611.30        51.04 o                         
   3  15   4        889.23        937.73        55.92 o                         
   5  15   4        258.89        258.54        47.50 o                         
   7  15   4          0.93        -47.02       102.54 o                         
   9  15   4        108.28        132.09       101.60 o                         
 -10  16   4         71.62         59.72       100.71 o                         
  -8  16   4         12.98         22.20        35.82 o                         
  -6  16   4          9.74        -11.88        37.51 o                         
  -4  16   4        719.90        665.71        39.57 o                         
  -2  16   4          0.79         24.20        34.53 o                         
   0  16   4        206.90        151.13        29.41 o                         
   2  16   4         21.76         20.90        25.90 o                         
   4  16   4         31.49         58.15        24.97 o                         
   6  16   4          2.65        -12.67        69.39 o                         
   8  16   4         54.66         44.70        98.06 o                         
  -9  17   4          6.93       -104.41       104.41 o                         
  -7  17   4        545.02        569.82        34.75 o                         
  -5  17   4       6075.63       6721.06       223.66 o                         
  -3  17   4       2052.18       2193.60        60.63 o                         
  -1  17   4        245.04        267.98        32.76 o                         
   1  17   4         88.31        129.96        46.01 o                         
   3  17   4        462.45        479.28        34.80 o                         
   5  17   4         38.53         61.35        22.31 o                         
   7  17   4         66.41         54.00        84.94 o                         
   9  17   4         61.57        297.70       103.64 o                         
  -8  18   4          7.74          2.37        27.59 o                         
  -6  18   4        109.40        149.38        46.81 o                         
  -4  18   4        153.50        182.92        37.44 o                         
  -2  18   4         23.15         49.56        38.83 o                         
   0  18   4         96.79        182.39        34.56 o                         
   2  18   4          1.59        -34.45        34.45 o                         
   4  18   4         54.61         36.29        35.68 o                         
   6  18   4         53.29        -22.03        79.39 o                         
   8  18   4        351.55        150.91       102.61 o                         
  -9  19   4          2.01        -15.94       174.53 o                         
  -7  19   4         19.95          6.41        25.38 o                         
  -5  19   4         42.55         22.22        48.95 o                         
  -3  19   4          7.77          3.59        47.24 o                         
  -1  19   4        231.94        297.62        37.35 o                         
   1  19   4        518.60        575.74        54.52 o                         
   3  19   4        274.30        307.80        60.67 o                         
   5  19   4         67.16        102.46        29.36 o                         
   7  19   4        422.14        239.92       287.81 o                         
  -8  20   4          0.94        126.27       104.73 o                         
  -6  20   4          0.67        -23.25        51.20 o                         
  -4  20   4         38.56         -2.62        43.92 o                         
  -2  20   4         56.47         32.14        43.69 o                         
   0  20   4        183.87        152.96        44.57 o                         
   2  20   4          1.11          1.27        36.95 o                         
   4  20   4        213.64        231.79        44.72 o                         
   6  20   4        307.81        275.05       189.88 o                         
  -7  21   4         11.62         48.45        29.63 o                         
  -5  21   4         10.71         26.24        40.02 o                         
  -3  21   4        212.61        359.31        43.37 o                         
  -1  21   4         86.52         43.49        43.83 o                         
   1  21   4        230.83        209.81        41.40 o                         
   3  21   4        151.65        151.85        50.22 o                         
   5  21   4         91.81         99.66        43.42 o                         
  -6  22   4          0.89        -10.32        46.88 o                         
  -4  22   4         18.95         39.84        49.28 o                         
  -2  22   4         57.66         43.25        46.38 o                         
   0  22   4          0.05         -8.09        55.50 o                         
   2  22   4        201.80        257.80        74.31 o                         
   4  22   4         43.44         27.04        36.90 o                         
   6  22   4         10.50        -10.19       284.96 o                         
  -5  23   4        113.02        127.29        44.86 o                         
  -3  23   4          3.05         44.30        67.60 o                         
  -1  23   4          2.37        -34.20        50.55 o                         
   1  23   4        300.63        314.55        51.37 o                         
   3  23   4         23.06         39.36        61.29 o                         
   5  23   4          0.48         20.05       104.81 o                         
  -4  24   4         92.30        153.93        44.48 o                         
  -2  24   4         70.94         48.99        54.04 o                         
   0  24   4        241.34        314.46        49.47 o                         
   2  24   4          5.13         91.87        58.12 o                         
   4  24   4          0.21         44.30        49.91 o                         
  -3  25   4         25.95        110.10        61.34 o                         
  -1  25   4         96.47        164.78        49.37 o                         
   1  25   4         24.19        -57.40        57.40 o                         
 -13   1   5         10.07         49.37        37.39 o                         
 -11   1   5        224.14        232.42        38.76 o                         
  -9   1   5         15.66         29.07        28.99 o                         
  -7   1   5        771.75        937.99        30.27 o                         
  -5   1   5       1284.43       1571.68        64.42 o                         
  -3   1   5       3171.70       2892.91        59.35 o                         
  -1   1   5      15277.85      16123.99       154.75 o                         
   1   1   5     118843.97     127219.01      4219.06 o                         
   3   1   5      41344.38      40292.37       592.23 o                         
   5   1   5         94.96        139.79        14.48 o                         
   7   1   5       3572.46       3201.22       158.70 o                         
   9   1   5        179.68        182.20        56.13 o                         
  11   1   5         52.93         67.19        30.44 o                         
 -12   2   5        400.58        268.03        38.93 o                         
 -10   2   5         17.68         40.02        28.00 o                         
  -8   2   5        241.22        360.43        31.02 o                         
  -6   2   5        605.40       1001.94        27.83 o                         
  -4   2   5      13490.86      14536.94       425.98 o                         
  -2   2   5      12945.15      11678.34       106.50 o                         
   0   2   5       7465.25       7130.39        55.55 o                         
   2   2   5        373.79        958.03        19.65 o                         
   4   2   5        706.68        591.30        16.29 o                         
   6   2   5         86.38         44.18        21.84 o                         
   8   2   5       1508.67       1682.66        46.57 o                         
  10   2   5          5.58         24.13        21.14 o                         
  12   2   5         29.62         15.24        51.12 o                         
 -13   3   5         19.89         50.88        34.63 o                         
 -11   3   5        661.52        621.48        37.43 o                         
  -9   3   5        209.82        289.60        43.50 o                         
  -7   3   5        341.08        400.96        28.21 o                         
  -5   3   5       5222.86       6634.31       112.25 o                         
  -3   3   5       1041.54       1127.33        20.25 o                         
  -1   3   5      17103.76      17539.28       175.29 o                         
   1   3   5       4759.04       5175.75        56.19 o                         
   3   3   5         25.70        101.74         8.41 o                         
   5   3   5          6.77         21.30        11.31 o                         
   7   3   5        822.76        924.49        20.14 o                         
   9   3   5         16.48         36.56        18.10 o                         
  11   3   5         16.43         59.53        69.67 o                         
 -12   4   5        171.38        113.81        35.11 o                         
 -10   4   5        454.72        437.77        39.36 o                         
  -8   4   5          3.95         -5.85        31.23 o                         
  -6   4   5       2683.08       3292.19        47.32 o                         
  -4   4   5      13123.37      14642.49       168.06 o                         
  -2   4   5       9242.16       9085.17       103.30 o                         
   0   4   5         53.12        161.87        13.29 o                         
   2   4   5        928.43        995.55        16.03 o                         
   4   4   5         99.02         89.38        13.37 o                         
   6   4   5         30.36         33.24        13.33 o                         
   8   4   5         64.30        112.87        22.21 o                         
  10   4   5          5.41         24.89        16.54 o                         
 -13   5   5         57.76         27.21        67.80 o                         
 -11   5   5        198.94        213.69        30.03 o                         
  -9   5   5       2378.50       2831.39        66.80 o                         
  -7   5   5         81.75         59.66        21.99 o                         
  -5   5   5         23.75         79.41        21.62 o                         
  -3   5   5      16112.52      13767.62       140.60 o                         
  -1   5   5      17688.41      19181.04       211.10 o                         
   1   5   5       5986.06       5892.98        83.67 o                         
   3   5   5      10127.84       9520.99        79.74 o                         
   5   5   5       4267.31       3824.87        59.02 o                         
   7   5   5         59.03         21.28        46.73 o                         
   9   5   5       1107.28       1146.95        60.72 o                         
  11   5   5         84.43        204.86        80.95 o                         
 -12   6   5         13.74          0.08        36.71 o                         
 -10   6   5         10.70          9.57        26.62 o                         
  -8   6   5        215.93        265.68        23.32 o                         
  -6   6   5        285.13        142.57        25.36 o                         
  -4   6   5         28.46         47.63        18.64 o                         
  -2   6   5      23416.07      25017.59       312.07 o                         
   0   6   5       9425.29      10801.07        97.03 o                         
   2   6   5       6404.48       6535.33       110.17 o                         
   4   6   5        488.35        356.09        17.12 o                         
   6   6   5        102.65         90.76        81.70 o                         
   8   6   5        753.96        772.28        71.45 o                         
  10   6   5         17.78         62.56        70.61 o                         
 -11   7   5          0.68         24.08        25.59 o                         
  -9   7   5        140.23        134.52        32.28 o                         
  -7   7   5         22.15         39.11        21.60 o                         
  -5   7   5        450.75        448.87        25.34 o                         
  -3   7   5       1113.24       1146.61        36.07 o                         
  -1   7   5        289.39        358.44        23.82 o                         
   1   7   5       1195.45       1241.48        21.31 o                         
   3   7   5        966.14       1043.84        17.00 o                         
   5   7   5        243.31        206.76        36.41 o                         
   7   7   5       1083.83       1025.63       101.25 o                         
   9   7   5        101.85         56.58        69.19 o                         
  11   7   5         31.91        -29.07        83.50 o                         
 -12   8   5        289.13        231.16        94.83 o                         
 -10   8   5        252.27        232.05        45.17 o                         
  -8   8   5        210.98        237.18        27.27 o                         
  -6   8   5        525.90        576.76        28.74 o                         
  -4   8   5       2536.81       2638.98       140.22 o                         
  -2   8   5       4269.61       3589.79        56.47 o                         
   0   8   5        266.88        431.88        24.20 o                         
   2   8   5      20844.76      22428.19       260.51 o                         
   4   8   5         39.74         65.79        46.52 o                         
   6   8   5       1487.54       1534.96        89.19 o                         
   8   8   5       2954.88       3105.81        95.41 o                         
  10   8   5          0.79        -13.12        71.66 o                         
 -11   9   5         35.98         20.15        16.63 o                         
  -9   9   5        665.48        587.80        30.20 o                         
  -7   9   5        310.06        322.00        32.01 o                         
  -5   9   5       3611.62       3779.10        65.22 o                         
  -3   9   5       4535.21       4199.05        69.78 o                         
  -1   9   5       3316.35       2992.14        62.62 o                         
   1   9   5      99158.51     108126.49      3433.39 o                         
   3   9   5      15267.58      14772.38       375.04 o                         
   5   9   5       1522.19       1586.42        55.96 o                         
   7   9   5        325.51        431.55        53.68 o                         
   9   9   5         87.65         66.07        80.20 o                         
  11   9   5         25.04          7.72       175.65 o                         
 -12  10   5          0.67         53.39        82.42 o                         
 -10  10   5          9.44        -26.47        26.47 o                         
  -8  10   5         34.04         33.03        28.67 o                         
  -6  10   5         88.62         55.72        40.74 o                         
  -4  10   5        174.07        148.15        22.93 o                         
  -2  10   5       2482.06       2697.33        64.71 o                         
   0  10   5       2411.24       3024.47        46.32 o                         
   2  10   5       4976.87       5919.55       105.84 o                         
   4  10   5       1028.64        997.33        16.17 o                         
   6  10   5        109.88        171.95        49.58 o                         
   8  10   5       2007.97       2003.56        88.61 o                         
  10  10   5         41.66       -108.39       108.39 o                         
 -11  11   5          0.28        -17.01        80.01 o                         
  -9  11   5        602.32        636.37        43.78 o                         
  -7  11   5         74.81         57.63        20.46 o                         
  -5  11   5       1535.84       1697.60        35.09 o                         
  -3  11   5        819.45        869.52        34.72 o                         
  -1  11   5        293.92        294.89        27.49 o                         
   1  11   5       1258.56       1386.58        36.52 o                         
   3  11   5        875.74        827.11        25.75 o                         
   5  11   5         22.55         58.64        56.54 o                         
   7  11   5        730.27        571.64        68.95 o                         
   9  11   5          2.28       -113.28       113.28 o                         
 -10  12   5        107.57         42.73        99.70 o                         
  -8  12   5         38.50         50.80        41.55 o                         
  -6  12   5          2.76         48.39        29.76 o                         
  -4  12   5       4941.34       5002.07        64.89 o                         
  -2  12   5       1623.59       1622.28        42.84 o                         
   0  12   5        207.59        206.77        23.12 o                         
   2  12   5       1761.06       1733.89        36.55 o                         
   4  12   5        432.90        537.72        17.75 o                         
   6  12   5        339.03        348.32        84.05 o                         
   8  12   5       1886.47       1691.70        98.80 o                         
  10  12   5         36.19          3.43        88.32 o                         
 -11  13   5        459.18        621.62       131.55 o                         
  -9  13   5        271.55        270.74        72.54 o                         
  -7  13   5          3.94        -44.13        74.47 o                         
  -5  13   5       1510.76       1527.33        37.79 o                         
  -3  13   5       2596.78       2177.00        42.24 o                         
  -1  13   5         60.25         42.88        22.95 o                         
   1  13   5         38.56         79.94        23.25 o                         
   3  13   5        454.19        330.43        25.68 o                         
   5  13   5        835.54       1201.83       105.86 o                         
   7  13   5       1299.34       1352.41        81.62 o                         
   9  13   5          6.11        -40.73       101.62 o                         
 -10  14   5         93.76        119.80       209.33 o                         
  -8  14   5          0.83         17.47        26.78 o                         
  -6  14   5        929.89       1241.98        43.11 o                         
  -4  14   5        529.33        565.45        29.40 o                         
  -2  14   5        389.31        419.09        29.39 o                         
   0  14   5        130.92        198.94        30.45 o                         
   2  14   5        242.80        197.07        23.35 o                         
   4  14   5         25.64         52.26        22.54 o                         
   6  14   5         84.59        106.81       104.38 o                         
   8  14   5        160.36        320.03        86.78 o                         
  10  14   5          9.39        194.51       107.68 o                         
 -11  15   5          0.65        -49.60       105.90 o                         
  -9  15   5         28.98         32.12        20.96 o                         
  -7  15   5        211.50        173.96        37.73 o                         
  -5  15   5          3.18         11.14        30.62 o                         
  -3  15   5        659.46        765.17        41.99 o                         
  -1  15   5       1600.17       1362.49        35.62 o                         
   1  15   5       1777.22       1439.12        42.40 o                         
   3  15   5        311.66        278.32        23.54 o                         
   5  15   5         34.57         83.34        73.75 o                         
   7  15   5        164.73        264.03       100.12 o                         
   9  15   5          0.47         13.85       115.14 o                         
 -10  16   5         55.76        176.28       182.58 o                         
  -8  16   5        137.47        193.61        37.39 o                         
  -6  16   5        159.31        139.48        34.63 o                         
  -4  16   5       2181.73       1888.88        59.73 o                         
  -2  16   5        318.95        388.34        33.21 o                         
   0  16   5       2201.27       2132.24        43.34 o                         
   2  16   5        399.55        550.66        32.51 o                         
   4  16   5        423.98        511.61        23.26 o                         
   6  16   5        224.97        230.08        72.67 o                         
   8  16   5         90.94        -82.84       110.78 o                         
  -9  17   5         14.15         41.23        29.52 o                         
  -7  17   5         51.62         38.82        56.04 o                         
  -5  17   5          9.24         -1.44        39.46 o                         
  -3  17   5        738.14        810.66        35.90 o                         
  -1  17   5        196.68        169.66        46.03 o                         
   1  17   5         51.62         71.81        41.53 o                         
   3  17   5         86.18        143.67        39.64 o                         
   5  17   5         44.02         55.51        18.44 o                         
   7  17   5        111.04        415.03       118.60 o                         
  -8  18   5          3.54         42.74        29.51 o                         
  -6  18   5        821.90        677.65        42.27 o                         
  -4  18   5        340.73        261.21        44.48 o                         
  -2  18   5          3.61        -27.21        34.21 o                         
   0  18   5        359.84        267.68        36.53 o                         
   2  18   5         77.80         59.95        37.41 o                         
   4  18   5         23.16        -26.91        29.49 o                         
   6  18   5         96.20        134.64        97.54 o                         
   8  18   5          0.19        -69.44       117.81 o                         
  -9  19   5          0.06       -105.13       105.29 o                         
  -7  19   5          2.46         72.90        35.02 o                         
  -5  19   5       1011.32       1039.11        65.47 o                         
  -3  19   5        412.75        556.42        40.75 o                         
  -1  19   5         54.27         41.19        37.13 o                         
   1  19   5        170.47        205.91        43.90 o                         
   3  19   5        107.52        127.26        42.89 o                         
   5  19   5         95.67        137.91        41.61 o                         
   7  19   5        406.73        392.06       108.03 o                         
  -8  20   5          5.20         48.36        71.31 o                         
  -6  20   5        176.50         87.65        37.18 o                         
  -4  20   5         85.92        149.61        43.00 o                         
  -2  20   5         35.34        -29.67        35.68 o                         
   0  20   5          7.75         10.51        39.19 o                         
   2  20   5         86.54         47.10        49.34 o                         
   4  20   5        111.91        127.84        31.78 o                         
   6  20   5         51.12        142.66        98.39 o                         
  -7  21   5         20.71         86.20        60.09 o                         
  -5  21   5         78.30         46.90        72.06 o                         
  -3  21   5          0.02         63.44        39.54 o                         
  -1  21   5         16.66         47.96        56.41 o                         
   1  21   5        206.09        213.17        56.08 o                         
   3  21   5        430.10        430.48        79.69 o                         
   5  21   5         50.41         63.94        33.87 o                         
  -6  22   5         65.69        154.12        76.09 o                         
  -4  22   5        144.50        136.44        50.86 o                         
  -2  22   5        133.52        128.57        46.84 o                         
   0  22   5        100.45        146.93        42.64 o                         
   2  22   5         99.55         93.34        69.73 o                         
   4  22   5         31.40         44.00        44.36 o                         
  -5  23   5          1.20          7.27        43.40 o                         
  -3  23   5         13.04         28.01        41.91 o                         
  -1  23   5         19.44         91.93        45.99 o                         
   1  23   5         52.52         32.30        62.22 o                         
   3  23   5          0.92         11.49        42.10 o                         
   5  23   5         42.74        -43.86       140.35 o                         
  -4  24   5        132.87        147.00        63.23 o                         
  -2  24   5         70.61        190.18        45.14 o                         
   0  24   5          2.78         20.64        62.85 o                         
   2  24   5         12.75        -16.91        46.43 o                         
  -3  25   5         42.59         11.61        51.10 o                         
  -1  25   5          1.64        -60.54        60.54 o                         
   1  25   5         78.10        -18.10        57.54 o                         
 -12   0   6         50.42         40.00        55.44 o                         
 -10   0   6        395.16        341.62        68.80 o                         
  -8   0   6       1693.88       1729.11        80.64 o                         
  -6   0   6        263.94        213.27        33.18 o                         
  -4   0   6       5368.73       5877.22       288.15 o                         
  -2   0   6      10028.65       8029.61       100.03 o                         
   0   0   6      66318.01      70593.28      2149.34 o                         
   2   0   6      42005.26      40621.41       869.20 o                         
   4   0   6       4033.49       3565.98        57.27 o                         
   6   0   6      13254.65      12738.47       179.05 o                         
   8   0   6         10.53         77.44        31.53 o                         
  10   0   6        306.60        360.30        59.45 o                         
 -13   1   6          1.43        -23.24        38.55 o                         
 -11   1   6        661.20        637.74        49.10 o                         
  -9   1   6        444.45        532.42        34.05 o                         
  -7   1   6        794.01        893.69        33.84 o                         
  -5   1   6        211.31        221.40        24.47 o                         
  -3   1   6        472.50        542.63        20.81 o                         
  -1   1   6       4918.68       4326.64        68.61 o                         
   1   1   6        992.36       1121.99        16.98 o                         
   3   1   6       2558.40       2188.16        22.71 o                         
   5   1   6        581.24        444.88        18.52 o                         
   7   1   6        189.83        248.86        27.02 o                         
   9   1   6         80.45        114.39        26.20 o                         
  11   1   6          5.36          5.38        28.32 o                         
 -12   2   6         15.01         -5.65        41.48 o                         
 -10   2   6          4.36         -4.52        35.19 o                         
  -8   2   6        114.73        146.89        38.34 o                         
  -6   2   6          1.69         46.88        23.73 o                         
  -4   2   6        584.98        591.55        26.33 o                         
  -2   2   6       1194.70       1479.13        40.19 o                         
   0   2   6        567.40        699.58        14.49 o                         
   2   2   6       2087.80       2289.05        27.00 o                         
   4   2   6        469.09        463.13        16.65 o                         
   6   2   6          7.25         17.39        20.70 o                         
   8   2   6          4.01        -23.93        23.93 o                         
  10   2   6         28.22         16.33        30.24 o                         
 -13   3   6          9.13         28.89        36.76 o                         
 -11   3   6        154.69         97.11        37.13 o                         
  -9   3   6        137.47        113.92        36.70 o                         
  -7   3   6        177.31        107.12        28.97 o                         
  -5   3   6       2465.94       2862.27        54.98 o                         
  -3   3   6       3985.25       3653.11        40.04 o                         
  -1   3   6       6053.02       6746.12        62.49 o                         
   1   3   6         85.38        223.83        15.81 o                         
   3   3   6       2958.06       4672.61        45.16 o                         
   5   3   6        546.29        599.52        21.50 o                         
   7   3   6        234.72        293.69        22.71 o                         
   9   3   6       1868.29       1896.36        39.60 o                         
  11   3   6          1.98         23.47        56.37 o                         
 -12   4   6         14.21         14.72        41.66 o                         
 -10   4   6       1108.08        949.67        48.95 o                         
  -8   4   6          2.33         17.65        33.28 o                         
  -6   4   6       2973.23       2799.56        76.93 o                         
  -4   4   6        921.30       1717.78        31.07 o                         
  -2   4   6       7212.53       6595.46        67.27 o                         
   0   4   6       7734.37       8034.92       158.13 o                         
   2   4   6      26179.54      29451.03       379.93 o                         
   4   4   6       3815.58       3406.41        32.95 o                         
   6   4   6        382.44        373.02        14.73 o                         
   8   4   6         22.36          4.66        19.28 o                         
  10   4   6          2.84         11.51        15.04 o                         
 -13   5   6          1.24        -32.92        32.92 o                         
 -11   5   6        337.29        286.93        32.78 o                         
  -9   5   6         89.12         96.11        33.09 o                         
  -7   5   6         16.37         32.22        26.22 o                         
  -5   5   6      10082.09      10902.85       167.56 o                         
  -3   5   6        125.93        139.30        19.72 o                         
  -1   5   6        119.89        118.82        15.45 o                         
   1   5   6        575.76        769.89        16.81 o                         
   3   5   6        315.13        154.70        12.93 o                         
   5   5   6         81.58         64.43        14.29 o                         
   7   5   6       1520.30       1576.46        31.79 o                         
   9   5   6         76.38         90.63        60.18 o                         
  11   5   6          4.15        -19.70        90.82 o                         
 -12   6   6         20.52        -10.70        40.72 o                         
 -10   6   6        385.16        301.94        41.74 o                         
  -8   6   6        589.32        796.96        34.14 o                         
  -6   6   6       1737.87       2014.44        36.15 o                         
  -4   6   6      21305.99      22867.17       299.47 o                         
  -2   6   6        907.51        684.76        32.01 o                         
   0   6   6       7226.84       7199.84        67.69 o                         
   2   6   6        951.53       1094.16        18.79 o                         
   4   6   6       3619.19       3709.98        32.35 o                         
   6   6   6        895.66        896.96        44.82 o                         
   8   6   6        279.86        178.35        56.78 o                         
  10   6   6          2.37         31.81        65.24 o                         
 -11   7   6         58.72          5.15        41.55 o                         
  -9   7   6        346.26        371.33        42.80 o                         
  -7   7   6          1.15          7.85        24.23 o                         
  -5   7   6       2081.62       2238.35        40.90 o                         
  -3   7   6        118.91        182.97        24.25 o                         
  -1   7   6       5555.27       5647.77        60.43 o                         
   1   7   6       4140.01       4215.89        49.26 o                         
   3   7   6       1895.27       1727.02        81.99 o                         
   5   7   6        615.01        709.34        72.81 o                         
   7   7   6       1359.11       1464.65        60.01 o                         
   9   7   6          2.67         -9.59        86.82 o                         
  11   7   6          1.84        -78.41        78.41 o                         
 -12   8   6         10.98        -26.64        30.39 o                         
 -10   8   6        723.29        752.15        34.97 o                         
  -8   8   6        187.98        181.38        24.09 o                         
  -6   8   6          7.35         66.21        21.62 o                         
  -4   8   6       4833.91       4353.39        59.60 o                         
  -2   8   6       3842.81       3468.65        70.34 o                         
   0   8   6       7005.32       7465.77        72.35 o                         
   2   8   6       5690.36       5900.97        56.91 o                         
   4   8   6         10.82         42.52        18.00 o                         
   6   8   6          4.12        -42.16        42.16 o                         
   8   8   6        413.71        446.92        56.25 o                         
  10   8   6         35.28        133.31       156.79 o                         
 -11   9   6          4.10         15.36        32.93 o                         
  -9   9   6         22.45         31.60        32.13 o                         
  -7   9   6          0.78          8.42        22.64 o                         
  -5   9   6         38.04         71.85        26.42 o                         
  -3   9   6        119.30         99.22        24.10 o                         
  -1   9   6        996.60       1174.82        33.38 o                         
   1   9   6       4441.76       4585.57        59.96 o                         
   3   9   6       1345.40       1581.79        48.36 o                         
   5   9   6         85.54         40.26        50.40 o                         
   7   9   6        406.08        495.06        65.22 o                         
   9   9   6         39.90          6.83        62.50 o                         
  11   9   6         10.43         70.08        75.88 o                         
 -12  10   6          0.10         90.66        81.79 o                         
 -10  10   6        433.85        344.86        90.26 o                         
  -8  10   6        335.45        455.27        38.48 o                         
  -6  10   6        316.53        404.97        41.47 o                         
  -4  10   6       1648.75       2163.00        36.17 o                         
  -2  10   6       2508.82       2365.52        63.59 o                         
   0  10   6       9907.58       8962.63       121.58 o                         
   2  10   6       1479.39       1605.73        40.99 o                         
   4  10   6       1272.72       1161.74        18.15 o                         
   6  10   6       1057.27       1225.42       125.44 o                         
   8  10   6         30.66         86.58        59.16 o                         
  10  10   6         14.97         50.24        92.09 o                         
 -11  11   6        281.48        183.15        22.49 o                         
  -9  11   6         50.27         84.20        26.10 o                         
  -7  11   6          0.60        -30.10        34.63 o                         
  -5  11   6       2073.84       1994.16        39.31 o                         
  -3  11   6       4065.36       3817.26        61.74 o                         
  -1  11   6       1418.33       1398.32        32.26 o                         
   1  11   6       1948.10       2295.17        53.14 o                         
   3  11   6       4345.22       4165.20        98.62 o                         
   5  11   6        412.03        434.80        53.07 o                         
   7  11   6       2011.66       1964.48       114.97 o                         
   9  11   6         30.71         30.72        69.95 o                         
 -10  12   6        109.76         86.31        32.26 o                         
  -8  12   6         70.89         70.16        35.60 o                         
  -6  12   6        168.67        140.28        43.34 o                         
  -4  12   6       1954.01       2444.18        44.05 o                         
  -2  12   6       1205.36       1152.11        30.10 o                         
   0  12   6       1839.53       1814.05        33.29 o                         
   2  12   6         22.81         69.11        23.38 o                         
   4  12   6        207.54        242.45        17.86 o                         
   6  12   6        110.73         20.15        56.34 o                         
   8  12   6         37.15         30.76        90.35 o                         
  10  12   6         65.95        112.56       127.91 o                         
 -11  13   6         48.15         51.48        90.83 o                         
  -9  13   6         33.10         16.06        33.17 o                         
  -7  13   6          1.27        -38.00        49.02 o                         
  -5  13   6       1306.94       1217.94        32.64 o                         
  -3  13   6       1376.06       1370.34        37.32 o                         
  -1  13   6        124.27        112.59        28.45 o                         
   1  13   6        184.57        157.06        26.17 o                         
   3  13   6        908.96        943.52        42.20 o                         
   5  13   6          0.85         29.51        79.85 o                         
   7  13   6          9.20        -39.52        70.58 o                         
   9  13   6        248.00        315.93       224.43 o                         
 -10  14   6         31.03         47.37        25.81 o                         
  -8  14   6        104.53         39.32        35.69 o                         
  -6  14   6        416.13        438.48        38.69 o                         
  -4  14   6       1603.88       1649.12        49.46 o                         
  -2  14   6       1171.81       1285.56        35.67 o                         
   0  14   6        780.05        821.52        37.12 o                         
   2  14   6      10698.97      11025.12       142.93 o                         
   4  14   6        504.05        485.49        29.78 o                         
   6  14   6          4.75         31.15        60.57 o                         
   8  14   6        132.66        190.61        82.21 o                         
 -11  15   6        153.38        199.30       141.81 o                         
  -9  15   6         31.35         10.16        25.29 o                         
  -7  15   6         29.30         -2.09        31.74 o                         
  -5  15   6        784.90        739.78        43.37 o                         
  -3  15   6          6.40         30.64        45.11 o                         
  -1  15   6         68.46         59.81        41.74 o                         
   1  15   6        254.53        245.64        32.30 o                         
   3  15   6        196.88        164.68        26.20 o                         
   5  15   6         25.09         93.05        63.18 o                         
   7  15   6        104.28         13.11        72.48 o                         
   9  15   6         29.67        -58.62       269.01 o                         
 -10  16   6         45.42         -6.89        99.64 o                         
  -8  16   6          8.05         28.86        38.92 o                         
  -6  16   6         28.11          9.58        40.21 o                         
  -4  16   6        224.14        422.86        39.04 o                         
  -2  16   6        202.43        269.35        35.79 o                         
   0  16   6         22.78          1.97        32.92 o                         
   2  16   6        572.81        612.33        30.48 o                         
   4  16   6         24.03         59.61        20.78 o                         
   6  16   6          0.27        -33.63        85.09 o                         
   8  16   6          0.75        -52.65        88.53 o                         
  -9  17   6         35.29          3.75        42.32 o                         
  -7  17   6         11.38         44.71        32.40 o                         
  -5  17   6        185.12        168.23        59.06 o                         
  -3  17   6        254.73        316.32        60.56 o                         
  -1  17   6        321.07        325.36        47.32 o                         
   1  17   6         16.20         74.39        31.26 o                         
   3  17   6        308.57        315.68        29.78 o                         
   5  17   6         26.32         33.80        21.33 o                         
   7  17   6        176.11        243.19        84.29 o                         
  -8  18   6          2.16        -11.18        39.01 o                         
  -6  18   6         41.23         67.37        33.43 o                         
  -4  18   6        573.76        461.45        37.63 o                         
  -2  18   6        288.35        360.59        74.74 o                         
   0  18   6        446.65        562.93        48.31 o                         
   2  18   6        511.17        539.92        45.99 o                         
   4  18   6        108.79        126.73        34.90 o                         
   6  18   6         18.40        229.57       286.40 o                         
   8  18   6         28.22       -103.78       103.78 o                         
  -9  19   6          4.11        -29.14       111.68 o                         
  -7  19   6         16.08          0.65        37.74 o                         
  -5  19   6         22.02         12.04        42.52 o                         
  -3  19   6          4.82         63.54        47.21 o                         
  -1  19   6        158.08        168.54        46.68 o                         
   1  19   6         12.33         37.41        50.85 o                         
   3  19   6         57.30         70.84        45.20 o                         
   5  19   6         45.30         48.26        24.77 o                         
   7  19   6          4.00        -47.70        98.37 o                         
  -8  20   6         10.64         42.15        33.01 o                         
  -6  20   6         80.12         53.38        43.06 o                         
  -4  20   6        309.61        247.49        47.50 o                         
  -2  20   6         20.09        -30.51        41.88 o                         
   0  20   6        184.88        227.46        42.56 o                         
   2  20   6        678.21        604.60        62.51 o                         
   4  20   6         19.77         50.99        41.40 o                         
   6  20   6         91.94         10.59       102.16 o                         
  -7  21   6          1.57         47.07        36.76 o                         
  -5  21   6        188.41        217.29        49.64 o                         
  -3  21   6        813.31        827.42        60.68 o                         
  -1  21   6         77.11         56.05        58.42 o                         
   1  21   6          5.56        -23.75        84.53 o                         
   3  21   6        127.92        121.95        38.65 o                         
   5  21   6          6.51         66.55       153.10 o                         
  -6  22   6        187.96        245.85        45.64 o                         
  -4  22   6        103.22         44.08        47.80 o                         
  -2  22   6        126.53        183.65        54.38 o                         
   0  22   6         65.56         80.61        52.09 o                         
   2  22   6         21.27         68.55        42.17 o                         
   4  22   6          6.41         20.71        56.70 o                         
  -5  23   6        219.12        248.33        57.55 o                         
  -3  23   6        138.87         82.38        59.31 o                         
  -1  23   6          3.76         -8.94        60.55 o                         
   1  23   6          5.87        -18.24        48.65 o                         
   3  23   6         19.45         84.63        53.20 o                         
  -4  24   6        239.76        247.03        62.93 o                         
  -2  24   6          3.45         58.53        69.28 o                         
   0  24   6          1.55         73.22        46.75 o                         
   2  24   6         55.07         43.75        57.53 o                         
  -3  25   6         69.39        -10.99        63.61 o                         
  -1  25   6          4.66          4.19        72.16 o                         
   1  25   6         26.12         53.79        50.25 o                         
 -13   1   7          9.56        -25.58        39.35 o                         
 -11   1   7        633.89        551.19        46.62 o                         
  -9   1   7        271.29        256.49        36.61 o                         
  -7   1   7         21.40         65.90        26.16 o                         
  -5   1   7        469.86        487.05        27.46 o                         
  -3   1   7        331.80        179.52        18.87 o                         
  -1   1   7        457.51        248.38        16.96 o                         
   1   1   7         23.35         28.85        23.00 o                         
   3   1   7          1.39          7.49        14.76 o                         
   5   1   7        107.31        125.99        20.12 o                         
   7   1   7          2.16        -19.53        19.53 o                         
   9   1   7         66.84         91.63        25.73 o                         
  11   1   7          0.43        -20.38        29.06 o                         
 -12   2   7          1.37         77.95        42.92 o                         
 -10   2   7        550.42        663.98        53.53 o                         
  -8   2   7          2.82        -37.74        37.74 o                         
  -6   2   7       2647.59       2412.10       116.71 o                         
  -4   2   7      14300.66      13231.74       371.27 o                         
  -2   2   7       4568.02       3715.43        77.05 o                         
   0   2   7      26256.65      29410.18       946.92 o                         
   2   2   7      49744.35      57330.49      1113.56 o                         
   4   2   7        820.41        726.65        22.70 o                         
   6   2   7        334.60        413.16        24.87 o                         
   8   2   7       2632.88       3010.09       102.10 o                         
  10   2   7          0.20         53.55        29.22 o                         
 -13   3   7          1.00         18.27        38.04 o                         
 -11   3   7          9.40         23.90        33.53 o                         
  -9   3   7        567.45        463.35        35.98 o                         
  -7   3   7         26.25        -14.74        28.03 o                         
  -5   3   7        103.06        113.73        24.46 o                         
  -3   3   7      10319.18      10471.51       104.51 o                         
  -1   3   7        106.78        182.41        24.40 o                         
   1   3   7         43.72         57.65        14.43 o                         
   3   3   7         18.18        130.64        16.36 o                         
   5   3   7         31.24         49.09        16.36 o                         
   7   3   7       1497.03       1467.30        35.38 o                         
   9   3   7         39.33         60.25        21.82 o                         
  11   3   7         10.91        121.32        97.52 o                         
 -12   4   7          0.59          3.74        51.12 o                         
 -10   4   7        112.14         82.57        43.87 o                         
  -8   4   7        102.34        130.17        60.22 o                         
  -6   4   7       2483.22       2885.55        47.66 o                         
  -4   4   7        768.59        648.59        27.73 o                         
  -2   4   7       2499.51       2091.88        28.85 o                         
   0   4   7       4506.83       4644.45        43.34 o                         
   2   4   7       4108.71       4796.70        95.65 o                         
   4   4   7        588.60        655.01        15.83 o                         
   6   4   7         79.99         53.23        30.50 o                         
   8   4   7         99.80        106.27        21.08 o                         
  10   4   7         22.34        -14.91        31.40 o                         
 -13   5   7          6.02          6.73        42.85 o                         
 -11   5   7        160.92        182.02        40.51 o                         
  -9   5   7         26.41         26.81        35.02 o                         
  -7   5   7        109.08        151.98        29.21 o                         
  -5   5   7          1.09         74.81        22.22 o                         
  -3   5   7       4517.98       5541.79        74.06 o                         
  -1   5   7        225.31        378.76        21.79 o                         
   1   5   7      23033.62      25241.21       322.39 o                         
   3   5   7          9.57         55.23        14.18 o                         
   5   5   7          0.18         -2.37        12.98 o                         
   7   5   7       2335.43       1997.79        48.66 o                         
   9   5   7         13.36         24.28        64.70 o                         
  11   5   7         18.58         79.96       118.61 o                         
 -12   6   7         14.61         -4.45        38.55 o                         
 -10   6   7       1360.05       1124.05        51.47 o                         
  -8   6   7         59.63         57.99        33.53 o                         
  -6   6   7       5907.83       5738.50        86.75 o                         
  -4   6   7       1080.22        767.13        32.88 o                         
  -2   6   7       2392.12       2264.98        78.09 o                         
   0   6   7      20807.78      22041.07       273.96 o                         
   2   6   7      10366.35      10953.74       113.24 o                         
   4   6   7       3415.42       3487.34        37.69 o                         
   6   6   7       1102.88       1213.33        28.98 o                         
   8   6   7        134.87        159.28        46.75 o                         
  10   6   7         73.45         48.53        76.11 o                         
 -11   7   7         88.89         95.97        34.43 o                         
  -9   7   7        379.43        441.46        58.63 o                         
  -7   7   7          0.27        -23.42        25.78 o                         
  -5   7   7         72.13         39.15        24.11 o                         
  -3   7   7        267.47        292.28        33.98 o                         
  -1   7   7        264.67        210.11        25.90 o                         
   1   7   7        503.21        740.73        22.92 o                         
   3   7   7         26.72         46.72        14.49 o                         
   5   7   7        429.18        407.28        22.33 o                         
   7   7   7        474.83        528.73        69.55 o                         
   9   7   7        232.41        328.77        62.59 o                         
  11   7   7          1.20         18.69        67.32 o                         
 -12   8   7         13.33         15.87        24.90 o                         
 -10   8   7       1444.91       1404.07        50.47 o                         
  -8   8   7          5.88         60.57        26.66 o                         
  -6   8   7          9.25         51.91        46.73 o                         
  -4   8   7       1927.68       2154.76        36.91 o                         
  -2   8   7       5973.23       4929.35        89.70 o                         
   0   8   7        186.84        181.07        19.71 o                         
   2   8   7      10948.67      11446.94       121.43 o                         
   4   8   7         95.82        104.14        13.95 o                         
   6   8   7         13.24         84.29        45.18 o                         
   8   8   7       1180.83       1269.20        69.67 o                         
  10   8   7          2.91        -66.60        66.60 o                         
 -11   9   7          3.46         11.18        29.53 o                         
  -9   9   7        359.02        329.08        31.30 o                         
  -7   9   7        276.07        237.57        32.01 o                         
  -5   9   7       2271.25       2044.32        42.33 o                         
  -3   9   7       2206.81       2048.26        73.43 o                         
  -1   9   7        200.91        172.03        28.22 o                         
   1   9   7       6719.85       6928.17        79.78 o                         
   3   9   7       2239.31       2808.70        48.71 o                         
   5   9   7          3.34        -31.30        43.55 o                         
   7   9   7        786.03        751.76        73.44 o                         
   9   9   7         87.35        131.12        65.85 o                         
 -12  10   7         87.78          3.13        83.93 o                         
 -10  10   7        907.76        850.10        47.62 o                         
  -8  10   7        136.52        128.77        31.84 o                         
  -6  10   7        644.22        623.38        31.15 o                         
  -4  10   7        339.28        291.46        27.88 o                         
  -2  10   7        152.89         82.91        31.87 o                         
   0  10   7        371.72        470.76        25.91 o                         
   2  10   7        379.06        471.96        22.59 o                         
   4  10   7        827.95        839.60        27.17 o                         
   6  10   7        262.48        335.68       117.07 o                         
   8  10   7          0.16        -20.43        77.63 o                         
  10  10   7          3.55        -22.76        86.15 o                         
 -11  11   7        203.01        165.08        33.52 o                         
  -9  11   7         24.53          8.67        37.28 o                         
  -7  11   7          2.47        -25.21        29.90 o                         
  -5  11   7        247.41        273.77        30.66 o                         
  -3  11   7        327.00        420.41        31.60 o                         
  -1  11   7        170.40        181.64        29.19 o                         
   1  11   7       2542.98       2641.94        54.97 o                         
   3  11   7        217.58        200.81        19.50 o                         
   5  11   7          2.78         99.37       104.60 o                         
   7  11   7        438.58        354.25        76.32 o                         
   9  11   7         85.50        191.16       108.77 o                         
 -10  12   7        501.57        375.40        40.09 o                         
  -8  12   7         13.02          2.48        36.79 o                         
  -6  12   7       1800.20       1854.42        56.74 o                         
  -4  12   7       4390.95       4737.68        88.41 o                         
  -2  12   7        650.67        718.58        34.61 o                         
   0  12   7       6846.88       7196.33        86.19 o                         
   2  12   7       4914.09       4719.44        61.29 o                         
   4  12   7       1182.25       1191.71        20.09 o                         
   6  12   7       1009.46       1050.97       107.17 o                         
   8  12   7         29.64         14.91        84.89 o                         
  10  12   7          0.04        -83.96        83.96 o                         
 -11  13   7          4.56       -112.08       123.68 o                         
  -9  13   7          2.94        -50.43        50.43 o                         
  -7  13   7          3.14        -39.47        50.69 o                         
  -5  13   7          1.48          1.79        39.42 o                         
  -3  13   7        837.67        811.13        41.48 o                         
  -1  13   7          0.02         -3.80        30.93 o                         
   1  13   7          4.80         25.12        30.54 o                         
   3  13   7       2711.25       2785.36        50.22 o                         
   5  13   7         52.43         46.30       102.47 o                         
   7  13   7         99.66        109.60       146.61 o                         
   9  13   7        499.03        516.07        91.74 o                         
 -10  14   7        245.81        179.68        29.93 o                         
  -8  14   7         30.90         78.91        41.49 o                         
  -6  14   7        104.62         59.78        40.86 o                         
  -4  14   7        251.37        302.23        37.69 o                         
  -2  14   7        167.60        145.96        33.64 o                         
   0  14   7        127.55         90.69        35.86 o                         
   2  14   7        865.83        861.96        32.13 o                         
   4  14   7         60.07         57.24        39.40 o                         
   6  14   7        173.08         99.33        78.04 o                         
   8  14   7         30.27         -3.95        94.86 o                         
  -9  15   7         31.86         55.47        41.37 o                         
  -7  15   7         13.18         92.39        37.93 o                         
  -5  15   7         21.50         71.33        38.87 o                         
  -3  15   7        689.59        615.90        33.51 o                         
  -1  15   7         24.33        -28.48        28.48 o                         
   1  15   7        163.91        182.73        27.11 o                         
   3  15   7         10.53         40.07        22.33 o                         
   5  15   7        115.55         74.95        76.32 o                         
   7  15   7         87.97        164.80       110.18 o                         
   9  15   7         12.45        -99.26        99.26 o                         
 -10  16   7          3.18        -56.02       168.04 o                         
  -8  16   7         87.71         26.34        57.76 o                         
  -6  16   7        260.71        274.68        48.55 o                         
  -4  16   7        147.86        198.63        35.39 o                         
  -2  16   7        915.07        960.54        36.99 o                         
   0  16   7       2036.43       2121.82        61.18 o                         
   2  16   7        136.41        183.75        44.20 o                         
   4  16   7       1932.80       1903.40        78.11 o                         
   6  16   7        431.66        364.89        93.84 o                         
   8  16   7         35.42        199.18       191.79 o                         
  -9  17   7         13.20         75.45        47.73 o                         
  -7  17   7         69.79         37.39        44.87 o                         
  -5  17   7        909.85        873.58        46.67 o                         
  -3  17   7         91.87         49.20        32.67 o                         
  -1  17   7          6.72          9.67        36.15 o                         
   1  17   7         38.80         13.58        44.59 o                         
   3  17   7        482.59        483.67        59.13 o                         
   5  17   7         43.72         15.21        10.44 o                         
   7  17   7        152.87        110.23       105.15 o                         
  -8  18   7          9.31         71.78        37.39 o                         
  -6  18   7          0.07          7.59        33.92 o                         
  -4  18   7         45.05         44.81        34.60 o                         
  -2  18   7        179.88        110.27        34.53 o                         
   0  18   7         90.06         46.73        35.71 o                         
   2  18   7         28.98         40.32        52.58 o                         
   4  18   7         28.65         11.39        23.19 o                         
   6  18   7         41.50        122.94       152.82 o                         
  -9  19   7          8.36        -39.29       110.58 o                         
  -7  19   7          0.09         15.03        48.55 o                         
  -5  19   7        184.28        192.71        55.45 o                         
  -3  19   7       1491.96       1498.89        52.98 o                         
  -1  19   7         19.14        -41.81        41.81 o                         
   1  19   7        233.75        178.48        37.80 o                         
   3  19   7        579.62        647.73        47.78 o                         
   5  19   7         11.42        -10.97        37.80 o                         
   7  19   7         61.03        -99.55        99.55 o                         
  -8  20   7         17.56          1.37        54.85 o                         
  -6  20   7         67.55         91.01        52.43 o                         
  -4  20   7        313.04        362.97        48.69 o                         
  -2  20   7         49.96        -26.11        42.22 o                         
   0  20   7        307.81        332.35        41.43 o                         
   2  20   7        249.34        253.69        56.20 o                         
   4  20   7         37.43         89.58        64.39 o                         
   6  20   7         23.41        103.04        96.00 o                         
  -7  21   7         28.72        -29.19        40.58 o                         
  -5  21   7         70.60         48.46        61.65 o                         
  -3  21   7        355.77        355.87        48.00 o                         
  -1  21   7         25.85          0.03        41.14 o                         
   1  21   7         37.68         25.37        41.96 o                         
   3  21   7          5.05          1.02        46.65 o                         
   5  21   7         19.67        -22.53        93.23 o                         
  -6  22   7         51.35         74.69        57.86 o                         
  -4  22   7         65.55        147.49        42.42 o                         
  -2  22   7         39.44        105.20        48.86 o                         
   0  22   7        114.46        100.24        43.14 o                         
   2  22   7         66.97         48.87        51.46 o                         
   4  22   7        179.13        177.59        40.28 o                         
  -5  23   7         83.47         24.44        43.56 o                         
  -3  23   7        113.33         70.98        44.63 o                         
  -1  23   7          0.01        -21.51        53.65 o                         
   1  23   7          8.75         85.33        65.54 o                         
   3  23   7          4.63        -10.75        52.29 o                         
  -4  24   7         46.77         18.22        49.46 o                         
  -2  24   7         77.48        107.69       108.29 o                         
   0  24   7         13.63         16.30        45.24 o                         
   2  24   7         86.83         77.23        58.51 o                         
  -1  25   7         33.52         -7.08        69.35 o                         
 -12   0   8          3.02         57.63        90.44 o                         
 -10   0   8       3570.18       3763.42       183.05 o                         
  -8   0   8       1879.19       2633.21        71.65 o                         
  -6   0   8       5125.55       5576.06       485.73 o                         
  -4   0   8      13798.05      13654.36       497.64 o                         
  -2   0   8      57020.39      58549.91      1708.05 o                         
   0   0   8       1298.17       1545.77        32.03 o                         
   2   0   8        146.21        146.09        20.63 o                         
   4   0   8       9507.80       8400.13       119.37 o                         
   6   0   8       1925.02       2094.45        48.86 o                         
   8   0   8       2100.81       2123.71        67.67 o                         
  10   0   8         51.25        132.42        59.06 o                         
 -13   1   8         84.33        107.68        50.91 o                         
 -11   1   8          4.02         59.58        43.09 o                         
  -9   1   8        573.78        615.22        48.86 o                         
  -7   1   8        385.40        341.83        28.84 o                         
  -5   1   8       1538.43       1348.51        33.74 o                         
  -3   1   8       3659.66       5249.12        80.33 o                         
  -1   1   8        763.32        556.80        20.12 o                         
   1   1   8        694.06        734.86        19.31 o                         
   3   1   8       5039.33       5510.40        52.10 o                         
   5   1   8          1.47         14.45        25.91 o                         
   7   1   8          0.46        -11.95        25.80 o                         
   9   1   8        957.25        948.13        36.18 o                         
  11   1   8          2.50         58.16        62.75 o                         
 -12   2   8         18.24         20.85        43.39 o                         
 -10   2   8       1060.77       1162.51        58.06 o                         
  -8   2   8         18.35        -24.04        33.52 o                         
  -6   2   8          1.51         11.55        27.13 o                         
  -4   2   8         58.73         69.64        27.25 o                         
  -2   2   8        631.92        806.50        25.51 o                         
   0   2   8        294.26        232.15        19.46 o                         
   2   2   8        337.65        343.07        18.97 o                         
   4   2   8          3.00         55.39        25.31 o                         
   6   2   8        170.64        178.68        27.43 o                         
   8   2   8       2967.76       3269.20       103.21 o                         
  10   2   8         83.39         48.67        27.20 o                         
 -13   3   8          0.09         41.04        38.61 o                         
 -11   3   8         16.79         84.35        46.54 o                         
  -9   3   8       6387.54       5682.83        92.05 o                         
  -7   3   8         16.35         11.13        32.43 o                         
  -5   3   8         12.59         51.07        27.28 o                         
  -3   3   8        772.52        420.80        23.94 o                         
  -1   3   8        574.16        331.27        19.67 o                         
   1   3   8         36.97         18.53        26.85 o                         
   3   3   8      15453.76      18150.28       203.66 o                         
   5   3   8         80.73         74.24        17.32 o                         
   7   3   8        748.10        594.14        27.43 o                         
   9   3   8        201.74        233.92        35.56 o                         
  11   3   8          9.19        -89.25        89.25 o                         
 -12   4   8          2.16        -48.62        48.62 o                         
 -10   4   8          5.00          5.78        43.56 o                         
  -8   4   8         15.02        -31.83        33.30 o                         
  -6   4   8       2689.97       2805.34        61.50 o                         
  -4   4   8      13598.70      13154.28       159.62 o                         
  -2   4   8       2274.52       2461.06        70.51 o                         
   0   4   8       4546.63       5030.85        49.38 o                         
   2   4   8      59910.02      62289.21      1514.51 o                         
   4   4   8       7454.84       7623.31       153.99 o                         
   6   4   8        941.04       1007.11        24.40 o                         
   8   4   8        676.73        663.76        50.26 o                         
  10   4   8         20.76        103.32        54.01 o                         
 -13   5   8          2.79        -31.84        34.30 o                         
 -11   5   8         12.98         47.05        35.79 o                         
  -9   5   8       1462.79       1394.51        41.51 o                         
  -7   5   8         22.44         -0.68        32.84 o                         
  -5   5   8        753.45        561.15        29.26 o                         
  -3   5   8      11250.73      12086.49       148.04 o                         
  -1   5   8        506.00        488.43        24.63 o                         
   1   5   8        496.26        659.45        19.48 o                         
   3   5   8       3704.43       3327.93        48.50 o                         
   5   5   8        185.08        179.23        22.90 o                         
   7   5   8         76.08         82.29        16.09 o                         
   9   5   8         75.84        123.12       102.00 o                         
  11   5   8         19.51         42.63        62.70 o                         
 -12   6   8          0.73        -40.12        40.12 o                         
 -10   6   8          1.89        -18.58        37.05 o                         
  -8   6   8        192.18        245.78        43.92 o                         
  -6   6   8        405.49        455.48        32.65 o                         
  -4   6   8       1330.28       1528.73        48.29 o                         
  -2   6   8        859.49        654.17        41.79 o                         
   0   6   8        162.51        183.82        22.03 o                         
   2   6   8       6411.25       5946.68        67.33 o                         
   4   6   8       6342.15       6313.63        63.19 o                         
   6   6   8        437.65        554.05        23.03 o                         
   8   6   8        880.37        952.39        68.51 o                         
  10   6   8         11.18         29.37       179.04 o                         
 -11   7   8         79.33         31.99        51.38 o                         
  -9   7   8        166.10        195.86        36.55 o                         
  -7   7   8         15.94        101.00        39.27 o                         
  -5   7   8        281.80        319.20        30.61 o                         
  -3   7   8       4757.30       4209.64        54.54 o                         
  -1   7   8       2218.95       1975.00        32.02 o                         
   1   7   8       1067.11        846.26        23.74 o                         
   3   7   8       2758.99       2936.20        43.35 o                         
   5   7   8        556.09        625.38        18.25 o                         
   7   7   8         36.61        -17.30        71.43 o                         
   9   7   8         75.60        211.71        78.95 o                         
 -12   8   8         16.08          3.42        41.29 o                         
 -10   8   8        200.09        215.46        38.77 o                         
  -8   8   8         33.98         16.60        44.43 o                         
  -6   8   8          9.13        -15.19        34.78 o                         
  -4   8   8       5222.12       5703.73        83.42 o                         
  -2   8   8       2508.13       2912.16        63.77 o                         
   0   8   8       1868.53       1789.90        37.60 o                         
   2   8   8       2206.68       2021.58        32.35 o                         
   4   8   8        142.96        103.60        30.47 o                         
   6   8   8          4.29        144.17       109.65 o                         
   8   8   8        328.28        301.27        89.67 o                         
  10   8   8         17.76         46.94        75.75 o                         
 -11   9   8         16.00         51.60        41.23 o                         
  -9   9   8        426.69        521.05        45.03 o                         
  -7   9   8        173.77        150.04        32.36 o                         
  -5   9   8       2853.24       3630.34        52.82 o                         
  -3   9   8         43.41         23.04        33.98 o                         
  -1   9   8          0.50         15.74        24.23 o                         
   1   9   8        260.89        228.56        26.32 o                         
   3   9   8       1645.97       1830.50        35.58 o                         
   5   9   8        238.31        288.83        75.59 o                         
   7   9   8         53.38        131.25        86.66 o                         
   9   9   8        148.48        237.15       136.34 o                         
 -12  10   8         88.88        130.94        51.10 o                         
 -10  10   8        495.44        383.79        50.70 o                         
  -8  10   8         40.74        153.97        37.84 o                         
  -6  10   8        149.02        228.36        40.63 o                         
  -4  10   8       2437.09       2724.68        72.58 o                         
  -2  10   8       8761.46       8773.47       120.27 o                         
   0  10   8       3609.66       3631.88        59.35 o                         
   2  10   8        533.08        673.84        73.52 o                         
   4  10   8        985.44       1014.22        41.36 o                         
   6  10   8        336.28        398.47        55.87 o                         
   8  10   8          8.59         -3.02        71.49 o                         
  10  10   8         19.22        148.88       128.34 o                         
 -11  11   8         23.36         77.14        33.04 o                         
  -9  11   8          1.51         61.84        32.29 o                         
  -7  11   8         88.38        101.56        42.98 o                         
  -5  11   8          8.49        -28.15        28.15 o                         
  -3  11   8       3312.86       3211.07        55.76 o                         
  -1  11   8       1041.23       1142.42        39.06 o                         
   1  11   8       2543.50       2970.46        60.16 o                         
   3  11   8         70.65         13.28        29.39 o                         
   5  11   8        131.81         51.07        52.05 o                         
   7  11   8        188.08        278.71        62.03 o                         
   9  11   8          3.25       -142.54       148.37 o                         
 -10  12   8        152.58        185.97        42.45 o                         
  -8  12   8          9.36         40.20        30.68 o                         
  -6  12   8        144.89        199.98        51.82 o                         
  -4  12   8       1201.69       1191.44        91.17 o                         
  -2  12   8        996.93       1087.74        35.23 o                         
   0  12   8       1648.70       1731.69        39.19 o                         
   2  12   8        469.76        564.40        27.02 o                         
   4  12   8        189.98        236.65        20.65 o                         
   6  12   8          2.67         -8.09        58.56 o                         
   8  12   8        189.82        192.11        72.29 o                         
 -11  13   8         26.52         34.01        31.82 o                         
  -9  13   8         71.17        150.57        62.28 o                         
  -7  13   8          5.56         61.11        28.48 o                         
  -5  13   8       1133.32       1002.07        39.76 o                         
  -3  13   8       1132.55        985.77        36.39 o                         
  -1  13   8        185.94        144.96        29.55 o                         
   1  13   8        539.33        399.07        46.77 o                         
   3  13   8        224.56        237.45        30.52 o                         
   5  13   8         83.94        -52.96        71.17 o                         
   7  13   8          4.95         79.57       134.24 o                         
   9  13   8         52.31        100.22        85.30 o                         
 -10  14   8         13.39         19.88        47.51 o                         
  -8  14   8          6.55         32.40        67.13 o                         
  -6  14   8        190.10        262.08        42.74 o                         
  -4  14   8       1190.48       1247.37        39.25 o                         
  -2  14   8       1104.15       1195.56        48.67 o                         
   0  14   8       1870.30       1755.30        54.71 o                         
   2  14   8       6238.61       6144.32        81.95 o                         
   4  14   8        310.81        302.09        24.85 o                         
   6  14   8          1.63        121.77        79.80 o                         
   8  14   8        598.33        643.67        90.68 o                         
  -9  15   8         60.76         45.38        28.81 o                         
  -7  15   8         10.85         25.48        30.89 o                         
  -5  15   8         73.57         76.54        47.56 o                         
  -3  15   8       3082.15       2830.15        54.62 o                         
  -1  15   8         36.45         96.39        31.96 o                         
   1  15   8       1366.73       1084.61        41.63 o                         
   3  15   8       2447.29       2449.71        50.54 o                         
   5  15   8         29.61         99.99        92.39 o                         
   7  15   8         53.85        -61.40       102.94 o                         
 -10  16   8          0.79         96.24        49.58 o                         
  -8  16   8          0.24        -12.65        40.67 o                         
  -6  16   8         20.33         18.30        32.15 o                         
  -4  16   8         60.75         65.09        37.87 o                         
  -2  16   8         93.98        102.22        35.83 o                         
   0  16   8         18.43         62.65        30.45 o                         
   2  16   8         15.37         45.06        38.30 o                         
   4  16   8         25.47         42.00        51.72 o                         
   6  16   8         34.57         64.59        73.60 o                         
   8  16   8         86.54        -14.23       203.38 o                         
  -9  17   8         57.74         33.38        62.00 o                         
  -7  17   8         70.00        -33.02        41.28 o                         
  -5  17   8        565.27        573.63        40.31 o                         
  -3  17   8       2148.97       2275.16        57.21 o                         
  -1  17   8        356.93        452.64        48.67 o                         
   1  17   8        108.70        145.61        56.37 o                         
   3  17   8         30.93         83.84        41.18 o                         
   5  17   8         12.26         -4.63        87.88 o                         
   7  17   8        105.26         37.04        99.31 o                         
  -8  18   8          4.51        -17.24        40.64 o                         
  -6  18   8         43.95         15.80        53.52 o                         
  -4  18   8       2281.19       2280.50        72.30 o                         
  -2  18   8       2384.42       2386.00        55.86 o                         
   0  18   8        192.32        204.44        41.76 o                         
   2  18   8        911.88        820.22        41.00 o                         
   4  18   8          1.92         49.73        40.30 o                         
   6  18   8          1.44        139.21        86.16 o                         
  -9  19   8         14.92         57.70        34.15 o                         
  -7  19   8         34.63         -7.40        38.44 o                         
  -5  19   8         43.67         90.81        52.13 o                         
  -3  19   8          0.76        -19.12        42.35 o                         
  -1  19   8          0.17        102.35        51.93 o                         
   1  19   8         33.20         19.15        45.20 o                         
   3  19   8        277.22        303.37        60.30 o                         
   5  19   8          4.87         73.68        80.63 o                         
  -8  20   8         29.15         39.72        37.76 o                         
  -6  20   8          1.55          2.30        48.59 o                         
  -4  20   8          9.27        -21.49        42.85 o                         
  -2  20   8         41.82         -7.98        38.84 o                         
   0  20   8         70.20        104.37        45.54 o                         
   2  20   8          0.31        -24.28        38.07 o                         
   4  20   8         51.40         73.95        43.88 o                         
   6  20   8         19.04        103.23       101.22 o                         
  -7  21   8          1.34        -29.57        54.99 o                         
  -5  21   8         23.75         67.99        64.73 o                         
  -3  21   8         43.42         84.19        47.66 o                         
  -1  21   8          1.62        -50.23        50.23 o                         
   1  21   8        114.18        148.49        65.99 o                         
   3  21   8        309.54        212.79        41.95 o                         
   5  21   8         11.85        137.48       183.45 o                         
  -6  22   8         37.80        -30.22        46.62 o                         
  -4  22   8          0.47         22.95        71.12 o                         
  -2  22   8          4.57         21.21        83.70 o                         
   0  22   8         81.46         86.66        54.95 o                         
   2  22   8         15.25         -6.02        39.19 o                         
   4  22   8         84.06         93.10        61.92 o                         
  -5  23   8         70.87         88.34        50.37 o                         
  -3  23   8         38.15        -51.40        51.40 o                         
  -1  23   8          3.59         34.07        50.97 o                         
   1  23   8          1.17         64.45        61.01 o                         
   3  23   8         17.22         26.65        66.63 o                         
  -4  24   8        130.74        176.32        48.59 o                         
  -2  24   8         53.81        -53.69        59.38 o                         
   0  24   8          0.35         24.80        53.44 o                         
   2  24   8         42.77         86.11        45.01 o                         
 -13   1   9          2.94        -82.19        82.19 o                         
 -11   1   9        652.86        506.72        42.73 o                         
  -9   1   9       2860.24       2503.74        67.56 o                         
  -7   1   9        321.59        469.27        36.13 o                         
  -5   1   9        400.25        317.39        51.23 o                         
  -3   1   9      22605.68      20662.13       262.61 o                         
  -1   1   9       7758.73       6791.93        67.10 o                         
   1   1   9       6373.27       6231.75        62.52 o                         
   3   1   9       2858.96       3197.97        43.46 o                         
   5   1   9        817.21        931.48        29.95 o                         
   7   1   9        115.08         81.69        25.23 o                         
   9   1   9        171.88        218.51        28.96 o                         
 -12   2   9         49.50        -31.30        57.08 o                         
 -10   2   9        189.22        245.13        40.59 o                         
  -8   2   9       1007.48       1611.18        44.20 o                         
  -6   2   9         16.68         40.73        34.40 o                         
  -4   2   9        130.19        134.57        26.45 o                         
  -2   2   9       1816.73       2153.50        44.29 o                         
   0   2   9       8398.73       8556.26        84.15 o                         
   2   2   9       6775.13       7907.30        78.01 o                         
   4   2   9       4648.46       4297.69        44.22 o                         
   6   2   9         35.34         36.67        23.29 o                         
   8   2   9         27.64          4.93        23.14 o                         
  10   2   9         86.37         75.62        25.34 o                         
 -13   3   9          2.51        -12.20        49.24 o                         
 -11   3   9         34.22         40.21        53.18 o                         
  -9   3   9        315.32        287.99        46.86 o                         
  -7   3   9         49.47         35.10        29.52 o                         
  -5   3   9          5.14        123.38        52.46 o                         
  -3   3   9         33.17        190.94        23.07 o                         
  -1   3   9         14.42          6.97        19.08 o                         
   1   3   9         24.34         73.19        20.07 o                         
   3   3   9       2735.30       2705.73        36.36 o                         
   5   3   9          4.81         14.95        16.54 o                         
   7   3   9         17.08         27.70        27.52 o                         
   9   3   9        350.13        368.75        29.22 o                         
 -12   4   9         37.27         19.17        45.79 o                         
 -10   4   9          0.71         10.43        39.04 o                         
  -8   4   9        471.23        456.72        39.43 o                         
  -6   4   9        231.94        207.80        37.28 o                         
  -4   4   9      16992.67      19957.79       268.96 o                         
  -2   4   9         46.74         50.72        20.68 o                         
   0   4   9       6970.86       6375.07        73.97 o                         
   2   4   9      17400.12      18030.85       208.36 o                         
   4   4   9       2030.00       1826.79        30.38 o                         
   6   4   9        103.54        105.79        30.06 o                         
   8   4   9         46.19          6.79        26.38 o                         
  10   4   9         33.01         40.60        63.16 o                         
 -13   5   9          3.31        -11.33        40.20 o                         
 -11   5   9          0.06        -13.61        41.81 o                         
  -9   5   9       1342.61       1396.75        57.28 o                         
  -7   5   9        634.42        713.52        34.53 o                         
  -5   5   9        181.81        323.40        28.99 o                         
  -3   5   9       8000.23       6571.55       106.39 o                         
  -1   5   9      34236.02      34555.41       548.15 o                         
   1   5   9        114.70        208.26        20.55 o                         
   3   5   9       6272.85       6005.96        62.30 o                         
   5   5   9         27.46         69.36        22.12 o                         
   7   5   9        538.51        594.51        29.78 o                         
   9   5   9        108.81         98.55        53.34 o                         
 -12   6   9         26.16         31.56        48.12 o                         
 -10   6   9          0.20         64.69        37.01 o                         
  -8   6   9        292.52        478.07        39.09 o                         
  -6   6   9         35.43         -1.59        35.42 o                         
  -4   6   9       2908.38       2881.90        49.01 o                         
  -2   6   9      14677.86      15312.42       193.12 o                         
   0   6   9       1474.04       1692.64        38.04 o                         
   2   6   9       1790.93       1870.17        28.90 o                         
   4   6   9       1552.50       1227.14        25.64 o                         
   6   6   9        548.91        593.36        20.60 o                         
   8   6   9          3.60        -10.61        48.09 o                         
  10   6   9         60.08        101.33        65.62 o                         
 -11   7   9         18.99         81.32        50.30 o                         
  -9   7   9         41.71         62.09        40.46 o                         
  -7   7   9        640.26        526.11        45.44 o                         
  -5   7   9          0.36         14.40        28.19 o                         
  -3   7   9       3308.95       4181.51        55.55 o                         
  -1   7   9       1424.78       1295.70        75.12 o                         
   1   7   9        282.39        302.62        22.78 o                         
   3   7   9       2610.00       2733.91        59.79 o                         
   5   7   9        654.30        707.90        24.90 o                         
   7   7   9          2.51          3.78       142.07 o                         
   9   7   9        484.31        588.03        80.31 o                         
 -12   8   9         39.02         45.52        64.35 o                         
 -10   8   9         30.61          8.32        49.23 o                         
  -8   8   9         82.53        146.56        37.33 o                         
  -6   8   9         36.60         45.35        37.43 o                         
  -4   8   9       4657.98       5095.22        74.22 o                         
  -2   8   9       4062.70       4308.71        68.74 o                         
   0   8   9       1191.92       1049.55        33.73 o                         
   2   8   9        860.58        869.65        28.39 o                         
   4   8   9        747.63        811.69        27.58 o                         
   6   8   9         30.30         46.79        47.50 o                         
   8   8   9        182.48        186.64        70.05 o                         
  10   8   9        177.01        129.21        93.21 o                         
 -11   9   9        177.53        226.67        59.41 o                         
  -9   9   9        626.22        559.34        43.66 o                         
  -7   9   9        282.20        301.45        34.57 o                         
  -5   9   9       1734.32       1360.55        37.57 o                         
  -3   9   9        617.82        455.45        32.94 o                         
  -1   9   9       2256.11       2222.28        41.55 o                         
   1   9   9       5100.07       5451.06        67.36 o                         
   3   9   9       2656.60       3214.52        47.50 o                         
   5   9   9        155.91        169.24        20.12 o                         
   7   9   9         43.90         88.65        54.76 o                         
   9   9   9         24.75        115.75        66.36 o                         
 -12  10   9         59.01         -7.55        27.78 o                         
 -10  10   9         54.05        101.03        45.33 o                         
  -8  10   9        112.36        130.59        40.26 o                         
  -6  10   9        190.25        227.37        36.51 o                         
  -4  10   9        973.66        957.21        41.04 o                         
  -2  10   9        148.49        123.11        42.46 o                         
   0  10   9         37.63         21.64        24.55 o                         
   2  10   9        228.16        309.24        25.79 o                         
   4  10   9        837.53        798.06        29.43 o                         
   6  10   9        374.58        601.66       169.04 o                         
   8  10   9        351.33        290.55        67.96 o                         
 -11  11   9          0.50        -12.04        48.12 o                         
  -9  11   9          7.82         -0.25        42.58 o                         
  -7  11   9          2.16         68.25        36.19 o                         
  -5  11   9        251.47        160.70        30.31 o                         
  -3  11   9        937.04        924.56        46.73 o                         
  -1  11   9        117.26         89.27        38.38 o                         
   1  11   9        163.79        110.09        40.57 o                         
   3  11   9        265.38        257.88        29.25 o                         
   5  11   9        123.01        142.29        54.65 o                         
   7  11   9        156.95        135.79        75.10 o                         
   9  11   9          5.84         34.30        73.01 o                         
 -10  12   9        167.95        172.50        66.40 o                         
  -8  12   9        562.01        481.41        67.71 o                         
  -6  12   9        190.10        148.33        31.26 o                         
  -4  12   9         33.29         87.19        33.06 o                         
  -2  12   9        688.45        689.03        42.35 o                         
   0  12   9        826.56        641.27        35.60 o                         
   2  12   9       3571.28       3493.90        53.50 o                         
   4  12   9        202.34        230.48        34.75 o                         
   6  12   9         33.35        -71.33        89.94 o                         
   8  12   9        174.74        206.68        86.09 o                         
 -11  13   9         47.62         37.82        29.82 o                         
  -9  13   9        457.72        410.89        74.47 o                         
  -7  13   9        407.95        386.68        76.95 o                         
  -5  13   9         37.39         83.64        38.28 o                         
  -3  13   9        517.95        514.13        50.35 o                         
  -1  13   9        978.85       1165.79        42.81 o                         
   1  13   9        496.27        358.11        34.74 o                         
   3  13   9        533.96        535.38        30.46 o                         
   5  13   9        109.98        187.46        69.33 o                         
   7  13   9         11.59         -0.95        86.13 o                         
   9  13   9         71.37        365.69        90.38 o                         
 -10  14   9         10.26         -7.17        37.11 o                         
  -8  14   9        125.29        121.04        63.16 o                         
  -6  14   9          5.45        -23.44        35.75 o                         
  -4  14   9       1207.44       1152.45        56.28 o                         
  -2  14   9       1678.52       1667.42        45.71 o                         
   0  14   9         32.51         89.39        36.85 o                         
   2  14   9        205.57        261.53        27.50 o                         
   4  14   9          4.79          7.13        39.86 o                         
   6  14   9         93.35         76.53        83.63 o                         
   8  14   9          0.07       -100.87       102.30 o                         
  -9  15   9         28.20         21.96        46.49 o                         
  -7  15   9         93.52        151.49        49.79 o                         
  -5  15   9         15.67        -17.70        36.63 o                         
  -3  15   9        324.16        314.36        35.10 o                         
  -1  15   9          4.83        -22.90        32.46 o                         
   1  15   9        824.46        869.26        44.05 o                         
   3  15   9        152.11        148.50        26.33 o                         
   5  15   9         72.64         93.81       108.69 o                         
   7  15   9         19.76        135.31        93.92 o                         
 -10  16   9          2.48         -6.01        41.60 o                         
  -8  16   9          0.45        -41.19        42.87 o                         
  -6  16   9         63.21         33.04        41.98 o                         
  -4  16   9       3722.78       3772.99        70.96 o                         
  -2  16   9       1018.55        968.56        41.17 o                         
   0  16   9         68.95         50.81        39.63 o                         
   2  16   9       2889.42       3070.10        59.58 o                         
   4  16   9         23.19         13.70        24.54 o                         
   6  16   9         49.69        130.43       126.12 o                         
   8  16   9         40.88         98.11       225.75 o                         
  -9  17   9          2.99         26.96        49.02 o                         
  -7  17   9         18.28        -29.06        46.41 o                         
  -5  17   9         50.31         67.00        35.83 o                         
  -3  17   9        214.02        273.21        38.94 o                         
  -1  17   9         31.54         36.10        34.52 o                         
   1  17   9        165.60        255.27        33.74 o                         
   3  17   9        338.10        187.33        48.26 o                         
   5  17   9          0.04        -22.43        89.93 o                         
   7  17   9          0.41         81.93       144.63 o                         
  -8  18   9          8.22         30.03        36.93 o                         
  -6  18   9        137.16        192.05        59.95 o                         
  -4  18   9       1845.63       1870.37        55.17 o                         
  -2  18   9        552.97        584.25        42.28 o                         
   0  18   9          4.65        -41.30        41.30 o                         
   2  18   9         11.87          5.96        66.51 o                         
   4  18   9         22.77         26.91        31.91 o                         
   6  18   9         14.11         74.43       106.70 o                         
  -7  19   9        163.11        317.84        50.75 o                         
  -5  19   9          1.48         -7.79        46.07 o                         
  -3  19   9         22.51        -23.89        43.67 o                         
  -1  19   9        138.70        195.68        39.29 o                         
   1  19   9          6.98         14.90        48.65 o                         
   3  19   9        560.30        574.27        47.12 o                         
   5  19   9        163.32        305.07       111.51 o                         
  -8  20   9          9.16         37.34        69.46 o                         
  -6  20   9          1.42         20.25        40.31 o                         
  -4  20   9         80.46         95.50        44.52 o                         
  -2  20   9         95.32         25.32        42.16 o                         
   0  20   9         96.32         41.53        48.55 o                         
   2  20   9        306.24        139.74        52.83 o                         
   4  20   9        190.87        175.74        51.13 o                         
  -7  21   9          1.50        -12.77        55.79 o                         
  -5  21   9          1.73        -31.02        45.66 o                         
  -3  21   9        333.53        273.09        55.00 o                         
  -1  21   9         11.65         45.32        54.77 o                         
   1  21   9          6.96         -8.22        40.24 o                         
   3  21   9          3.02         97.80        41.26 o                         
   5  21   9          1.14       -100.18       100.18 o                         
  -6  22   9          6.42         11.16        44.90 o                         
  -4  22   9         29.42         31.01        52.40 o                         
  -2  22   9         16.88        -14.05        58.83 o                         
   0  22   9          7.20        -31.04        46.98 o                         
   2  22   9        137.77        138.33        54.69 o                         
   4  22   9         21.28         94.22        96.95 o                         
  -5  23   9          0.22        -51.26        51.26 o                         
  -3  23   9         53.81        102.82        61.63 o                         
  -1  23   9         52.77        105.71        45.23 o                         
   1  23   9          5.97        -10.94        49.73 o                         
   3  23   9          8.82         34.64        51.41 o                         
  -2  24   9         61.39        122.71        79.66 o                         
   0  24   9          2.84         56.62        61.23 o                         
 -12   0  10         33.68         64.82        58.12 o                         
 -10   0  10        277.63        260.80        62.47 o                         
  -8   0  10       5112.40       4569.64       151.31 o                         
  -6   0  10          1.94         56.27        58.08 o                         
  -4   0  10        677.29        735.14        52.02 o                         
  -2   0  10        843.47        586.89        53.87 o                         
   0   0  10        435.70        429.42        29.61 o                         
   2   0  10       1455.15       1749.35       107.42 o                         
   4   0  10        377.08        222.72        44.09 o                         
   6   0  10         20.76         24.86        33.17 o                         
   8   0  10        508.96        417.17        47.22 o                         
  10   0  10        178.41        126.82        44.09 o                         
 -13   1  10          0.15          1.21        44.37 o                         
 -11   1  10        276.79        240.27        51.56 o                         
  -9   1  10       1256.40       1203.85        61.73 o                         
  -7   1  10         49.90        146.54        33.03 o                         
  -5   1  10        184.14        214.77        35.41 o                         
  -3   1  10       3134.73       5217.19        73.25 o                         
  -1   1  10        376.89        266.34        23.27 o                         
   1   1  10       3812.24       3382.16        40.00 o                         
   3   1  10       4357.09       5122.98        79.54 o                         
   5   1  10        301.17        311.76        20.57 o                         
   7   1  10       1644.93       1754.04        37.71 o                         
   9   1  10        256.68        350.91        38.16 o                         
 -12   2  10          1.23        -37.60        56.54 o                         
 -10   2  10         15.32        -20.92        42.61 o                         
  -8   2  10        161.88        238.91        46.03 o                         
  -6   2  10        255.49        310.53        30.98 o                         
  -4   2  10       7772.37       8283.99       133.94 o                         
  -2   2  10        394.28        393.49        31.60 o                         
   0   2  10        181.03        202.08        22.42 o                         
   2   2  10        267.38        271.59        19.30 o                         
   4   2  10       1322.49       1414.58        49.10 o                         
   6   2  10          2.02         15.15        21.54 o                         
   8   2  10          7.59         -4.21        31.79 o                         
  10   2  10         24.69         89.03        49.21 o                         
 -13   3  10          0.00         53.34        56.11 o                         
 -11   3  10        224.03        275.99        42.01 o                         
  -9   3  10       2326.08       2274.12        61.37 o                         
  -7   3  10        188.82        373.93        39.60 o                         
  -5   3  10       3420.89       3924.07        74.75 o                         
  -3   3  10      10930.45       9575.00       197.47 o                         
  -1   3  10       6081.84       5788.76        76.79 o                         
   1   3  10       1210.61        871.01        27.53 o                         
   3   3  10       3775.00       3721.56        42.34 o                         
   5   3  10        233.69        219.97        25.96 o                         
   7   3  10         36.76         76.50        26.03 o                         
   9   3  10          7.32         17.78        24.86 o                         
 -12   4  10          1.19          1.39        61.04 o                         
 -10   4  10        161.14        175.68        82.06 o                         
  -8   4  10       4049.68       4412.55        85.99 o                         
  -6   4  10        234.55         95.91        31.58 o                         
  -4   4  10        120.24        160.08        26.42 o                         
  -2   4  10        646.03        475.16        29.79 o                         
   0   4  10        633.02        671.82        32.71 o                         
   2   4  10       4953.36       4972.24        57.46 o                         
   4   4  10        990.18       1213.51        48.15 o                         
   6   4  10        141.54        100.14        31.66 o                         
   8   4  10        328.67        303.75        39.14 o                         
  10   4  10         58.51        162.72        76.70 o                         
 -13   5  10          0.01         53.81        48.66 o                         
 -11   5  10          9.17         61.80        48.71 o                         
  -9   5  10        608.81        769.63        66.35 o                         
  -7   5  10        103.53        143.56        36.88 o                         
  -5   5  10         93.00         35.14        30.72 o                         
  -3   5  10        885.15        581.66        29.59 o                         
  -1   5  10       2386.98       2146.50        39.06 o                         
   1   5  10        353.47        416.44        27.22 o                         
   3   5  10         13.64         12.49        19.85 o                         
   5   5  10         46.59         50.82        20.34 o                         
   7   5  10         26.45        -25.85        25.85 o                         
   9   5  10         48.23        109.39        74.94 o                         
 -12   6  10         13.81         50.20        51.53 o                         
 -10   6  10         14.27         41.78        48.98 o                         
  -8   6  10          0.81         47.75        41.69 o                         
  -6   6  10         18.14          3.43        39.72 o                         
  -4   6  10        753.99        608.05        33.29 o                         
  -2   6  10       1747.24       1744.27        77.17 o                         
   0   6  10       1872.32       2109.76        37.51 o                         
   2   6  10       1580.20       1762.20        35.33 o                         
   4   6  10        909.11       1071.88        27.87 o                         
   6   6  10         79.12         71.98        26.91 o                         
   8   6  10          9.47        -13.16        82.93 o                         
  10   6  10         64.77         44.04        67.46 o                         
 -11   7  10          0.25         93.25        56.33 o                         
  -9   7  10        133.96        151.28        48.59 o                         
  -7   7  10        869.38        999.45        46.74 o                         
  -5   7  10       1536.70       1372.58        38.56 o                         
  -3   7  10        630.54       1186.59        37.61 o                         
  -1   7  10        876.43        769.90        31.05 o                         
   1   7  10       8354.93       7865.85        90.61 o                         
   3   7  10        956.83       1177.99        34.43 o                         
   5   7  10         17.86         83.90        37.51 o                         
   7   7  10        146.10        194.16        61.30 o                         
   9   7  10        206.63        248.76        65.19 o                         
 -12   8  10          6.59         52.93        61.41 o                         
 -10   8  10        793.14        710.55        42.85 o                         
  -8   8  10         81.25         42.16        48.54 o                         
  -6   8  10        158.84        268.98        37.12 o                         
  -4   8  10       5765.57       5799.69        78.04 o                         
  -2   8  10       1092.04       1362.83        39.22 o                         
   0   8  10       1258.59       1165.38        37.13 o                         
   2   8  10        737.19        777.25        40.34 o                         
   4   8  10        374.47        298.98        46.14 o                         
   6   8  10         12.14         12.21        29.55 o                         
   8   8  10        148.55        239.82        59.07 o                         
 -11   9  10          8.47        102.10        48.75 o                         
  -9   9  10        162.28        121.08        57.23 o                         
  -7   9  10        105.76        159.43        36.51 o                         
  -5   9  10          4.88        112.67        50.50 o                         
  -3   9  10        775.25        806.00        38.61 o                         
  -1   9  10          9.91         22.46        35.64 o                         
   1   9  10         51.16         42.05        24.73 o                         
   3   9  10        122.04         96.82        22.92 o                         
   5   9  10        147.82        135.30        20.24 o                         
   7   9  10         82.78         89.28        86.71 o                         
   9   9  10        223.09        162.68        71.71 o                         
 -12  10  10          8.67         36.83        47.26 o                         
 -10  10  10         40.02         94.67        39.76 o                         
  -8  10  10          8.75        -14.06        56.95 o                         
  -6  10  10         12.23         39.67        31.30 o                         
  -4  10  10       2407.12       2600.48        63.42 o                         
  -2  10  10        253.92        384.95        33.58 o                         
   0  10  10        105.15        141.15        36.45 o                         
   2  10  10        232.90        173.66        31.25 o                         
   4  10  10        895.61        988.08        38.93 o                         
   6  10  10          4.89        -42.18        94.14 o                         
   8  10  10         74.84         16.17        81.25 o                         
 -11  11  10         10.77         -4.86        54.80 o                         
  -9  11  10         54.01         26.38        43.09 o                         
  -7  11  10          8.91          4.71        36.12 o                         
  -5  11  10          8.81          6.43        45.84 o                         
  -3  11  10       2972.00       2906.78        61.55 o                         
  -1  11  10       1681.08       1671.82        47.47 o                         
   1  11  10       2180.15       2249.22        44.33 o                         
   3  11  10        145.30        217.23        33.03 o                         
   5  11  10         54.48         50.13        15.97 o                         
   7  11  10         20.79         43.75       133.30 o                         
   9  11  10        206.73        211.85        97.94 o                         
 -10  12  10         14.35         12.53        33.65 o                         
  -8  12  10        209.24        261.51        51.33 o                         
  -6  12  10         17.96         52.80        62.11 o                         
  -4  12  10        348.32        373.63        51.51 o                         
  -2  12  10        326.56        430.64        35.46 o                         
   0  12  10        167.54        136.61        44.39 o                         
   2  12  10        950.25        864.90        35.64 o                         
   4  12  10        309.90        236.27        19.91 o                         
   6  12  10         34.11          1.15        71.58 o                         
   8  12  10         18.69        -84.90       173.62 o                         
 -11  13  10          6.24         11.78        62.76 o                         
  -9  13  10        191.50        126.23        42.29 o                         
  -7  13  10         10.09         26.89        49.07 o                         
  -5  13  10        356.41        464.82        46.07 o                         
  -3  13  10       3531.51       3897.33        67.19 o                         
  -1  13  10       1231.68       1362.24        42.87 o                         
   1  13  10        143.03        197.06        30.53 o                         
   3  13  10         25.58         -0.72        24.01 o                         
   5  13  10          1.77         -4.24        10.44 o                         
   7  13  10          1.01        -82.96        86.25 o                         
 -10  14  10         55.69        129.59        64.15 o                         
  -8  14  10        477.56        456.32        39.20 o                         
  -6  14  10         27.72        123.31        63.11 o                         
  -4  14  10       4459.74       4098.45        76.84 o                         
  -2  14  10        184.83        173.30        39.82 o                         
   0  14  10          1.48         -5.55        46.20 o                         
   2  14  10        408.90        648.41        43.05 o                         
   4  14  10        201.79        176.79        31.43 o                         
   6  14  10          1.05        -71.42        71.42 o                         
   8  14  10          0.64        -55.44        99.99 o                         
  -9  15  10        112.56         52.72        46.15 o                         
  -7  15  10         22.13         48.02        35.43 o                         
  -5  15  10          1.45         27.42        48.63 o                         
  -3  15  10        130.05        148.95        52.40 o                         
  -1  15  10        140.62        103.75        43.58 o                         
   1  15  10       1540.11       1540.59        69.54 o                         
   3  15  10        276.14        327.88        38.07 o                         
   5  15  10          1.13        -40.47        69.20 o                         
   7  15  10          3.36        -33.69        78.84 o                         
 -10  16  10          0.88          8.92        52.66 o                         
  -8  16  10         27.18        -16.88        45.81 o                         
  -6  16  10          0.62         49.40        37.08 o                         
  -4  16  10        180.43        234.03        48.22 o                         
  -2  16  10        118.83        166.72        43.46 o                         
   0  16  10         97.74        124.57        43.97 o                         
   2  16  10        741.87        641.15        48.81 o                         
   4  16  10         50.77         84.52        48.03 o                         
   6  16  10          0.45        128.90        79.08 o                         
  -9  17  10        140.62        187.41        97.20 o                         
  -7  17  10         44.09         30.94        46.36 o                         
  -5  17  10         24.29        -33.63        53.76 o                         
  -3  17  10        998.84        806.86        51.83 o                         
  -1  17  10          7.22         17.31        64.73 o                         
   1  17  10        587.08        706.16        48.91 o                         
   3  17  10        878.42        715.08        37.85 o                         
   5  17  10          7.94         78.12        78.65 o                         
   7  17  10         26.45        135.02        92.59 o                         
  -8  18  10          6.37        -34.15        49.56 o                         
  -6  18  10          0.02         29.91        42.77 o                         
  -4  18  10        394.68        300.25        42.02 o                         
  -2  18  10        754.43        779.46        59.56 o                         
   0  18  10          0.41        -46.74        46.74 o                         
   2  18  10        512.41        352.60        48.11 o                         
   4  18  10          5.31         60.62        45.12 o                         
   6  18  10          4.23        -35.97        92.96 o                         
  -7  19  10         15.37         67.91        41.43 o                         
  -5  19  10         11.27         21.34        40.63 o                         
  -3  19  10        413.02        461.14        52.26 o                         
  -1  19  10         64.51         54.40        49.25 o                         
   1  19  10          5.79         12.50        47.61 o                         
   3  19  10        109.82        148.88        39.76 o                         
   5  19  10          9.41         66.99        89.73 o                         
  -8  20  10        209.45        213.93        54.06 o                         
  -6  20  10          3.29         -4.77        50.15 o                         
  -4  20  10          0.17        -10.02        42.18 o                         
  -2  20  10         15.31         37.56        46.46 o                         
   0  20  10         25.08         26.80        51.49 o                         
   2  20  10        139.03        130.52        36.92 o                         
   4  20  10         21.09         16.17        40.37 o                         
  -7  21  10          1.05         69.45        60.28 o                         
  -5  21  10          1.83          7.74        43.82 o                         
  -3  21  10        515.31        649.46        96.03 o                         
  -1  21  10          6.06         47.14        53.28 o                         
   1  21  10         67.86        180.31        52.43 o                         
   3  21  10         63.49        -36.12        46.69 o                         
  -6  22  10         33.10         86.28        57.43 o                         
  -4  22  10          1.00         28.94        49.22 o                         
  -2  22  10         66.60        -23.89        46.25 o                         
   0  22  10          0.13        -41.69        51.74 o                         
   2  22  10         52.73        124.49        40.22 o                         
  -3  23  10          0.42        -55.53        55.53 o                         
  -1  23  10          1.04         -5.18        62.35 o                         
   1  23  10         10.11        -61.14        61.14 o                         
  -2  24  10         12.36        -16.77        49.48 o                         
   0  24  10          1.00        127.50        88.74 o                         
 -13   1  11          2.93         19.87        49.67 o                         
 -11   1  11         10.65         -2.80        41.59 o                         
  -9   1  11        941.72       1066.15        51.70 o                         
  -7   1  11        182.04        340.01        40.22 o                         
  -5   1  11        502.62        521.67        40.94 o                         
  -3   1  11      12726.25      11816.10       183.87 o                         
  -1   1  11        668.36        649.69        70.00 o                         
   1   1  11       4974.22       5068.76        59.33 o                         
   3   1  11        895.94        894.79        25.47 o                         
   5   1  11         10.98        -12.80        24.61 o                         
   7   1  11        173.85        231.82        33.40 o                         
   9   1  11        337.29        335.18        45.59 o                         
 -12   2  11         13.54          3.12        45.73 o                         
 -10   2  11       2235.78       2074.66        69.52 o                         
  -8   2  11         45.89        -15.28        38.99 o                         
  -6   2  11        172.42        313.82        36.29 o                         
  -4   2  11       1895.84       1871.58        47.53 o                         
  -2   2  11         55.61        -28.53        32.96 o                         
   0   2  11         12.70         16.77        23.31 o                         
   2   2  11       1020.94       1092.25        31.84 o                         
   4   2  11        202.04        303.91        25.91 o                         
   6   2  11         14.40         55.89        28.23 o                         
   8   2  11         11.13        -25.86        27.79 o                         
  10   2  11         22.32         40.57        61.16 o                         
 -13   3  11          2.11        -30.32        54.34 o                         
 -11   3  11         22.86        105.44        55.79 o                         
  -9   3  11        575.24        502.72        65.72 o                         
  -7   3  11          1.51         32.49        41.19 o                         
  -5   3  11       1574.25       1568.87        46.17 o                         
  -3   3  11        736.17        577.91        33.10 o                         
  -1   3  11       2139.54       1842.47        42.02 o                         
   1   3  11       4824.37       4393.66        61.47 o                         
   3   3  11        704.22        664.87        25.23 o                         
   5   3  11        237.14        243.39        23.24 o                         
   7   3  11         14.81         -8.58        28.86 o                         
   9   3  11         20.14         53.07        27.40 o                         
 -12   4  11          6.22          6.92        65.36 o                         
 -10   4  11          0.07         20.41        38.82 o                         
  -8   4  11          0.48         15.93        35.38 o                         
  -6   4  11        206.01        296.41        40.15 o                         
  -4   4  11         21.61         48.25        27.58 o                         
  -2   4  11      10402.88      11337.86       138.74 o                         
   0   4  11        125.82        182.48        31.56 o                         
   2   4  11        489.87        588.27        25.16 o                         
   4   4  11       1512.29       1666.88        41.19 o                         
   6   4  11         63.90         36.49        25.60 o                         
   8   4  11         82.16         65.50        30.01 o                         
  10   4  11         18.36         42.02        60.34 o                         
 -11   5  11          9.95         47.82        46.41 o                         
  -9   5  11       2204.99       2382.00        73.68 o                         
  -7   5  11       1352.55       1042.18        52.04 o                         
  -5   5  11       1187.27       1496.90        51.42 o                         
  -3   5  11      13261.80      13135.69       226.82 o                         
  -1   5  11       1296.13       1342.43        41.34 o                         
   1   5  11        556.36        485.61        31.40 o                         
   3   5  11       6140.88       6218.45       106.44 o                         
   5   5  11        178.02        175.64        25.61 o                         
   7   5  11          2.28         70.94        24.11 o                         
   9   5  11         46.53        187.21       114.97 o                         
 -12   6  11         14.22         57.49        44.33 o                         
 -10   6  11        465.15        341.21        66.23 o                         
  -8   6  11        108.85         62.80        35.07 o                         
  -6   6  11         75.95         24.11        31.72 o                         
  -4   6  11        103.61         69.26        32.20 o                         
  -2   6  11       2094.53       1789.12        39.27 o                         
   0   6  11         72.26         71.30        37.11 o                         
   2   6  11         17.73         54.46        25.73 o                         
   4   6  11       1292.64       1545.03        44.64 o                         
   6   6  11        123.09        128.28        27.59 o                         
   8   6  11          2.75         33.29        14.41 o                         
 -11   7  11          1.06        -45.13        60.43 o                         
  -9   7  11         90.45        112.81        74.03 o                         
  -7   7  11          7.53         22.79        35.59 o                         
  -5   7  11          4.45         33.27        33.36 o                         
  -3   7  11        434.60        749.58        45.90 o                         
  -1   7  11         15.68         48.50        35.52 o                         
   1   7  11          8.69        -28.63        28.63 o                         
   3   7  11        100.39        113.48        25.05 o                         
   5   7  11        318.64        341.17        23.26 o                         
   7   7  11         10.45         -3.85        18.26 o                         
   9   7  11         14.14         55.90        91.82 o                         
 -12   8  11         10.47          2.46        46.40 o                         
 -10   8  11       1434.49       1412.29        67.66 o                         
  -8   8  11         32.32         21.30        49.03 o                         
  -6   8  11        613.03        598.80        42.23 o                         
  -4   8  11         97.11        101.98        37.40 o                         
  -2   8  11       1349.00       1151.20        40.15 o                         
   0   8  11        579.82        704.52        33.77 o                         
   2   8  11        886.82        920.24        29.14 o                         
   4   8  11        573.32        642.87        24.36 o                         
   6   8  11          7.90         31.79        15.74 o                         
   8   8  11          7.72         67.95        98.58 o                         
 -11   9  11          1.10          4.15        49.99 o                         
  -9   9  11        497.37        400.72        47.28 o                         
  -7   9  11        464.90        670.93        39.65 o                         
  -5   9  11       1371.79       1356.06        43.65 o                         
  -3   9  11         56.15         43.21        31.16 o                         
  -1   9  11        152.62        180.37        31.71 o                         
   1   9  11       3169.06       2916.27        55.73 o                         
   3   9  11       1093.38        990.96        59.89 o                         
   5   9  11         21.49         22.01        39.86 o                         
   7   9  11        390.21        554.27       153.00 o                         
   9   9  11        152.90        151.24       115.18 o                         
 -12  10  11         20.74        -39.64        59.23 o                         
 -10  10  11          5.61         49.80        56.49 o                         
  -8  10  11        610.65        527.13        47.22 o                         
  -6  10  11        270.85        281.13        43.52 o                         
  -4  10  11          0.53         63.57        36.11 o                         
  -2  10  11       5260.53       4957.87        87.35 o                         
   0  10  11        132.43        227.78        35.21 o                         
   2  10  11         68.54         54.24        32.84 o                         
   4  10  11         34.71         35.71        23.98 o                         
   6  10  11          0.33        -47.85        72.34 o                         
   8  10  11        100.93        174.28        81.21 o                         
 -11  11  11         34.77         40.36        45.27 o                         
  -9  11  11        441.95        410.05        51.58 o                         
  -7  11  11         60.03         11.83        57.20 o                         
  -5  11  11         40.26         28.78        47.58 o                         
  -3  11  11        202.50        349.94        45.93 o                         
  -1  11  11         90.83        169.04        63.55 o                         
   1  11  11        301.57        331.70        54.13 o                         
   3  11  11        206.58        200.77        25.91 o                         
   5  11  11        131.47        154.73        21.52 o                         
   7  11  11          4.67         12.72        69.37 o                         
 -10  12  11         56.84        105.46        39.31 o                         
  -8  12  11        407.31        305.72        44.01 o                         
  -6  12  11        111.07        182.44        40.07 o                         
  -4  12  11        534.85        597.79        47.63 o                         
  -2  12  11         88.78         12.13        43.55 o                         
   0  12  11        189.72        205.88        36.18 o                         
   2  12  11        119.07        194.73        31.76 o                         
   4  12  11         82.57        178.63        25.68 o                         
   6  12  11         23.52        -44.91        65.84 o                         
   8  12  11         17.74        -81.36        81.36 o                         
 -11  13  11         22.63         16.65        34.58 o                         
  -9  13  11        218.45        118.84        41.88 o                         
  -7  13  11         16.57         49.23        49.81 o                         
  -5  13  11       1260.31       1228.36        65.09 o                         
  -3  13  11         58.50        152.91        46.18 o                         
  -1  13  11       1153.30       1307.71        47.57 o                         
   1  13  11        377.17        378.54        40.94 o                         
   3  13  11        664.13        567.27        39.71 o                         
   5  13  11        352.48        301.23        17.57 o                         
   7  13  11          6.80         66.92        75.46 o                         
 -10  14  11        132.98        140.08        56.68 o                         
  -8  14  11         19.47        -25.48        37.45 o                         
  -6  14  11         16.35         15.40        61.20 o                         
  -4  14  11        168.23        159.11        38.11 o                         
  -2  14  11         78.06         85.32        37.51 o                         
   0  14  11         10.08         61.27        39.88 o                         
   2  14  11         52.05         56.22        39.71 o                         
   4  14  11        102.27         57.10        18.92 o                         
   6  14  11          3.31        -87.23        87.23 o                         
   8  14  11          1.78        166.04       126.69 o                         
  -9  15  11        131.45        147.64        52.31 o                         
  -7  15  11         25.40        121.28        77.96 o                         
  -5  15  11         80.10         33.02        39.18 o                         
  -3  15  11       2417.25       2689.10        68.52 o                         
  -1  15  11        419.00        603.42        60.29 o                         
   1  15  11        502.24        641.41        40.10 o                         
   3  15  11        381.95        338.87        37.66 o                         
   5  15  11         26.81         44.03        28.01 o                         
   7  15  11         15.81        197.13       145.63 o                         
 -10  16  11          0.22        -53.02        53.02 o                         
  -8  16  11        370.12        382.58        46.47 o                         
  -6  16  11         12.86        -31.55        47.64 o                         
  -4  16  11         28.08          6.14        39.37 o                         
  -2  16  11       5638.42       5622.92       149.67 o                         
   0  16  11         21.31         -3.42        51.24 o                         
   2  16  11         20.08        -38.22        38.22 o                         
   4  16  11         60.84         41.51        20.19 o                         
   6  16  11          0.40        -59.32        98.02 o                         
  -9  17  11          4.81        -43.27        43.27 o                         
  -7  17  11         20.75        -48.46        48.46 o                         
  -5  17  11        170.72        100.59        50.00 o                         
  -3  17  11        528.12        552.73        86.50 o                         
  -1  17  11         45.23         44.61        37.25 o                         
   1  17  11        345.48        344.95        48.66 o                         
   3  17  11        939.92        835.93        47.08 o                         
   5  17  11         53.95         32.82       101.94 o                         
  -8  18  11          2.10         14.88        47.08 o                         
  -6  18  11          0.04         11.68        73.89 o                         
  -4  18  11          1.80        150.30        68.60 o                         
  -2  18  11         62.29        -14.90        53.30 o                         
   0  18  11          2.94        -13.56        38.60 o                         
   2  18  11          3.07        -37.26        37.26 o                         
   4  18  11         60.95         30.62        31.38 o                         
   6  18  11         37.91        123.27       156.66 o                         
  -7  19  11        142.69        127.16        53.96 o                         
  -5  19  11         63.97        155.83        47.43 o                         
  -3  19  11        793.13        513.64        49.07 o                         
  -1  19  11          1.63          6.00        78.38 o                         
   1  19  11         42.82         47.28        38.28 o                         
   3  19  11          8.53         31.08        30.36 o                         
   5  19  11         52.51         23.14       111.31 o                         
  -6  20  11          1.48         26.83        52.74 o                         
  -4  20  11         16.41         15.58        53.17 o                         
  -2  20  11          0.09        -43.85        55.19 o                         
   0  20  11          1.74         14.52        39.56 o                         
   2  20  11         30.84        -10.36        75.62 o                         
   4  20  11         36.88         65.91       104.32 o                         
  -5  21  11         20.47        -13.59        44.85 o                         
  -3  21  11          4.33          6.21        47.94 o                         
  -1  21  11          0.46         20.53        45.76 o                         
   1  21  11         46.31         84.10        44.26 o                         
   3  21  11        146.22         92.98        42.15 o                         
  -4  22  11          2.66         -3.91        57.50 o                         
  -2  22  11        161.33        209.43        61.71 o                         
   0  22  11          8.31        -24.70        66.65 o                         
   2  22  11          1.44         43.69        53.46 o                         
  -3  23  11        129.93        155.44        54.63 o                         
  -1  23  11         32.89         79.86        50.35 o                         
   1  23  11          0.67         38.71        55.76 o                         
 -12   0  12         39.28         65.07        61.72 o                         
 -10   0  12          0.57        -60.74        70.05 o                         
  -8   0  12      22564.95      20912.07       572.64 o                         
  -6   0  12        279.17        259.35        52.08 o                         
  -4   0  12         11.06         59.63        69.04 o                         
  -2   0  12       9983.51       9014.64       169.40 o                         
   0   0  12       1800.07       1550.74        54.86 o                         
   2   0  12       6346.22       6910.90       110.89 o                         
   4   0  12        419.56        409.43        35.45 o                         
   6   0  12         15.05        -12.85        40.57 o                         
   8   0  12        489.58        333.32        42.00 o                         
 -13   1  12          0.62        -54.08        55.85 o                         
 -11   1  12          0.19         52.35        47.60 o                         
  -9   1  12       4387.62       4611.05        97.83 o                         
  -7   1  12        333.10        552.86        46.26 o                         
  -5   1  12        122.89        170.28        37.39 o                         
  -3   1  12       5871.57       5708.23        80.03 o                         
  -1   1  12       4796.94       5456.01        71.27 o                         
   1   1  12        185.65         85.00        28.41 o                         
   3   1  12       2952.23       2977.09        45.24 o                         
   5   1  12         33.01         22.83        27.40 o                         
   7   1  12          3.90         41.22        27.87 o                         
   9   1  12        142.85        121.29        31.88 o                         
 -12   2  12          4.34        104.82        54.20 o                         
 -10   2  12          1.31        -28.91        47.77 o                         
  -8   2  12          4.78         -5.66        41.25 o                         
  -6   2  12        101.07        159.89        37.75 o                         
  -4   2  12          2.47         19.35        33.36 o                         
  -2   2  12       1010.17       1193.58        34.35 o                         
   0   2  12         92.72        148.95        24.53 o                         
   2   2  12       1644.08       1421.05        37.10 o                         
   4   2  12         32.42         32.86        24.25 o                         
   6   2  12          9.40         39.56        23.96 o                         
   8   2  12        320.94        330.87        34.89 o                         
 -13   3  12          6.96         43.42       177.00 o                         
 -11   3  12         11.58         22.85        46.87 o                         
  -9   3  12       2785.39       2246.13        89.72 o                         
  -7   3  12        831.83       1360.36        75.99 o                         
  -5   3  12       4929.41       5613.67        84.34 o                         
  -3   3  12        386.40        228.61        33.29 o                         
  -1   3  12       8603.16       9662.91       119.97 o                         
   1   3  12       2071.23       2080.75        42.38 o                         
   3   3  12       1912.35       1595.82        32.37 o                         
   5   3  12        494.71        430.11        32.93 o                         
   7   3  12         69.81        100.46        29.28 o                         
   9   3  12        168.12        190.37        33.31 o                         
 -12   4  12         92.30        157.01        52.33 o                         
 -10   4  12        455.68        350.15        50.75 o                         
  -8   4  12         80.19        209.46        47.45 o                         
  -6   4  12        405.46        444.96        37.52 o                         
  -4   4  12         30.44         64.40        52.18 o                         
  -2   4  12        226.14         86.59        30.69 o                         
   0   4  12        319.33        346.63        32.06 o                         
   2   4  12       1384.57       1329.72        31.07 o                         
   4   4  12       1035.97       1097.45        45.51 o                         
   6   4  12         69.38         98.00        27.73 o                         
   8   4  12        203.36        196.07        28.08 o                         
 -11   5  12         30.55         10.70        50.39 o                         
  -9   5  12         70.36          9.75        58.88 o                         
  -7   5  12         93.25        -47.88        47.88 o                         
  -5   5  12        229.43        179.92        46.84 o                         
  -3   5  12        230.89        242.39        33.80 o                         
  -1   5  12        164.96        141.34        28.20 o                         
   1   5  12         28.14         37.60        29.82 o                         
   3   5  12        406.59        340.73        31.86 o                         
   5   5  12          3.36        -19.32        27.29 o                         
   7   5  12          0.11        -16.19        25.54 o                         
   9   5  12         75.73        123.92        59.94 o                         
 -12   6  12         37.19        -24.64        94.28 o                         
 -10   6  12        423.13        402.84        57.93 o                         
  -8   6  12       3944.72       3826.88        78.96 o                         
  -6   6  12        544.73        523.49        37.85 o                         
  -4   6  12         21.73        -11.27        33.41 o                         
  -2   6  12       1685.76       1672.40        48.68 o                         
   0   6  12         23.29         44.32        33.62 o                         
   2   6  12        382.61        439.84        28.91 o                         
   4   6  12       1307.89       1301.81        39.99 o                         
   6   6  12        526.28        527.40        28.79 o                         
   8   6  12        206.92        192.13        32.16 o                         
 -11   7  12         44.06        -15.25        61.36 o                         
  -9   7  12        547.86        591.71        51.64 o                         
  -7   7  12         95.16        294.95        41.25 o                         
  -5   7  12        153.29        185.86        42.93 o                         
  -3   7  12       1393.57       1419.22        50.24 o                         
  -1   7  12       2071.14       2252.03        52.68 o                         
   1   7  12        995.64        853.07        31.96 o                         
   3   7  12       3355.58       3432.77        51.58 o                         
   5   7  12       1881.41       1768.95        41.51 o                         
   7   7  12         86.64         97.72        24.32 o                         
   9   7  12        143.79        135.11        80.32 o                         
 -12   8  12          0.66        -38.64        65.11 o                         
 -10   8  12        375.87        412.46        52.84 o                         
  -8   8  12        137.26        222.32        41.65 o                         
  -6   8  12         52.24        -12.88        43.19 o                         
  -4   8  12        183.85        183.15        53.61 o                         
  -2   8  12        354.50        236.60        35.04 o                         
   0   8  12       2768.41       2692.64        49.12 o                         
   2   8  12         12.73         13.46        35.09 o                         
   4   8  12        385.30        415.41        29.37 o                         
   6   8  12         16.63         30.19        19.05 o                         
   8   8  12         29.28        -14.78        64.48 o                         
 -11   9  12         16.77         21.49        43.10 o                         
  -9   9  12        292.41        275.47        44.04 o                         
  -7   9  12        143.66        195.22        42.83 o                         
  -5   9  12        477.90        554.81        46.86 o                         
  -3   9  12       2193.21       2276.07        56.02 o                         
  -1   9  12          3.86        -12.17        37.36 o                         
   1   9  12         82.57         68.88        32.24 o                         
   3   9  12        381.46        387.51        38.09 o                         
   5   9  12         54.61         26.18        25.51 o                         
   7   9  12          2.26         -1.11        61.81 o                         
 -10  10  12         43.63         16.38        54.99 o                         
  -8  10  12        435.71        445.41        53.38 o                         
  -6  10  12          0.97          2.42        38.35 o                         
  -4  10  12        310.85        341.56        40.24 o                         
  -2  10  12       1546.32       1765.22        51.96 o                         
   0  10  12        666.71        840.95        36.72 o                         
   2  10  12         44.43          9.46        41.09 o                         
   4  10  12        268.56        264.13        26.97 o                         
   6  10  12          3.09         25.31        33.90 o                         
   8  10  12          3.90        -24.97        83.28 o                         
 -11  11  12         48.99         59.39        41.65 o                         
  -9  11  12        937.47        956.76        52.83 o                         
  -7  11  12         93.84         71.90        48.79 o                         
  -5  11  12         27.76         65.53        47.57 o                         
  -3  11  12       5507.82       5695.07       105.61 o                         
  -1  11  12         33.32         -2.80        35.72 o                         
   1  11  12         58.23         46.97        29.06 o                         
   3  11  12        167.36        103.04        34.80 o                         
   5  11  12         53.55         53.35        25.35 o                         
   7  11  12         23.36        -12.10       113.05 o                         
 -10  12  12          0.44         45.41        58.77 o                         
  -8  12  12        263.39        272.68        42.19 o                         
  -6  12  12         64.09         11.02        55.97 o                         
  -4  12  12          1.49         63.61        55.11 o                         
  -2  12  12       1619.29       1496.05        54.01 o                         
   0  12  12          6.84         -6.51        34.34 o                         
   2  12  12          9.13         -3.04        30.51 o                         
   4  12  12          0.55        -11.08        24.51 o                         
   6  12  12          1.00        -44.14       150.72 o                         
   8  12  12          2.33         53.25       126.81 o                         
 -11  13  12         32.08        -36.14        57.05 o                         
  -9  13  12         15.56         26.72        60.66 o                         
  -7  13  12         48.72         51.76        44.55 o                         
  -5  13  12        660.63        699.71        54.77 o                         
  -3  13  12        656.52        789.00        49.44 o                         
  -1  13  12        923.55       1161.01        49.00 o                         
   1  13  12        114.71        118.50        33.44 o                         
   3  13  12         71.77         74.14        38.16 o                         
   5  13  12         60.79         30.57        35.12 o                         
   7  13  12         10.29        -79.09        79.09 o                         
 -10  14  12         39.00        -32.49        77.18 o                         
  -8  14  12        589.92        576.52        84.14 o                         
  -6  14  12          9.09         23.28        43.18 o                         
  -4  14  12          3.85         11.28        49.69 o                         
  -2  14  12        498.16        425.99        56.28 o                         
   0  14  12        334.83        465.66        44.81 o                         
   2  14  12        384.94        586.73        39.16 o                         
   4  14  12          9.65         16.13        28.03 o                         
   6  14  12          3.28         22.06        97.99 o                         
  -9  15  12          3.57          9.28        40.94 o                         
  -7  15  12          2.37        -27.26        49.15 o                         
  -5  15  12         46.39         26.76        48.23 o                         
  -3  15  12       2139.36       2085.92        60.46 o                         
  -1  15  12        298.24        332.82        58.25 o                         
   1  15  12        425.13        542.00        77.86 o                         
   3  15  12        542.32        421.55        32.71 o                         
   5  15  12        268.74        166.50        33.62 o                         
   7  15  12          5.87        -11.22       131.20 o                         
  -8  16  12         34.87        103.25        99.27 o                         
  -6  16  12         46.64        -18.69        66.79 o                         
  -4  16  12          0.29         -5.30        43.99 o                         
  -2  16  12         20.41          0.89        42.60 o                         
   0  16  12         56.74         85.20        43.39 o                         
   2  16  12         11.70         61.76        31.57 o                         
   4  16  12         89.70         55.38        33.01 o                         
   6  16  12          8.49        -56.10        85.79 o                         
  -9  17  12        481.40        467.73        65.21 o                         
  -7  17  12         16.69        -46.68        64.57 o                         
  -5  17  12         10.12         -3.44        42.69 o                         
  -3  17  12         53.45         65.85        55.53 o                         
  -1  17  12          7.73        -51.77        85.13 o                         
   1  17  12         37.84         28.18        57.39 o                         
   3  17  12         17.17         12.06        42.69 o                         
   5  17  12         62.58        148.47        91.24 o                         
  -8  18  12          0.09          1.90        63.57 o                         
  -6  18  12         19.85        -19.54        85.10 o                         
  -4  18  12        476.08        501.00        49.16 o                         
  -2  18  12        521.46        559.94        47.82 o                         
   0  18  12        246.59        301.08        49.99 o                         
   2  18  12        130.90         19.68        47.47 o                         
   4  18  12        167.53        145.94        29.65 o                         
  -7  19  12          3.92         33.21        46.13 o                         
  -5  19  12         25.06         60.75        69.09 o                         
  -3  19  12         62.10         49.78        52.98 o                         
  -1  19  12        308.11        450.90        47.88 o                         
   1  19  12          0.26         39.91        47.13 o                         
   3  19  12         32.96        -37.64        37.64 o                         
  -6  20  12         10.25        -19.41        51.06 o                         
  -4  20  12          7.11         29.67        77.19 o                         
  -2  20  12        265.33        290.15        96.27 o                         
   0  20  12        190.91        274.10        58.08 o                         
   2  20  12         94.71        144.76        48.53 o                         
   4  20  12         34.33        150.60       123.22 o                         
  -5  21  12          6.16         35.23        73.10 o                         
  -3  21  12       1182.50       1088.31       105.59 o                         
  -1  21  12         36.68        -47.40        47.40 o                         
   1  21  12        150.74        185.63        50.30 o                         
   3  21  12        176.16        201.22        67.65 o                         
  -4  22  12         60.20         44.63        71.99 o                         
  -2  22  12         37.21        122.04        91.10 o                         
   0  22  12          0.72          9.87        69.08 o                         
   2  22  12          0.40          3.39        40.47 o                         
  -3  23  12          0.09       -118.10       118.10 o                         
  -1  23  12          4.15        -50.16        64.26 o                         
 -11   1  13         17.32         -7.68        52.75 o                         
  -9   1  13       3763.76       3897.60        99.37 o                         
  -7   1  13       1352.57       1918.71        56.69 o                         
  -5   1  13        757.48        613.11        42.80 o                         
  -3   1  13        900.42        949.89        37.13 o                         
  -1   1  13        746.40        626.29        36.20 o                         
   1   1  13        376.92        335.97        30.25 o                         
   3   1  13        200.08        218.17        41.55 o                         
   5   1  13        254.38        223.07        26.43 o                         
   7   1  13         10.93          0.78        34.96 o                         
   9   1  13          0.01         11.18        30.87 o                         
 -12   2  13         45.45         99.60        48.10 o                         
 -10   2  13          1.07         54.21        44.10 o                         
  -8   2  13       3848.59       3708.85       103.52 o                         
  -6   2  13        477.52        485.05        48.63 o                         
  -4   2  13        181.44        221.57        36.50 o                         
  -2   2  13         20.84        149.82        37.22 o                         
   0   2  13       4269.69       4113.60        66.56 o                         
   2   2  13       2770.00       2386.37        44.95 o                         
   4   2  13         33.69         75.36        36.45 o                         
   6   2  13        104.88        225.14        38.92 o                         
   8   2  13          4.41        -27.17        35.16 o                         
 -11   3  13          4.65         -7.25        59.02 o                         
  -9   3  13        638.38        621.81        63.09 o                         
  -7   3  13        352.85        566.20        53.73 o                         
  -5   3  13         16.16         63.76        37.48 o                         
  -3   3  13        589.73        573.56        41.21 o                         
  -1   3  13       3540.53       3926.83        66.96 o                         
   1   3  13          2.12        -12.83        27.54 o                         
   3   3  13         25.47         36.82        28.56 o                         
   5   3  13        757.62        694.89        34.97 o                         
   7   3  13          6.02         -0.92        35.16 o                         
   9   3  13        280.19        318.61        58.08 o                         
 -12   4  13         11.51          4.82        52.19 o                         
 -10   4  13         27.30         16.86        49.90 o                         
  -8   4  13        369.53        300.12        51.61 o                         
  -6   4  13        129.77        111.27        43.80 o                         
  -4   4  13         72.00         88.24        32.66 o                         
  -2   4  13         90.96         56.88        33.75 o                         
   0   4  13        910.46        943.70        37.23 o                         
   2   4  13        218.37        239.67        29.37 o                         
   4   4  13        655.43        619.26        30.08 o                         
   6   4  13         33.15         24.98        28.70 o                         
   8   4  13         63.16         43.85        29.54 o                         
 -11   5  13          0.95         -1.51        46.93 o                         
  -9   5  13         99.84        101.17        52.24 o                         
  -7   5  13       1381.46        992.67        50.22 o                         
  -5   5  13          6.38        -10.02        40.31 o                         
  -3   5  13       1493.18       1500.84        69.35 o                         
  -1   5  13        802.39        782.39        59.97 o                         
   1   5  13        255.46        198.78        29.66 o                         
   3   5  13       5469.38       4826.18        78.93 o                         
   5   5  13       2463.18       2227.95        41.12 o                         
   7   5  13        249.93        254.88        29.54 o                         
   9   5  13          1.09          6.36        60.81 o                         
 -12   6  13          4.82         53.54        94.42 o                         
 -10   6  13         54.80         21.99        43.42 o                         
  -8   6  13       1350.05       1412.61        58.98 o                         
  -6   6  13        486.59        563.58        66.49 o                         
  -4   6  13         53.96         52.24        57.16 o                         
  -2   6  13       4170.42       3739.33        66.80 o                         
   0   6  13        371.74        383.31        30.73 o                         
   2   6  13        144.58        130.82        26.17 o                         
   4   6  13        402.44        378.77        36.04 o                         
   6   6  13        128.37        132.63        38.85 o                         
   8   6  13         32.53         -5.21        67.21 o                         
 -11   7  13         36.34         52.87        66.36 o                         
  -9   7  13         67.77          6.41        48.34 o                         
  -7   7  13         24.04         26.26        43.82 o                         
  -5   7  13         66.06         -0.25        39.92 o                         
  -3   7  13        401.77        457.92        37.72 o                         
  -1   7  13          3.77         63.56        34.69 o                         
   1   7  13        209.26        169.40        31.98 o                         
   3   7  13        145.05        154.74        30.35 o                         
   5   7  13        756.96        681.98        35.84 o                         
   7   7  13         62.44         73.99        32.78 o                         
 -12   8  13         73.24         94.97        65.78 o                         
 -10   8  13         67.14         31.00        69.64 o                         
  -8   8  13       1967.39       1639.82        56.88 o                         
  -6   8  13         70.06        138.86        47.19 o                         
  -4   8  13       2890.91       3411.24        73.27 o                         
  -2   8  13        920.52        932.75        43.92 o                         
   0   8  13       3013.89       3495.72        58.82 o                         
   2   8  13        109.16        134.06        30.51 o                         
   4   8  13         19.23         26.83        34.22 o                         
   6   8  13          0.67         49.55        24.96 o                         
   8   8  13          0.56         12.46        63.35 o                         
 -11   9  13        102.44         48.30        54.32 o                         
  -9   9  13        189.21        148.82        59.01 o                         
  -7   9  13       2049.97       2181.80        60.38 o                         
  -5   9  13          3.51        -36.81        45.96 o                         
  -3   9  13        636.45        749.60        44.56 o                         
  -1   9  13      11671.35      11593.90       200.67 o                         
   1   9  13        530.40        453.54        41.54 o                         
   3   9  13         84.05        163.02        36.19 o                         
   5   9  13         23.65          9.40        22.33 o                         
   7   9  13          1.16          8.21        78.71 o                         
 -10  10  13         60.55        -13.49        44.02 o                         
  -8  10  13        318.38        306.42        44.74 o                         
  -6  10  13        335.19        307.48        42.32 o                         
  -4  10  13        240.27        205.71        41.23 o                         
  -2  10  13        497.93        591.59        54.08 o                         
   0  10  13         45.51         21.28        38.14 o                         
   2  10  13          3.30         22.35        41.95 o                         
   4  10  13         69.02         37.01        30.98 o                         
   6  10  13          0.04        -15.82        54.13 o                         
   8  10  13          0.09         99.41        90.04 o                         
 -11  11  13         42.46         48.38        44.74 o                         
  -9  11  13        464.15        424.01        62.56 o                         
  -7  11  13         11.46         46.70        48.40 o                         
  -5  11  13          6.18         65.93        38.92 o                         
  -3  11  13         93.61        114.09        53.33 o                         
  -1  11  13       1806.67       1703.64        53.88 o                         
   1  11  13          8.68         18.12        44.85 o                         
   3  11  13        136.71        118.70        28.08 o                         
   5  11  13         13.39         42.89        38.71 o                         
   7  11  13          7.31        -34.32       163.25 o                         
 -10  12  13          7.96        -14.33        65.97 o                         
  -8  12  13        275.69        291.28        45.59 o                         
  -6  12  13        402.51        438.37        63.03 o                         
  -4  12  13         21.29        -42.69        42.69 o                         
  -2  12  13        541.74        518.25        50.50 o                         
   0  12  13         64.25         31.55        38.48 o                         
   2  12  13        194.30        384.23        49.01 o                         
   4  12  13          9.98          6.73        34.74 o                         
   6  12  13         18.94         39.76       203.72 o                         
  -9  13  13        650.96        627.79        60.14 o                         
  -7  13  13          6.49         27.13        54.17 o                         
  -5  13  13         90.52         24.45        53.61 o                         
  -3  13  13         42.47         94.18        51.07 o                         
  -1  13  13       1010.25       1089.75        55.56 o                         
   1  13  13        180.00        202.11        57.80 o                         
   3  13  13         85.80         79.05        49.55 o                         
   5  13  13          0.37         34.30        35.51 o                         
   7  13  13          5.20         -7.15       118.76 o                         
 -10  14  13          8.25         -0.02        47.43 o                         
  -8  14  13        208.65        152.15        48.64 o                         
  -6  14  13          0.22        -53.55        53.55 o                         
  -4  14  13        168.83        149.80        58.91 o                         
  -2  14  13        243.11        241.80        47.29 o                         
   0  14  13        146.04         97.31        40.59 o                         
   2  14  13          1.85        -16.74        44.78 o                         
   4  14  13        544.49        452.11        63.96 o                         
   6  14  13          0.97        -72.43        78.44 o                         
  -9  15  13          0.28        -11.31        43.99 o                         
  -7  15  13        316.55        406.97        54.82 o                         
  -5  15  13          0.22          8.25        46.38 o                         
  -3  15  13       1196.08       1204.78        72.45 o                         
  -1  15  13        377.52        292.10        47.85 o                         
   1  15  13          0.15         -8.46        36.90 o                         
   3  15  13        109.79         37.38        40.60 o                         
   5  15  13         31.51        -88.33        97.93 o                         
  -8  16  13        184.42        230.64        57.78 o                         
  -6  16  13         18.68         62.25        49.53 o                         
  -4  16  13         70.23         77.57        48.74 o                         
  -2  16  13        443.74        577.62        68.03 o                         
   0  16  13         10.19         63.79        51.61 o                         
   2  16  13        272.44        179.67        42.54 o                         
   4  16  13         44.25         56.99        38.75 o                         
   6  16  13          2.00        -97.82       113.24 o                         
  -9  17  13          4.93         13.95        62.03 o                         
  -7  17  13         10.06        -40.09        64.46 o                         
  -5  17  13          7.52         10.09        46.72 o                         
  -3  17  13        488.98        504.12        57.56 o                         
  -1  17  13        225.45        253.59        64.33 o                         
   1  17  13         37.09         50.35        53.14 o                         
   3  17  13         36.92         89.73        39.31 o                         
   5  17  13         15.16        -83.46        92.84 o                         
  -8  18  13         77.98         78.26        55.11 o                         
  -6  18  13          2.75         -3.47        46.54 o                         
  -4  18  13        439.75        470.12        64.11 o                         
  -2  18  13        319.59        358.65        97.31 o                         
   0  18  13         42.42         45.51        66.00 o                         
   2  18  13         66.59         93.63        41.05 o                         
   4  18  13        140.96        190.28        61.07 o                         
  -7  19  13          1.10         46.67        50.71 o                         
  -5  19  13         58.38        -22.51        49.77 o                         
  -3  19  13         15.18         74.99        52.13 o                         
  -1  19  13        437.37        514.40        63.06 o                         
   1  19  13        140.24        153.24        43.62 o                         
   3  19  13        308.76        236.58        32.99 o                         
  -6  20  13         23.87         55.20        59.17 o                         
  -4  20  13         11.14         61.96        57.04 o                         
  -2  20  13         79.18         90.47        55.86 o                         
   0  20  13          3.78          8.20        59.47 o                         
   2  20  13        251.07        326.89        78.56 o                         
  -5  21  13         28.30          2.43        81.30 o                         
  -3  21  13        111.24        100.43        56.73 o                         
  -1  21  13         71.21        120.86       104.97 o                         
   1  21  13         10.95        -22.43        55.86 o                         
  -4  22  13         49.02        -10.23        62.27 o                         
  -2  22  13        153.68        119.57        83.45 o                         
   0  22  13          0.42        -66.85        66.85 o                         
 -12   0  14          4.42        -20.44        86.53 o                         
 -10   0  14        176.27         28.04        84.90 o                         
  -8   0  14       4659.73       4053.03       270.20 o                         
  -6   0  14       2047.59       1814.36       150.75 o                         
  -4   0  14       1267.06       1458.46        68.15 o                         
  -2   0  14       7570.96       6917.95       151.27 o                         
   0   0  14        377.49        414.60        53.63 o                         
   2   0  14       1186.27       1043.39        48.21 o                         
   4   0  14        130.40         96.50        38.47 o                         
   6   0  14         59.69         38.41        70.99 o                         
   8   0  14          0.58          2.08        69.61 o                         
 -11   1  14         12.51        -42.90        66.70 o                         
  -9   1  14         68.37         18.01        48.32 o                         
  -7   1  14        196.70        386.95        48.85 o                         
  -5   1  14          0.26          9.80        36.76 o                         
  -3   1  14       1205.92       1288.93        43.09 o                         
  -1   1  14        509.12        644.44        40.53 o                         
   1   1  14         74.06         58.83        30.21 o                         
   3   1  14        171.64        199.40        29.74 o                         
   5   1  14          3.99         28.26        29.24 o                         
   7   1  14          0.77         15.99        35.94 o                         
   9   1  14          2.54         56.05        31.38 o                         
 -12   2  14          5.49        -86.74       102.20 o                         
 -10   2  14         42.98         73.28        58.78 o                         
  -8   2  14        156.13         57.27        48.57 o                         
  -6   2  14         34.88         19.40        49.25 o                         
  -4   2  14        547.48        592.26        42.84 o                         
  -2   2  14        189.07        268.03        50.48 o                         
   0   2  14        124.53        181.59        35.18 o                         
   2   2  14         10.59         42.71        28.68 o                         
   4   2  14         19.23         44.34        35.10 o                         
   6   2  14         80.53         43.64        34.44 o                         
   8   2  14         10.44         27.60        33.53 o                         
 -11   3  14          0.00        -13.75        47.64 o                         
  -9   3  14       1548.91       1382.54        62.12 o                         
  -7   3  14       1464.45       1724.54        57.08 o                         
  -5   3  14         14.67        -45.68        45.68 o                         
  -3   3  14       2670.61       2979.87        66.75 o                         
  -1   3  14        473.90        505.45        34.13 o                         
   1   3  14        270.48        244.88        32.68 o                         
   3   3  14        274.18        178.67        29.56 o                         
   5   3  14        134.79        148.15        33.92 o                         
   7   3  14         36.04          4.50        34.88 o                         
 -12   4  14         28.61         27.37        52.07 o                         
 -10   4  14          0.79         94.51        61.84 o                         
  -8   4  14       1025.50       1271.15        68.02 o                         
  -6   4  14        281.13        359.69        46.44 o                         
  -4   4  14        268.68        246.73        37.99 o                         
  -2   4  14         15.21         46.94        45.49 o                         
   0   4  14       1249.26       1308.45        51.77 o                         
   2   4  14        820.37        700.30        35.47 o                         
   4   4  14        242.49        229.57        38.92 o                         
   6   4  14         70.10         82.89        31.07 o                         
   8   4  14        154.26        150.55        43.53 o                         
 -11   5  14         13.59        -32.14        60.21 o                         
  -9   5  14        126.45        124.69        51.00 o                         
  -7   5  14        934.45        840.50        48.64 o                         
  -5   5  14         40.56         96.17        40.12 o                         
  -3   5  14       2482.96       2533.33        59.71 o                         
  -1   5  14         94.34        157.83        32.96 o                         
   1   5  14         34.12         17.75        35.47 o                         
   3   5  14          1.67        -28.19        28.65 o                         
   5   5  14         72.82        132.87        31.53 o                         
   7   5  14        122.59        163.69        39.83 o                         
 -12   6  14          0.14         16.89        49.83 o                         
 -10   6  14         19.85        114.31        53.23 o                         
  -8   6  14          1.02         81.64        61.95 o                         
  -6   6  14         53.02         96.62        40.31 o                         
  -4   6  14          3.44         61.19        37.57 o                         
  -2   6  14        279.66        309.67        37.01 o                         
   0   6  14          8.18         37.55        36.93 o                         
   2   6  14         13.13         32.53        40.96 o                         
   4   6  14       5513.21       5177.70        90.55 o                         
   6   6  14        184.88        205.11        36.45 o                         
   8   6  14          5.16         60.34        74.23 o                         
 -11   7  14         31.47         82.06        69.54 o                         
  -9   7  14        117.84         68.12        44.62 o                         
  -7   7  14        564.63        705.40        53.16 o                         
  -5   7  14         26.75         60.73        54.66 o                         
  -3   7  14        463.58        597.75        47.94 o                         
  -1   7  14        819.53        838.05        40.15 o                         
   1   7  14        369.11        251.65        52.82 o                         
   3   7  14       1395.10       1551.92        41.11 o                         
   5   7  14          1.36         38.99        31.59 o                         
   7   7  14         26.42         14.04        23.41 o                         
 -12   8  14         12.84        -28.49        60.90 o                         
 -10   8  14         11.84        116.38        54.86 o                         
  -8   8  14       1597.80       1412.76        63.24 o                         
  -6   8  14        198.44        223.71        47.70 o                         
  -4   8  14        256.54        252.63        56.14 o                         
  -2   8  14         18.70         23.37        40.01 o                         
   0   8  14        276.24        223.83        36.85 o                         
   2   8  14        787.51        676.67        46.72 o                         
   4   8  14        180.42        119.72        34.47 o                         
   6   8  14         27.69         34.27        26.67 o                         
   8   8  14         61.48         93.89       107.52 o                         
 -11   9  14         49.06         91.96        47.89 o                         
  -9   9  14        162.79        214.24        71.29 o                         
  -7   9  14         14.39        -19.65        43.04 o                         
  -5   9  14        137.61        128.14        45.23 o                         
  -3   9  14       1241.45       1257.77        52.84 o                         
  -1   9  14         38.88        -19.65        47.65 o                         
   1   9  14         36.63         46.78        43.82 o                         
   3   9  14         15.76        -13.51        37.23 o                         
   5   9  14        735.08        593.87        56.28 o                         
   7   9  14         33.54         13.31        66.82 o                         
 -10  10  14         40.51         24.00        52.14 o                         
  -8  10  14        154.17         32.08        53.85 o                         
  -6  10  14         85.81         -7.80        55.43 o                         
  -4  10  14        317.36        344.94        42.94 o                         
  -2  10  14       3979.01       3913.60        79.55 o                         
   0  10  14        133.00        224.47        39.78 o                         
   2  10  14        358.65        398.25        35.98 o                         
   4  10  14        794.73        741.20        43.29 o                         
   6  10  14         44.80         69.36        23.92 o                         
 -11  11  14         17.41         38.94        57.16 o                         
  -9  11  14         12.59          1.05        45.65 o                         
  -7  11  14        187.64        235.74        45.25 o                         
  -5  11  14          7.78         -4.47        43.19 o                         
  -3  11  14        722.55        706.01        46.36 o                         
  -1  11  14       1197.81       1215.43        64.02 o                         
   1  11  14         52.39         69.67        33.37 o                         
   3  11  14         87.44         21.65        32.27 o                         
   5  11  14          1.76          9.58        33.40 o                         
   7  11  14          0.91         -8.05        75.31 o                         
 -10  12  14         25.29         13.83        58.69 o                         
  -8  12  14        100.22        106.75        46.09 o                         
  -6  12  14          5.19          8.70        43.10 o                         
  -4  12  14          5.05         43.17        49.11 o                         
  -2  12  14         24.20         -1.43        56.18 o                         
   0  12  14        210.51        207.48        45.74 o                         
   2  12  14         83.27        108.88        39.35 o                         
   4  12  14        730.57        739.49        38.44 o                         
   6  12  14          8.25         12.80       121.72 o                         
  -9  13  14        159.37         78.17        95.05 o                         
  -7  13  14          2.64         62.41        70.54 o                         
  -5  13  14          0.10         25.39        49.71 o                         
  -3  13  14       1685.26       1684.66        62.63 o                         
  -1  13  14        450.39        508.29        47.76 o                         
   1  13  14          0.11         15.46        35.52 o                         
   3  13  14          1.66        -33.88        33.88 o                         
   5  13  14         87.31         75.29        36.54 o                         
 -10  14  14          5.53        -77.97        77.97 o                         
  -8  14  14         82.03         82.58        56.61 o                         
  -6  14  14        100.35        126.23        57.91 o                         
  -4  14  14         26.48         58.50        50.63 o                         
  -2  14  14        797.67        623.86        53.82 o                         
   0  14  14        152.84        154.81        50.62 o                         
   2  14  14        245.63        338.23        42.50 o                         
   4  14  14         65.11        132.01        63.15 o                         
   6  14  14          1.53        -71.87       153.85 o                         
  -9  15  14          2.66         -5.50        68.49 o                         
  -7  15  14         26.59         83.45        50.63 o                         
  -5  15  14         23.77        -20.20        56.08 o                         
  -3  15  14        385.11        416.17        62.10 o                         
  -1  15  14        468.31        464.96        73.75 o                         
   1  15  14          4.56        -52.81        54.55 o                         
   3  15  14        184.98        222.40        39.43 o                         
   5  15  14         16.42        -28.56       103.77 o                         
  -8  16  14          1.14        -35.94        69.80 o                         
  -6  16  14          4.36          7.66        59.72 o                         
  -4  16  14         45.37         74.68        61.38 o                         
  -2  16  14        428.89        584.29        60.85 o                         
   0  16  14          4.72         88.29        46.29 o                         
   2  16  14         11.87         21.20        38.79 o                         
   4  16  14         27.43         -1.83        23.12 o                         
  -7  17  14         34.21         33.05        59.77 o                         
  -5  17  14          6.86        -38.89        63.55 o                         
  -3  17  14        156.12        146.09        72.89 o                         
  -1  17  14        294.44        310.12        76.28 o                         
   1  17  14         54.77         75.46        48.03 o                         
   3  17  14        279.88        195.44        46.75 o                         
   5  17  14          7.87         74.69        94.41 o                         
  -8  18  14          6.77          7.27        83.63 o                         
  -6  18  14          5.15         24.14        50.19 o                         
  -4  18  14        116.59        164.52        64.53 o                         
  -2  18  14          5.56         16.69        49.18 o                         
   0  18  14          0.89         76.31        74.11 o                         
   2  18  14        212.84        219.10        48.73 o                         
   4  18  14        112.44        227.22       123.97 o                         
  -7  19  14          1.06        -11.07        62.65 o                         
  -5  19  14          2.47        -35.13        50.22 o                         
  -3  19  14        180.13        227.24        64.72 o                         
  -1  19  14         47.86         97.08        53.20 o                         
   1  19  14         17.57         40.35        73.18 o                         
   3  19  14         11.83         50.81        45.16 o                         
  -6  20  14         23.85         71.25        55.91 o                         
  -4  20  14         62.02         15.92        62.11 o                         
  -2  20  14         49.65         57.53        77.00 o                         
   0  20  14         48.86          3.88        49.65 o                         
   2  20  14         13.08         81.04        42.23 o                         
  -5  21  14          5.90        -54.23        54.23 o                         
  -3  21  14         43.82         50.74        60.87 o                         
  -1  21  14          4.24         73.75        52.08 o                         
   1  21  14          1.52         72.84        47.73 o                         
 -11   1  15         21.15         70.70        55.64 o                         
  -9   1  15        520.68        608.72        58.18 o                         
  -7   1  15       3909.84       3808.86       106.79 o                         
  -5   1  15          0.79         24.42        55.13 o                         
  -3   1  15          0.77        -48.92        49.60 o                         
  -1   1  15        784.81        851.42        46.03 o                         
   1   1  15          3.52         43.26        30.41 o                         
   3   1  15        446.85        561.59        40.61 o                         
   5   1  15         98.34         68.93        32.28 o                         
   7   1  15          7.52         58.79        44.73 o                         
 -12   2  15          2.42          2.26        51.92 o                         
 -10   2  15         27.56        -20.42        52.36 o                         
  -8   2  15          3.58        -43.97        46.26 o                         
  -6   2  15        119.57        356.17        50.34 o                         
  -4   2  15        974.16       1136.36        56.16 o                         
  -2   2  15       3719.90       3534.10        76.11 o                         
   0   2  15        372.53        461.50        37.21 o                         
   2   2  15        528.91        508.41        38.75 o                         
   4   2  15        643.55        514.27        34.77 o                         
   6   2  15         14.21         67.33        43.09 o                         
   8   2  15         25.94         -4.64        36.79 o                         
 -11   3  15          0.01          8.86        50.66 o                         
  -9   3  15         64.66        176.03        60.79 o                         
  -7   3  15         51.76         98.05        58.17 o                         
  -5   3  15        177.34        158.40        44.88 o                         
  -3   3  15        303.93        398.64        45.69 o                         
  -1   3  15        219.16        263.78        39.28 o                         
   1   3  15         11.30         41.23        30.50 o                         
   3   3  15        106.85        143.69        31.94 o                         
   5   3  15         48.35         31.81        37.52 o                         
   7   3  15          1.97          4.28        39.48 o                         
 -12   4  15          0.25         -1.31        58.08 o                         
 -10   4  15         29.87        -49.84        49.84 o                         
  -8   4  15        113.34        114.53        47.43 o                         
  -6   4  15         18.82        143.38        47.11 o                         
  -4   4  15         16.81         -7.70        38.55 o                         
  -2   4  15       6388.59       6672.26       106.48 o                         
   0   4  15        145.51        154.50        36.14 o                         
   2   4  15        387.38        342.50        33.97 o                         
   4   4  15         85.52         85.90        34.79 o                         
   6   4  15        217.45        250.00        39.72 o                         
   8   4  15          2.82        -27.82        44.29 o                         
 -11   5  15          0.73          4.45        84.24 o                         
  -9   5  15         92.06         50.21        50.85 o                         
  -7   5  15          5.01        -57.59        57.59 o                         
  -5   5  15        578.33        478.35        48.50 o                         
  -3   5  15        264.17        274.32        54.22 o                         
  -1   5  15       2172.41       2146.69        56.61 o                         
   1   5  15        588.98        804.58        39.71 o                         
   3   5  15       1257.69       1363.40        39.46 o                         
   5   5  15       1365.10       1369.41        60.96 o                         
   7   5  15         64.62         54.58        33.21 o                         
 -12   6  15          9.18         18.54        56.13 o                         
 -10   6  15         41.86        -10.79        54.12 o                         
  -8   6  15        268.79        294.30        55.21 o                         
  -6   6  15         14.95        -48.78        48.78 o                         
  -4   6  15         89.56        132.08        83.69 o                         
  -2   6  15       1865.92       1835.41        52.90 o                         
   0   6  15          5.51         66.91        33.96 o                         
   2   6  15        190.90        135.87        33.29 o                         
   4   6  15        221.05        125.85        38.95 o                         
   6   6  15          5.47        -17.66        42.39 o                         
   8   6  15          2.12         43.61       103.81 o                         
 -11   7  15         26.21         58.74        54.26 o                         
  -9   7  15         27.96        -36.29        46.90 o                         
  -7   7  15        279.53        194.80        61.17 o                         
  -5   7  15         15.65         48.67        58.38 o                         
  -3   7  15         65.88         61.13        42.95 o                         
  -1   7  15       4139.05       4126.61        74.37 o                         
   1   7  15          5.89        -12.08        35.01 o                         
   3   7  15        301.21        289.10        34.17 o                         
   5   7  15          7.50         23.50        35.64 o                         
   7   7  15          1.57        -16.45        47.05 o                         
 -10   8  15         31.80        128.34        56.87 o                         
  -8   8  15         19.19         40.14        64.72 o                         
  -6   8  15         89.53         82.47        47.31 o                         
  -4   8  15         99.48        207.33        64.99 o                         
  -2   8  15       1229.00       1206.27        57.13 o                         
   0   8  15         57.25         55.49        38.20 o                         
   2   8  15        264.94        258.82        44.40 o                         
   4   8  15        568.44        498.54        41.64 o                         
   6   8  15          0.19          7.10        40.27 o                         
 -11   9  15          7.20        -11.50        50.66 o                         
  -9   9  15          4.16         46.70        61.67 o                         
  -7   9  15        515.26        378.78        51.82 o                         
  -5   9  15          2.08         -1.84        46.14 o                         
  -3   9  15        278.70        328.37        51.88 o                         
  -1   9  15         18.11         86.55        41.86 o                         
   1   9  15        124.04        180.96        35.38 o                         
   3   9  15          3.18         28.82        32.19 o                         
   5   9  15        105.72        142.54        39.48 o                         
   7   9  15         45.84          3.91        69.79 o                         
 -10  10  15          2.63        -37.84        52.13 o                         
  -8  10  15         94.40         18.21        49.39 o                         
  -6  10  15        571.76        514.63        57.74 o                         
  -4  10  15          1.29         97.17        56.25 o                         
  -2  10  15       2354.98       2437.99        63.76 o                         
   0  10  15         71.96        127.70        59.00 o                         
   2  10  15        163.30        119.96        37.14 o                         
   4  10  15         43.67        -12.74        32.04 o                         
   6  10  15        105.22         97.73        35.65 o                         
 -11  11  15         25.68         40.36        99.05 o                         
  -9  11  15         16.90         47.38        60.09 o                         
  -7  11  15         74.06         77.04        52.36 o                         
  -5  11  15         11.44         19.56        47.96 o                         
  -3  11  15         78.89         41.26        42.00 o                         
  -1  11  15          0.90        -11.28        49.44 o                         
   1  11  15         30.05        120.98        38.30 o                         
   3  11  15        202.54        197.71        53.63 o                         
   5  11  15          5.11         45.15        37.08 o                         
   7  11  15          6.90         80.36        80.89 o                         
 -10  12  15         82.91         88.52        71.55 o                         
  -8  12  15         14.21        -47.97        48.62 o                         
  -6  12  15          1.24         26.08        52.23 o                         
  -4  12  15         39.99         -2.82        56.64 o                         
  -2  12  15       3309.42       3465.24        78.36 o                         
   0  12  15        939.14       1105.43        70.39 o                         
   2  12  15         74.38        165.72        36.10 o                         
   4  12  15         10.01         -2.72        32.96 o                         
   6  12  15         17.55         32.68        93.82 o                         
  -9  13  15          8.97         22.14        48.37 o                         
  -7  13  15        209.34        168.41        67.93 o                         
  -5  13  15          3.03        -35.99        58.39 o                         
  -3  13  15        286.99        301.68        50.74 o                         
  -1  13  15       3999.74       3780.80        86.79 o                         
   1  13  15         78.24        127.43        44.36 o                         
   3  13  15         30.68         65.69        53.78 o                         
   5  13  15         31.71         64.89        46.11 o                         
  -8  14  15        123.71        125.81        87.30 o                         
  -6  14  15         44.53         82.01        72.43 o                         
  -4  14  15         41.00         38.72        46.52 o                         
  -2  14  15         27.90         62.84        59.09 o                         
   0  14  15         11.00         -1.97        66.05 o                         
   2  14  15         39.12         59.27        45.02 o                         
   4  14  15         14.38         58.41        34.38 o                         
  -9  15  15          1.59         81.50        70.96 o                         
  -7  15  15          6.17         80.23        51.64 o                         
  -5  15  15         34.33         53.78        63.08 o                         
  -3  15  15        138.81        223.28        49.16 o                         
  -1  15  15        555.23        564.92        49.68 o                         
   1  15  15          0.72          3.51        43.76 o                         
   3  15  15         41.64         57.63        40.53 o                         
   5  15  15         48.73         46.65       129.73 o                         
  -8  16  15          5.41          0.92        67.00 o                         
  -6  16  15         22.56         43.74        53.88 o                         
  -4  16  15         12.95         87.24        51.30 o                         
  -2  16  15        261.94        229.15        53.42 o                         
   0  16  15         21.44        -27.33        45.45 o                         
   2  16  15        251.63        374.97        68.14 o                         
   4  16  15         97.21         32.64        34.13 o                         
  -7  17  15          2.69         27.40        54.58 o                         
  -5  17  15          9.36         60.89        77.48 o                         
  -3  17  15         82.86        119.20        60.20 o                         
  -1  17  15         98.11         51.07        50.41 o                         
   1  17  15         76.60         92.43        47.12 o                         
   3  17  15         38.26         43.47        31.78 o                         
  -6  18  15         12.16          3.61        61.48 o                         
  -4  18  15         11.09        -49.09        69.07 o                         
  -2  18  15         31.01         62.58        52.04 o                         
   0  18  15          0.38         71.17        55.78 o                         
   2  18  15          6.79         39.97        64.85 o                         
  -5  19  15          8.59        -15.09        70.91 o                         
  -3  19  15          0.15         83.70        64.94 o                         
  -1  19  15        184.08         96.48        82.13 o                         
   1  19  15         39.63         -8.83        54.62 o                         
  -4  20  15          4.51         22.30        79.71 o                         
  -2  20  15        180.58        151.82        69.21 o                         
   0  20  15          8.70        -55.17        56.45 o                         
  -3  21  15         31.06         30.86        67.60 o                         
  -1  21  15          2.96        -24.20        51.68 o                         
 -12   0  16          0.18         72.80        79.88 o                         
 -10   0  16         20.87        -89.03        89.03 o                         
  -8   0  16        448.69        458.34       132.42 o                         
  -6   0  16        210.49        362.80        69.98 o                         
  -4   0  16        940.90       1190.30        92.29 o                         
  -2   0  16         14.20        -64.16        64.16 o                         
   0   0  16       1313.64       1474.84        97.54 o                         
   2   0  16        239.63        196.66        53.48 o                         
   4   0  16         54.44        -21.12        52.45 o                         
   6   0  16          0.40         -9.73        75.95 o                         
   8   0  16         35.20         90.27        55.37 o                         
 -11   1  16          0.07         30.60        64.64 o                         
  -9   1  16        154.49         93.68        62.89 o                         
  -7   1  16        600.79        468.38        53.02 o                         
  -5   1  16          2.37         26.07        91.43 o                         
  -3   1  16         64.96         68.19        47.56 o                         
  -1   1  16       1866.70       1898.91        55.64 o                         
   1   1  16         44.51         84.36        35.52 o                         
   3   1  16        146.71         88.36        34.28 o                         
   5   1  16        290.92        245.26        36.70 o                         
   7   1  16          8.44         -9.93        39.62 o                         
 -12   2  16          8.00        -36.45        54.10 o                         
 -10   2  16          1.57        -25.15        51.18 o                         
  -8   2  16        345.97        397.92        65.17 o                         
  -6   2  16         40.67         -9.28        44.76 o                         
  -4   2  16        144.17        129.08        44.10 o                         
  -2   2  16         65.78         63.28        46.18 o                         
   0   2  16       2048.55       2114.43        61.76 o                         
   2   2  16        173.82        192.63        33.10 o                         
   4   2  16          0.76         10.13        62.25 o                         
   6   2  16        384.32        357.40        47.40 o                         
 -11   3  16          2.36         31.50        86.23 o                         
  -9   3  16        708.57        519.83        61.36 o                         
  -7   3  16       1418.16       1273.50        64.35 o                         
  -5   3  16       1081.60       1192.48        57.76 o                         
  -3   3  16         47.27         18.87        47.06 o                         
  -1   3  16        280.74        277.73        38.20 o                         
   1   3  16         96.38        238.47        34.64 o                         
   3   3  16         77.31         11.96        33.50 o                         
   5   3  16        323.41        166.04        40.86 o                         
   7   3  16         22.38         52.51        36.04 o                         
 -12   4  16          2.89         43.28        58.87 o                         
 -10   4  16          7.62         -4.62        52.19 o                         
  -8   4  16       3004.40       3109.42       107.27 o                         
  -6   4  16          6.06         96.88        46.01 o                         
  -4   4  16        259.35        309.39        43.48 o                         
  -2   4  16        484.48        613.28        51.80 o                         
   0   4  16       3205.37       3197.87        68.76 o                         
   2   4  16         69.38          8.26        34.80 o                         
   4   4  16        166.21         70.04        38.68 o                         
   6   4  16        250.34        169.48        39.83 o                         
 -11   5  16         34.12         37.33        57.61 o                         
  -9   5  16         39.87          9.81        55.03 o                         
  -7   5  16         88.46        134.63        60.46 o                         
  -5   5  16          1.85         65.01        69.87 o                         
  -3   5  16        109.39        126.20        40.65 o                         
  -1   5  16       2303.44       2529.99        64.38 o                         
   1   5  16          8.61         18.99        36.32 o                         
   3   5  16          9.14        -31.83        31.83 o                         
   5   5  16        138.64        151.20        34.50 o                         
   7   5  16         18.57         -2.49        29.44 o                         
 -10   6  16         67.47         46.14        64.61 o                         
  -8   6  16         65.60        108.33        56.58 o                         
  -6   6  16         37.59         29.78        64.34 o                         
  -4   6  16          3.90        -22.32        46.72 o                         
  -2   6  16        685.49        767.87        49.07 o                         
   0   6  16        862.55        953.20        48.16 o                         
   2   6  16        664.40        597.44        39.69 o                         
   4   6  16         20.96         78.61        39.76 o                         
   6   6  16         50.11         19.93        30.21 o                         
 -11   7  16          1.92         34.63        52.77 o                         
  -9   7  16         42.06         83.71        53.83 o                         
  -7   7  16        147.76         26.22        50.83 o                         
  -5   7  16         71.89        155.25        50.87 o                         
  -3   7  16          5.74        -12.91        45.89 o                         
  -1   7  16       2133.95       2173.73        62.89 o                         
   1   7  16        294.35        444.59        38.71 o                         
   3   7  16        148.92        151.86        41.57 o                         
   5   7  16        303.19        282.21        62.45 o                         
   7   7  16         24.91        -58.24        66.64 o                         
 -10   8  16          0.22         34.77        59.76 o                         
  -8   8  16         39.78        -21.27        52.40 o                         
  -6   8  16        152.62        239.81        48.61 o                         
  -4   8  16          6.89         -3.00        47.03 o                         
  -2   8  16       1810.50       1816.39        61.64 o                         
   0   8  16        528.41        487.89        66.69 o                         
   2   8  16          3.39        -23.75        37.62 o                         
   4   8  16        236.71        163.48        32.75 o                         
   6   8  16         35.79         -9.93        39.33 o                         
 -11   9  16          0.01        -42.91        88.77 o                         
  -9   9  16         31.76         -8.71        62.48 o                         
  -7   9  16         18.14         57.79        48.40 o                         
  -5   9  16         52.36        121.14        47.43 o                         
  -3   9  16        211.96        141.69        43.83 o                         
  -1   9  16         22.16         42.86        49.50 o                         
   1   9  16         54.14         -2.98        39.02 o                         
   3   9  16        215.37        141.59        39.53 o                         
   5   9  16        171.80        201.70        56.96 o                         
 -10  10  16          5.69         76.57        52.12 o                         
  -8  10  16        247.21        227.04        61.38 o                         
  -6  10  16        251.83        294.70        59.85 o                         
  -4  10  16         62.79        -15.58        47.53 o                         
  -2  10  16         73.67         74.17        56.29 o                         
   0  10  16         89.91        105.29        49.20 o                         
   2  10  16         11.62         60.49        41.55 o                         
   4  10  16        155.66        154.73        48.38 o                         
   6  10  16        115.43        120.83        76.29 o                         
  -9  11  16         47.39         -0.83        60.99 o                         
  -7  11  16         34.26         17.53        71.67 o                         
  -5  11  16         46.39        108.18        49.39 o                         
  -3  11  16        139.04        100.44        66.98 o                         
  -1  11  16         73.52        136.54        43.42 o                         
   1  11  16        557.21        759.68        50.29 o                         
   3  11  16          9.60        112.78        43.36 o                         
   5  11  16        337.57        257.70        34.78 o                         
 -10  12  16          3.84        -74.10        74.10 o                         
  -8  12  16          5.51        -15.16        59.77 o                         
  -6  12  16         81.56        112.59        51.21 o                         
  -4  12  16          6.72        -29.11        51.83 o                         
  -2  12  16       1417.49       1352.46        62.24 o                         
   0  12  16        113.34        111.00        51.72 o                         
   2  12  16          6.49        -31.52        58.82 o                         
   4  12  16         59.23        112.14        49.25 o                         
   6  12  16          4.53         34.62        98.77 o                         
  -9  13  16         11.99         52.56        92.76 o                         
  -7  13  16        115.99         49.13        61.34 o                         
  -5  13  16        114.52         61.99        49.88 o                         
  -3  13  16         90.54        127.17        48.70 o                         
  -1  13  16         89.33        110.68        57.29 o                         
   1  13  16          2.68         54.59        65.22 o                         
   3  13  16         29.60         30.85        37.39 o                         
   5  13  16         51.04        190.87       141.15 o                         
  -8  14  16        372.78        278.75        63.26 o                         
  -6  14  16         35.43         99.78        73.39 o                         
  -4  14  16        127.89        215.93        89.59 o                         
  -2  14  16       1077.15       1119.14        62.13 o                         
   0  14  16         17.48         37.33        44.77 o                         
   2  14  16          1.70          4.88        72.04 o                         
   4  14  16         39.93         56.82        52.37 o                         
  -9  15  16         16.07        114.95        77.25 o                         
  -7  15  16          2.91         37.58        56.95 o                         
  -5  15  16          5.81         31.83        52.42 o                         
  -3  15  16         12.21        -22.04        56.93 o                         
  -1  15  16         16.42         39.09        52.25 o                         
   1  15  16         40.26         95.30        46.32 o                         
   3  15  16         22.67        158.38        48.65 o                         
  -8  16  16          0.01         35.46        56.29 o                         
  -6  16  16         29.33         22.18        63.01 o                         
  -4  16  16         10.28         -8.84        58.14 o                         
  -2  16  16          1.78          8.14        56.05 o                         
   0  16  16          3.55        -52.57        73.26 o                         
   2  16  16         11.63         16.48        45.98 o                         
   4  16  16         18.39         60.75       104.73 o                         
  -7  17  16         18.71         21.65        56.14 o                         
  -5  17  16          1.10         78.78        69.24 o                         
  -3  17  16         34.69        -54.38        54.38 o                         
  -1  17  16         11.19         14.14        56.62 o                         
   1  17  16        169.82        160.73        64.62 o                         
   3  17  16          1.63         35.31        66.92 o                         
  -6  18  16         19.15        -28.47        63.41 o                         
  -4  18  16         16.52         62.71        61.22 o                         
  -2  18  16        206.17        233.42        76.57 o                         
   0  18  16         93.83        133.73        56.16 o                         
   2  18  16         10.11         23.65        43.68 o                         
  -5  19  16          4.40         -8.00        78.35 o                         
  -3  19  16          7.12        -16.75        57.96 o                         
  -1  19  16        118.60        208.72        57.35 o                         
   1  19  16         15.86         37.42        46.54 o                         
  -4  20  16          1.33         -3.75        57.23 o                         
  -2  20  16          4.27        -52.81        52.81 o                         
   0  20  16        130.70         46.61        68.26 o                         
 -11   1  17          9.79        -65.38        65.38 o                         
  -9   1  17         26.52         25.13        52.38 o                         
  -7   1  17         36.30          1.87        62.84 o                         
  -5   1  17        387.16        520.89        58.58 o                         
  -3   1  17          9.36         69.85        51.04 o                         
  -1   1  17       2543.33       2476.54        64.72 o                         
   1   1  17        278.72        353.04        67.24 o                         
   3   1  17        230.03        280.59        36.64 o                         
   5   1  17        210.25        277.28        53.84 o                         
   7   1  17          0.37         -2.62        54.57 o                         
 -10   2  17          7.38        183.17        77.56 o                         
  -8   2  17        771.79        944.95        64.63 o                         
  -6   2  17        499.71        786.79        61.90 o                         
  -4   2  17         32.32          1.83        51.36 o                         
  -2   2  17        430.88        515.25        43.95 o                         
   0   2  17       1666.39       1473.77        52.43 o                         
   2   2  17         12.75         -9.74        36.83 o                         
   4   2  17         28.83        -14.91        40.04 o                         
   6   2  17          9.63        -27.79        42.36 o                         
 -11   3  17          1.28        -44.71        58.08 o                         
  -9   3  17        163.15        135.09        56.27 o                         
  -7   3  17         67.69        146.99        81.07 o                         
  -5   3  17          5.45         51.83        73.44 o                         
  -3   3  17          5.91         20.64        45.71 o                         
  -1   3  17       1279.84       1188.77        53.34 o                         
   1   3  17          2.31         -7.37        43.02 o                         
   3   3  17          7.69         29.42        44.35 o                         
   5   3  17          4.25        -38.41        38.41 o                         
   7   3  17         52.86         32.51        35.97 o                         
 -10   4  17          1.59         58.42        67.17 o                         
  -8   4  17         26.65         80.05        52.18 o                         
  -6   4  17        432.35        506.62        57.75 o                         
  -4   4  17        205.86        216.41        54.52 o                         
  -2   4  17        892.36        848.83        89.11 o                         
   0   4  17        561.38        650.62        49.44 o                         
   2   4  17          9.35         18.36        48.21 o                         
   4   4  17        346.35        214.80        40.30 o                         
   6   4  17          6.71        -23.38        37.69 o                         
 -11   5  17        118.00        231.71        65.12 o                         
  -9   5  17         15.37         35.80        62.35 o                         
  -7   5  17       3051.23       2729.39        92.96 o                         
  -5   5  17        294.27        381.28        54.68 o                         
  -3   5  17        316.65        356.72        54.50 o                         
  -1   5  17       1572.90       1332.51        68.94 o                         
   1   5  17        358.64        445.07        48.09 o                         
   3   5  17        391.57        470.29        59.50 o                         
   5   5  17          4.45         28.81        35.99 o                         
   7   5  17         41.22         12.91        31.84 o                         
 -10   6  17         35.98         69.88        95.21 o                         
  -8   6  17        618.18        486.44        55.98 o                         
  -6   6  17         83.02        139.24        53.15 o                         
  -4   6  17         51.21         87.82        53.73 o                         
  -2   6  17         61.11        129.50        50.68 o                         
   0   6  17       1478.49       1310.91        53.38 o                         
   2   6  17        164.06         65.05        47.85 o                         
   4   6  17        134.03         68.69        36.68 o                         
   6   6  17        151.09         86.33        56.20 o                         
 -11   7  17          1.52        -19.69        62.16 o                         
  -9   7  17          5.38         42.18        65.73 o                         
  -7   7  17         26.28         50.02        51.87 o                         
  -5   7  17         36.92         48.40        50.98 o                         
  -3   7  17         15.72         71.58        47.94 o                         
  -1   7  17         94.24         63.68        49.07 o                         
   1   7  17         71.22         36.08        41.63 o                         
   3   7  17        129.55        126.83        41.13 o                         
   5   7  17         23.12         17.95        42.01 o                         
 -10   8  17          1.23         41.58        59.89 o                         
  -8   8  17        742.58        696.73        64.53 o                         
  -6   8  17         24.65         36.07        54.53 o                         
  -4   8  17         34.35         -6.89        54.78 o                         
  -2   8  17         48.07         58.59        43.20 o                         
   0   8  17       1616.00       1452.51        63.65 o                         
   2   8  17         30.02         86.07        41.35 o                         
   4   8  17        356.44        243.07        36.52 o                         
   6   8  17        118.09        132.07        51.74 o                         
  -9   9  17          4.74          1.95        62.65 o                         
  -7   9  17       2264.53       2248.64        78.30 o                         
  -5   9  17        449.86        519.72        58.94 o                         
  -3   9  17        280.29        288.47        63.75 o                         
  -1   9  17        688.97        808.02        70.34 o                         
   1   9  17         95.55        134.18        39.24 o                         
   3   9  17        156.98        118.55        38.45 o                         
   5   9  17        278.72        227.48        34.26 o                         
 -10  10  17          1.09        -55.37        55.37 o                         
  -8  10  17         31.86          9.02        61.79 o                         
  -6  10  17         27.30        -41.77        51.83 o                         
  -4  10  17         15.15         20.41        48.39 o                         
  -2  10  17          3.43        -37.77        53.36 o                         
   0  10  17       3535.11       3554.82        83.50 o                         
   2  10  17        199.05        140.22        41.98 o                         
   4  10  17        268.18        363.33        43.67 o                         
   6  10  17         27.72         -7.97        90.18 o                         
  -9  11  17          0.04          9.50        64.13 o                         
  -7  11  17        689.38        603.85        65.43 o                         
  -5  11  17          0.13         16.45        54.39 o                         
  -3  11  17         68.44          6.43        47.48 o                         
  -1  11  17        875.95        831.15        55.67 o                         
   1  11  17        101.69        184.37        48.77 o                         
   3  11  17        156.21        233.88        43.88 o                         
   5  11  17          4.39        -32.67        46.45 o                         
  -8  12  17         91.13         95.89        55.33 o                         
  -6  12  17        247.28        218.72        58.53 o                         
  -4  12  17          0.11        -21.07        49.01 o                         
  -2  12  17        250.97        243.10        60.03 o                         
   0  12  17       1154.04       1059.32        74.56 o                         
   2  12  17        101.96         51.90        44.05 o                         
   4  12  17         40.14         78.05        34.20 o                         
  -9  13  17        198.80        203.86        58.79 o                         
  -7  13  17        211.13        149.38        66.16 o                         
  -5  13  17          0.37        -12.14        51.70 o                         
  -3  13  17         82.57         88.44        59.79 o                         
  -1  13  17         27.27         93.73        47.09 o                         
   1  13  17         32.61         -7.53        63.33 o                         
   3  13  17         14.31         22.65        58.91 o                         
   5  13  17         11.56         58.94       109.39 o                         
  -8  14  17         97.94         49.78       131.57 o                         
  -6  14  17          2.61        -18.34        71.32 o                         
  -4  14  17         37.98        -10.65        52.31 o                         
  -2  14  17         35.96         22.96        52.65 o                         
   0  14  17        252.56        175.22        48.51 o                         
   2  14  17          4.29         83.13        54.28 o                         
   4  14  17          0.06         64.64        51.70 o                         
  -7  15  17         52.73        135.16        78.22 o                         
  -5  15  17         10.81        -11.46        77.97 o                         
  -3  15  17          4.50         34.63        54.16 o                         
  -1  15  17        303.42        282.86        65.33 o                         
   1  15  17          8.62         13.91        61.34 o                         
   3  15  17          4.74         32.66        41.88 o                         
  -6  16  17          4.75         71.19        67.37 o                         
  -4  16  17         33.28        112.33       105.71 o                         
  -2  16  17        190.63        233.63        65.45 o                         
   0  16  17        344.67        306.34        53.86 o                         
   2  16  17          3.06        -44.59        44.59 o                         
  -7  17  17          0.85         28.23        66.30 o                         
  -5  17  17          0.08         90.70        59.09 o                         
  -3  17  17         12.95         19.03        60.31 o                         
  -1  17  17         75.58         40.88        56.94 o                         
   1  17  17          0.16        106.62        53.92 o                         
  -6  18  17          8.30         18.44        76.72 o                         
  -4  18  17          2.47         -6.47        64.05 o                         
  -2  18  17         83.46        101.07        58.64 o                         
   0  18  17         40.04         94.82        61.78 o                         
  -3  19  17          0.10        -73.89        88.25 o                         
  -1  19  17        252.37        339.71        63.11 o                         
 -10   0  18         28.92         33.68        99.03 o                         
  -8   0  18         21.59        177.87        90.84 o                         
  -6   0  18       4200.27       4098.51       139.91 o                         
  -4   0  18        243.12        282.24        68.02 o                         
  -2   0  18       4249.54       4197.21       117.28 o                         
   0   0  18        609.42        550.23        62.56 o                         
   2   0  18          4.18         22.23        52.67 o                         
   4   0  18         71.13        200.91        62.67 o                         
   6   0  18         25.19         14.99       189.22 o                         
 -11   1  18          1.45          7.69        64.53 o                         
  -9   1  18         25.18        -12.25        80.52 o                         
  -7   1  18        327.96        336.04        56.60 o                         
  -5   1  18         70.81         18.21       125.81 o                         
  -3   1  18        762.23        803.69        59.78 o                         
  -1   1  18       1231.81       1351.46        64.12 o                         
   1   1  18        609.49        602.46        59.74 o                         
   3   1  18         41.39         82.03        36.50 o                         
   5   1  18        140.17        141.89        49.59 o                         
 -10   2  18         36.61        131.78        63.21 o                         
  -8   2  18         67.24        -11.93        58.19 o                         
  -6   2  18        550.55        476.85        55.95 o                         
  -4   2  18          3.44        -48.32        48.32 o                         
  -2   2  18        377.23        378.42        56.05 o                         
   0   2  18        636.54        724.44        45.69 o                         
   2   2  18          8.46         82.95        41.12 o                         
   4   2  18        240.90        222.11        41.65 o                         
   6   2  18          7.32         -4.07        49.69 o                         
 -11   3  18         11.14        117.08        68.63 o                         
  -9   3  18         46.55         42.94        67.29 o                         
  -7   3  18        132.52        133.66        54.36 o                         
  -5   3  18        389.04        294.73        73.20 o                         
  -3   3  18         28.20         29.58        44.31 o                         
  -1   3  18       1867.44       1957.30        71.88 o                         
   1   3  18        889.58        773.51        48.38 o                         
   3   3  18          4.49         51.32        45.18 o                         
   5   3  18        151.38        184.26        51.28 o                         
 -10   4  18        101.36         29.60        60.74 o                         
  -8   4  18        888.90        860.06        65.20 o                         
  -6   4  18        975.56        908.80        58.88 o                         
  -4   4  18        107.51        178.28        54.92 o                         
  -2   4  18        252.43        270.72        49.19 o                         
   0   4  18          4.20         72.60        43.05 o                         
   2   4  18         16.59         -2.76        40.84 o                         
   4   4  18          6.05         20.91        51.90 o                         
   6   4  18        143.45        122.67        40.25 o                         
 -11   5  18         37.65        122.94        80.94 o                         
  -9   5  18         20.57        -59.63        72.44 o                         
  -7   5  18         39.75         55.07        87.46 o                         
  -5   5  18         34.13         87.54        49.99 o                         
  -3   5  18         26.79          1.00        47.95 o                         
  -1   5  18        445.18        483.36        64.40 o                         
   1   5  18        129.11        146.72        40.78 o                         
   3   5  18         63.77        101.03        42.36 o                         
   5   5  18         87.31        110.87        39.88 o                         
 -10   6  18         58.67         -9.65        72.35 o                         
  -8   6  18        225.89        175.02        60.33 o                         
  -6   6  18        188.77        197.96        52.87 o                         
  -4   6  18         45.80        127.48        52.83 o                         
  -2   6  18         16.85         24.53        47.88 o                         
   0   6  18       1170.67       1170.58        51.94 o                         
   2   6  18          4.71          7.13        40.66 o                         
   4   6  18         33.09         12.85        45.09 o                         
   6   6  18        150.25         97.75        46.11 o                         
  -9   7  18         19.30         83.22        65.79 o                         
  -7   7  18         21.00        -44.31        52.98 o                         
  -5   7  18          1.12         71.21        50.28 o                         
  -3   7  18        101.03        184.75        67.12 o                         
  -1   7  18       1631.13       1812.11        66.67 o                         
   1   7  18          8.84         19.66        39.11 o                         
   3   7  18         16.41        -15.98        40.12 o                         
   5   7  18         56.07         67.87        42.69 o                         
 -10   8  18         11.92         60.14        73.94 o                         
  -8   8  18        261.75        262.50        63.49 o                         
  -6   8  18          0.85         37.13        55.73 o                         
  -4   8  18         13.39         29.28        59.44 o                         
  -2   8  18        171.23        147.57        51.13 o                         
   0   8  18        506.60        499.66        53.07 o                         
   2   8  18          0.51        -10.88        38.77 o                         
   4   8  18         12.45         73.66        44.75 o                         
  -9   9  18         13.87        -61.37        61.37 o                         
  -7   9  18        133.27         90.74        56.65 o                         
  -5   9  18        104.46         80.48        51.75 o                         
  -3   9  18          1.72         17.47        93.65 o                         
  -1   9  18       2322.07       2299.06        80.51 o                         
   1   9  18         27.13         35.58        43.83 o                         
   3   9  18          6.27        -42.35        44.69 o                         
   5   9  18        335.03        278.41        81.70 o                         
 -10  10  18          6.00         -2.30        79.87 o                         
  -8  10  18        143.15        234.90        66.02 o                         
  -6  10  18        314.28        304.83        60.09 o                         
  -4  10  18          0.02         58.73        68.94 o                         
  -2  10  18        610.76        598.86        53.72 o                         
   0  10  18         36.90        145.83        60.07 o                         
   2  10  18          1.29         52.03        47.29 o                         
   4  10  18        486.95        562.62        49.59 o                         
  -9  11  18          4.35        -12.30        75.42 o                         
  -7  11  18        704.84        679.07        81.23 o                         
  -5  11  18        111.28        229.74        56.75 o                         
  -3  11  18        104.28        177.72        52.10 o                         
  -1  11  18       2328.82       2157.31        91.10 o                         
   1  11  18         24.51        -31.39        56.23 o                         
   3  11  18        218.96        205.69        53.62 o                         
   5  11  18         39.03         51.31        55.93 o                         
  -8  12  18         67.81        -61.09        99.52 o                         
  -6  12  18         11.00        -56.30        56.30 o                         
  -4  12  18         23.55         42.92        56.09 o                         
  -2  12  18         15.14         31.58        61.85 o                         
   0  12  18          1.17         40.32        50.96 o                         
   2  12  18          6.75        -16.10        48.10 o                         
   4  12  18         71.95        102.52        36.74 o                         
  -9  13  18         97.66        156.38        66.13 o                         
  -7  13  18         25.31         19.89        74.24 o                         
  -5  13  18          1.09         25.30        54.93 o                         
  -3  13  18          1.57        -36.15        56.50 o                         
  -1  13  18          9.14         12.06        55.64 o                         
   1  13  18         78.50        134.38        53.18 o                         
   3  13  18          3.98         15.02        42.56 o                         
  -8  14  18          0.99          2.65        82.68 o                         
  -6  14  18        626.02        654.38        89.20 o                         
  -4  14  18          5.29         69.70        58.94 o                         
  -2  14  18         74.80         14.79        96.16 o                         
   0  14  18        450.56        498.79        70.24 o                         
   2  14  18          6.40         26.26        46.81 o                         
  -7  15  18        120.62        121.27        90.16 o                         
  -5  15  18         67.81         56.31        59.80 o                         
  -3  15  18         84.01        -16.28        62.97 o                         
  -1  15  18         96.85         45.52        77.81 o                         
   1  15  18         28.74         52.54        56.65 o                         
   3  15  18          8.94         95.07        49.76 o                         
  -6  16  18         62.41         80.49        91.02 o                         
  -4  16  18         15.27         60.01        58.44 o                         
  -2  16  18          1.02        -31.58        59.69 o                         
   0  16  18         10.87        -33.31        56.92 o                         
   2  16  18          0.03         64.57        63.30 o                         
  -5  17  18          5.53          7.51        95.95 o                         
  -3  17  18         61.17         71.66        66.04 o                         
  -1  17  18         87.80         24.79        71.96 o                         
   1  17  18        101.83        137.57        53.49 o                         
  -4  18  18         49.51         -2.01        83.54 o                         
  -2  18  18         20.33        -37.67        63.93 o                         
   0  18  18          0.27        -16.94        92.86 o                         
 -11   1  19          2.34        -63.45        91.21 o                         
  -9   1  19          4.03         56.63        71.95 o                         
  -7   1  19        486.77        396.14        59.95 o                         
  -5   1  19        123.10        167.77        59.53 o                         
  -3   1  19        301.94        283.72        49.38 o                         
  -1   1  19        777.26        760.18        50.64 o                         
   1   1  19        904.93        885.17        48.36 o                         
   3   1  19         31.49        -14.07        44.62 o                         
   5   1  19         50.49         37.93        48.55 o                         
 -10   2  19          0.07         30.12        60.83 o                         
  -8   2  19         17.59        -34.51        69.53 o                         
  -6   2  19       1339.84       1114.12        65.50 o                         
  -4   2  19          3.41        -38.32        55.46 o                         
  -2   2  19        376.66        227.85        59.52 o                         
   0   2  19       1204.30       1304.52        60.10 o                         
   2   2  19         25.58         67.57        48.51 o                         
   4   2  19          6.99         41.99        44.60 o                         
   6   2  19         49.78         56.09        42.84 o                         
 -11   3  19         14.68        -55.82        72.56 o                         
  -9   3  19          9.04         -9.56        66.17 o                         
  -7   3  19        605.90        647.12        62.66 o                         
  -5   3  19         79.62        136.45        55.33 o                         
  -3   3  19          4.04         -1.62        54.22 o                         
  -1   3  19        476.59        521.82        48.38 o                         
   1   3  19        122.31         96.42        49.39 o                         
   3   3  19         26.67         80.70        55.17 o                         
   5   3  19          8.34        -16.31        45.17 o                         
 -10   4  19          0.45         13.07        78.10 o                         
  -8   4  19        234.88        296.74        60.53 o                         
  -6   4  19        943.89        880.18        62.28 o                         
  -4   4  19         25.96         16.05        57.21 o                         
  -2   4  19        154.97        268.25        68.89 o                         
   0   4  19        285.13        319.94        56.93 o                         
   2   4  19         29.21        -21.61        46.28 o                         
   4   4  19         22.60         90.75        50.55 o                         
  -9   5  19          4.49        -29.29        81.59 o                         
  -7   5  19          2.49        -66.01        66.01 o                         
  -5   5  19        173.97        309.64        58.32 o                         
  -3   5  19         69.33         69.36        63.72 o                         
  -1   5  19       1173.80       1025.47        66.65 o                         
   1   5  19        251.24        317.74        44.11 o                         
   3   5  19          0.67         24.32        47.22 o                         
   5   5  19        108.16         40.25        45.73 o                         
 -10   6  19          1.36         24.93        61.45 o                         
  -8   6  19        190.43        191.52        68.56 o                         
  -6   6  19          5.69         14.43        57.44 o                         
  -4   6  19         19.92         43.95        59.22 o                         
  -2   6  19       1007.47       1032.08       103.61 o                         
   0   6  19          1.37        -17.48        56.05 o                         
   2   6  19         83.88        143.44        54.08 o                         
   4   6  19         96.15        179.84        43.61 o                         
  -9   7  19        128.70        134.71        92.40 o                         
  -7   7  19          6.79         65.78        56.43 o                         
  -5   7  19        215.56        101.81        63.56 o                         
  -3   7  19         27.20        142.77        54.78 o                         
  -1   7  19         63.80        -55.41        55.41 o                         
   1   7  19         59.41         55.18        51.20 o                         
   3   7  19         68.08         15.56        41.17 o                         
   5   7  19        140.40         65.63        47.29 o                         
 -10   8  19          2.79        -21.44        80.06 o                         
  -8   8  19        237.67        139.79        76.51 o                         
  -6   8  19        444.00        479.67        64.32 o                         
  -4   8  19          1.16         64.57        52.33 o                         
  -2   8  19       1107.62        929.67        59.56 o                         
   0   8  19         12.57         55.99        47.65 o                         
   2   8  19          7.37         30.02        48.89 o                         
   4   8  19        165.39        221.32        48.52 o                         
  -9   9  19          0.04         82.07        62.95 o                         
  -7   9  19          4.92        115.23        63.31 o                         
  -5   9  19        658.17        546.04        63.73 o                         
  -3   9  19          0.52        -12.89        49.59 o                         
  -1   9  19       1263.38       1250.35        74.36 o                         
   1   9  19          1.05        -13.66        56.86 o                         
   3   9  19         25.54         17.39        51.73 o                         
  -8  10  19        153.93        129.47        77.94 o                         
  -6  10  19        550.47        529.10        70.99 o                         
  -4  10  19          4.14         25.65        59.07 o                         
  -2  10  19        194.14        206.42        51.75 o                         
   0  10  19        388.48        359.95        54.12 o                         
   2  10  19        249.35        307.31        59.12 o                         
   4  10  19          1.70          4.09        37.64 o                         
  -9  11  19          5.97         -6.05        73.29 o                         
  -7  11  19         46.82        233.62        98.97 o                         
  -5  11  19          1.85        -32.03        56.93 o                         
  -3  11  19        115.10        189.86        57.95 o                         
  -1  11  19         59.64         49.25        55.52 o                         
   1  11  19        144.50        183.53        70.23 o                         
   3  11  19          0.88         -9.42        44.58 o                         
  -8  12  19        100.83        165.00        68.09 o                         
  -6  12  19        121.76        110.53        70.52 o                         
  -4  12  19          4.33         33.92        90.76 o                         
  -2  12  19        638.64        702.69        70.65 o                         
   0  12  19        398.48        506.62        66.26 o                         
   2  12  19         12.54         45.20        46.64 o                         
  -7  13  19        225.18        237.07        83.52 o                         
  -5  13  19        217.63        104.41        82.78 o                         
  -3  13  19          2.60        -32.41        56.20 o                         
  -1  13  19         22.33        -14.09        52.04 o                         
   1  13  19        203.98        148.30        61.86 o                         
   3  13  19          2.80         92.69        63.72 o                         
  -6  14  19         15.68          0.12        79.32 o                         
  -4  14  19          2.71          9.28        63.35 o                         
  -2  14  19        262.61        349.90        65.66 o                         
   0  14  19         13.83        -31.81        57.98 o                         
   2  14  19          6.27        -59.47        63.02 o                         
  -7  15  19          0.07        -48.53        82.60 o                         
  -5  15  19         44.78         23.29        62.23 o                         
  -3  15  19          0.05        -60.12        63.33 o                         
  -1  15  19         47.79        -19.54        73.29 o                         
   1  15  19         15.96         39.13        55.42 o                         
  -6  16  19        281.19        249.86        79.20 o                         
  -4  16  19         72.03        249.17        68.94 o                         
  -2  16  19         41.97         27.13        58.40 o                         
   0  16  19         99.67         47.63        61.75 o                         
  -3  17  19          0.68        -70.47        70.47 o                         
  -1  17  19         90.24        172.55        67.02 o                         
 -10   0  20        107.15        188.89       123.65 o                         
  -8   0  20        130.38         93.44        88.85 o                         
  -6   0  20         62.91        171.38        80.84 o                         
  -4   0  20        284.44        304.57        88.89 o                         
  -2   0  20          4.09         33.77       100.37 o                         
   0   0  20       3668.18       3336.63       135.11 o                         
   2   0  20         27.45         11.65        96.92 o                         
   4   0  20          1.88         26.74        58.44 o                         
  -9   1  20          7.46          3.35        73.25 o                         
  -7   1  20         73.88        141.63        76.05 o                         
  -5   1  20          1.76        -57.39        57.39 o                         
  -3   1  20          0.77         24.98        67.23 o                         
  -1   1  20        921.51        943.44        64.06 o                         
   1   1  20        112.50         91.70        52.72 o                         
   3   1  20          7.06         20.46        47.66 o                         
   5   1  20          0.13         36.06        51.00 o                         
 -10   2  20          0.01         80.96        79.21 o                         
  -8   2  20          0.45         72.77        75.78 o                         
  -6   2  20        136.05         69.86        62.96 o                         
  -4   2  20         96.62        174.53        75.96 o                         
  -2   2  20          0.02        -47.34        47.34 o                         
   0   2  20        941.30       1007.99        65.78 o                         
   2   2  20         81.04         68.70        45.86 o                         
   4   2  20          0.34        -12.80        49.81 o                         
  -9   3  20          4.04         30.87        63.16 o                         
  -7   3  20       1073.80        984.88        79.34 o                         
  -5   3  20        102.11         71.74        64.99 o                         
  -3   3  20          0.82         38.06        67.07 o                         
  -1   3  20       1870.73       1771.20        69.12 o                         
   1   3  20          2.15          1.22        51.89 o                         
   3   3  20         14.19         20.30        45.44 o                         
   5   3  20         82.25         45.14        51.18 o                         
 -10   4  20          3.05          8.28        71.28 o                         
  -8   4  20         18.78        -80.49        80.49 o                         
  -6   4  20         10.75        154.93        71.27 o                         
  -4   4  20          0.71         50.63        61.50 o                         
  -2   4  20          4.69        -66.18        66.18 o                         
   0   4  20        769.14        879.90        62.68 o                         
   2   4  20        235.82        395.47        50.21 o                         
   4   4  20         12.94         22.98        43.23 o                         
  -9   5  20          0.10        -40.96        68.54 o                         
  -7   5  20         80.51         63.37       118.40 o                         
  -5   5  20        327.51        379.22        63.40 o                         
  -3   5  20         47.41        149.01        89.82 o                         
  -1   5  20        322.02        301.62        68.09 o                         
   1   5  20          3.15          8.80        66.26 o                         
   3   5  20         46.51         60.18        47.28 o                         
   5   5  20          7.85        -44.57        48.16 o                         
 -10   6  20          0.39         17.12        65.86 o                         
  -8   6  20          9.32        158.44        71.43 o                         
  -6   6  20          0.68        -67.47        67.47 o                         
  -4   6  20        317.70        391.38        82.03 o                         
  -2   6  20        129.88        183.62        69.63 o                         
   0   6  20        354.76        271.22        51.23 o                         
   2   6  20         24.49         37.92        63.08 o                         
   4   6  20         23.15         63.13        53.76 o                         
  -9   7  20         16.61         87.16        70.16 o                         
  -7   7  20        282.96        302.16        78.64 o                         
  -5   7  20          7.51         -1.68        75.55 o                         
  -3   7  20         18.40         64.76        57.37 o                         
  -1   7  20          2.55        -48.48        59.24 o                         
   1   7  20         52.11         36.11        49.51 o                         
   3   7  20        127.97        118.58        51.88 o                         
  -8   8  20         27.53        -17.94        73.13 o                         
  -6   8  20        144.49        112.50        65.40 o                         
  -4   8  20          0.09        -23.08        69.82 o                         
  -2   8  20        105.89        169.78        65.13 o                         
   0   8  20         83.93         92.26        68.35 o                         
   2   8  20          7.33         -7.41        44.58 o                         
   4   8  20         21.12         16.70        55.74 o                         
  -9   9  20          0.74         90.78        68.88 o                         
  -7   9  20         75.75         97.22        84.89 o                         
  -5   9  20         58.83         18.11        67.74 o                         
  -3   9  20          1.03         18.19        59.47 o                         
  -1   9  20         10.59        -13.19        58.42 o                         
   1   9  20         34.73        128.17        47.63 o                         
   3   9  20         12.91          2.71        49.75 o                         
  -8  10  20         22.38        114.71        70.05 o                         
  -6  10  20         30.22         43.83        68.03 o                         
  -4  10  20         90.57         79.72        67.48 o                         
  -2  10  20         50.68        123.22        58.56 o                         
   0  10  20         82.70        111.63        71.43 o                         
   2  10  20          0.29        -56.61        56.61 o                         
  -7  11  20         44.40        -30.40        74.91 o                         
  -5  11  20        128.41        151.97        84.15 o                         
  -3  11  20          8.58        -13.05        70.68 o                         
  -1  11  20        103.84        136.17        64.34 o                         
   1  11  20        281.98        424.75        59.45 o                         
   3  11  20          4.64         13.50        59.34 o                         
  -8  12  20         46.95         94.76        83.71 o                         
  -6  12  20         11.54        -58.43       113.13 o                         
  -4  12  20         27.50          7.56        60.03 o                         
  -2  12  20          0.59         40.69        56.47 o                         
   0  12  20        211.66        228.22        55.49 o                         
   2  12  20         11.45         36.33        56.43 o                         
  -7  13  20        158.15        274.31        80.35 o                         
  -5  13  20          7.55         93.79       121.90 o                         
  -3  13  20          8.11         11.05        58.67 o                         
  -1  13  20        166.81        133.98        57.18 o                         
   1  13  20         22.76         61.69        62.58 o                         
  -6  14  20          2.49         70.65        76.60 o                         
  -4  14  20         25.26         39.10        68.04 o                         
  -2  14  20         58.64         95.58        69.80 o                         
   0  14  20        405.14        504.39        73.07 o                         
  -5  15  20        168.62        161.43        75.85 o                         
  -3  15  20         10.84          0.28        61.21 o                         
  -1  15  20         72.70         25.47        58.32 o                         
  -4  16  20         13.75         49.63        73.76 o                         
  -2  16  20         68.44         83.23        70.02 o                         
  -9   1  21         10.03        -34.77        78.65 o                         
  -7   1  21         84.16        113.67        63.39 o                         
  -5   1  21        348.82        327.25        72.32 o                         
  -3   1  21          5.91         41.16        62.03 o                         
  -1   1  21          3.95         16.49        83.76 o                         
   1   1  21         10.32         76.15        48.31 o                         
   3   1  21          2.06         15.73        64.24 o                         
 -10   2  21         24.13          3.69        85.54 o                         
  -8   2  21          0.09         45.57        71.25 o                         
  -6   2  21          0.67         37.52        76.25 o                         
  -4   2  21         46.21         55.55        79.21 o                         
  -2   2  21         72.10         97.66        59.79 o                         
   0   2  21         12.98         49.28        78.53 o                         
   2   2  21         40.25         -6.22        50.21 o                         
   4   2  21          1.49        -50.28        62.16 o                         
  -9   3  21         12.40        -12.73        73.30 o                         
  -7   3  21          0.11         68.58        63.67 o                         
  -5   3  21         54.03         68.42        70.98 o                         
  -3   3  21          0.38          2.42        70.36 o                         
  -1   3  21         14.92          6.55        88.87 o                         
   1   3  21        231.63        265.69        56.37 o                         
   3   3  21          5.60         49.49        47.66 o                         
 -10   4  21          6.72        -74.33       114.29 o                         
  -8   4  21          8.06        152.66        70.40 o                         
  -6   4  21        140.65        215.82        76.79 o                         
  -4   4  21         31.62         92.04        69.05 o                         
  -2   4  21         90.65        146.78        64.76 o                         
   0   4  21        212.93        165.30        51.35 o                         
   2   4  21         24.10         17.36        52.11 o                         
   4   4  21          0.15         17.00        48.26 o                         
  -9   5  21         27.48        -55.37        67.24 o                         
  -7   5  21        410.68        309.49        89.93 o                         
  -5   5  21       1046.73        865.85        83.27 o                         
  -3   5  21        136.39        198.94        67.50 o                         
  -1   5  21         53.89         13.55        50.75 o                         
   1   5  21        115.82         37.43        54.03 o                         
   3   5  21         12.67        -28.45        49.54 o                         
  -8   6  21          8.77         -8.85        71.00 o                         
  -6   6  21         22.57         39.60        90.29 o                         
  -4   6  21         26.56         39.38        69.63 o                         
  -2   6  21         20.35         10.80        73.47 o                         
   0   6  21        155.64        164.04        55.95 o                         
   2   6  21          2.61        -60.38        96.52 o                         
   4   6  21          2.13         60.06        63.28 o                         
  -9   7  21         29.64         33.04        80.14 o                         
  -7   7  21          2.97          7.60        79.39 o                         
  -5   7  21        232.02         -1.80        97.84 o                         
  -3   7  21         20.78         66.78        80.58 o                         
  -1   7  21         25.97        -15.11        88.01 o                         
   1   7  21        392.63        412.06        57.75 o                         
   3   7  21         33.77          1.33        46.61 o                         
  -8   8  21         13.98        -79.37        79.37 o                         
  -6   8  21         35.54          9.39        92.84 o                         
  -4   8  21          0.88         44.90        76.72 o                         
  -2   8  21         57.50         77.70        61.86 o                         
   0   8  21          0.13         45.92        82.27 o                         
   2   8  21         45.19          3.44        65.27 o                         
  -7   9  21        154.20         64.43        82.63 o                         
  -5   9  21         44.31        -15.95        66.39 o                         
  -3   9  21         28.84        116.90        66.51 o                         
  -1   9  21          1.61        -73.38        73.38 o                         
   1   9  21          1.05        -41.83        60.32 o                         
   3   9  21          5.82         -6.07        64.12 o                         
  -8  10  21         11.33         -3.16        74.22 o                         
  -6  10  21         10.73        -81.59        81.59 o                         
  -4  10  21          5.56        -66.08        66.08 o                         
  -2  10  21          2.74        -61.69        61.97 o                         
   0  10  21          1.52         74.28        63.10 o                         
   2  10  21         38.69         54.09        65.74 o                         
  -7  11  21         59.80         32.08        86.08 o                         
  -5  11  21          7.56        -68.37        68.37 o                         
  -3  11  21         41.28         28.94        59.29 o                         
  -1  11  21         40.49         75.17        62.63 o                         
   1  11  21         17.55         -0.38        51.96 o                         
  -6  12  21         41.21        157.47        88.32 o                         
  -4  12  21          1.83        -51.71        75.47 o                         
  -2  12  21          0.10        -60.71        60.71 o                         
   0  12  21          1.99         22.86        69.50 o                         
  -5  13  21         44.50         72.34        71.80 o                         
  -3  13  21          6.90        -57.50        66.75 o                         
  -1  13  21         81.60         14.49        89.03 o                         
  -4  14  21          0.02          3.97        71.34 o                         
  -2  14  21          1.37        -46.74        61.91 o                         
  -3  15  21          0.00        -70.75        70.75 o                         
  -8   0  22         14.29        -45.64       192.54 o                         
  -6   0  22        227.07        272.28        91.38 o                         
  -4   0  22         20.09         49.68        82.89 o                         
  -2   0  22        163.66        183.68        93.00 o                         
   0   0  22         53.60        111.67        75.63 o                         
   2   0  22         46.71         63.28       133.68 o                         
  -9   1  22          6.03        157.67        88.18 o                         
  -7   1  22         40.98         -2.05        66.61 o                         
  -5   1  22         84.66         31.62        58.93 o                         
  -3   1  22          5.81         40.10        61.21 o                         
  -1   1  22        612.20        538.10        65.84 o                         
   1   1  22        247.20        249.13        57.91 o                         
   3   1  22          1.11         61.33        65.07 o                         
  -8   2  22          7.21        -22.66        84.29 o                         
  -6   2  22         53.04         95.34        65.74 o                         
  -4   2  22         28.41         69.68        63.63 o                         
  -2   2  22        227.85        176.70        67.67 o                         
   0   2  22        136.92         71.66        54.12 o                         
   2   2  22         30.29        -35.73        57.28 o                         
  -9   3  22         12.28        -10.72        80.20 o                         
  -7   3  22         20.05        132.90        72.75 o                         
  -5   3  22        320.07        309.58        70.05 o                         
  -3   3  22         25.66         50.67        67.70 o                         
  -1   3  22          5.03         51.81        54.03 o                         
   1   3  22          6.70        -24.79        50.46 o                         
   3   3  22         12.70        -23.29        51.24 o                         
  -8   4  22         28.97         48.46        69.42 o                         
  -6   4  22       1320.10       1101.46        92.88 o                         
  -4   4  22         84.87         80.29        69.67 o                         
  -2   4  22          0.51        -14.57        75.94 o                         
   0   4  22         88.84         -4.99        75.18 o                         
   2   4  22         71.40        -25.69        67.74 o                         
  -9   5  22         38.77        110.15        72.89 o                         
  -7   5  22         70.50        121.59        73.18 o                         
  -5   5  22         93.87        141.12        93.84 o                         
  -3   5  22          0.86        -67.03        67.03 o                         
  -1   5  22         68.95         50.99        54.98 o                         
   1   5  22        139.02         86.77        56.48 o                         
   3   5  22          1.10         66.42        61.56 o                         
  -8   6  22         29.21         46.03        75.02 o                         
  -6   6  22        387.75        322.62        82.28 o                         
  -4   6  22        346.04        383.92        78.90 o                         
  -2   6  22         45.51         31.70        73.22 o                         
   0   6  22        426.09        469.64        57.55 o                         
   2   6  22         13.06         11.42        53.43 o                         
  -7   7  22        120.09        157.53        74.35 o                         
  -5   7  22         64.58        163.07        88.80 o                         
  -3   7  22          0.56        -58.89        72.70 o                         
  -1   7  22        129.03        117.33        62.37 o                         
   1   7  22        485.77        554.98        77.68 o                         
  -8   8  22          4.57        174.86        85.27 o                         
  -6   8  22        109.60        139.71        89.62 o                         
  -4   8  22         15.49         60.06        77.65 o                         
  -2   8  22         11.40         27.31        80.38 o                         
   0   8  22        138.76        108.45        58.58 o                         
   2   8  22        198.28        320.03        68.65 o                         
  -7   9  22          5.21          9.04        98.85 o                         
  -5   9  22         40.02         43.42        82.35 o                         
  -3   9  22          1.04         96.99        77.07 o                         
  -1   9  22        100.16          7.51        60.95 o                         
   1   9  22         63.44        181.59        54.80 o                         
  -6  10  22          0.29        -48.49        96.59 o                         
  -4  10  22         59.98        103.86        93.37 o                         
  -2  10  22          9.49        -67.86        67.86 o                         
   0  10  22         14.11         36.47        71.31 o                         
  -5  11  22         32.98        -46.88        94.50 o                         
  -3  11  22          1.33         35.03        64.42 o                         
  -1  11  22          5.52          5.23        73.71 o                         
  -6  12  22         34.35       -119.42       163.78 o                         
  -4  12  22         26.71        176.74        79.82 o                         
  -2  12  22          4.30         38.45        66.49 o                         
   0  12  22        133.04        147.31        67.98 o                         
  -3  13  22          4.26        -20.04        66.31 o                         
  -7   1  23          0.14       -100.87       119.88 o                         
  -5   1  23          1.12         -4.40       121.18 o                         
  -3   1  23          1.27         18.89        66.53 o                         
  -1   1  23          4.49         21.96        56.30 o                         
   1   1  23        273.01        188.01        60.68 o                         
  -8   2  23         12.93        -63.69        90.31 o                         
  -6   2  23         27.37        -15.48        74.25 o                         
  -4   2  23         33.79         -9.84        74.97 o                         
  -2   2  23         82.25        156.84        59.40 o                         
   0   2  23        142.80        180.94        78.43 o                         
   2   2  23        138.08        130.22        87.43 o                         
  -7   3  23         65.98        -43.45        88.51 o                         
  -5   3  23        176.80        229.86        80.91 o                         
  -3   3  23         34.01         51.96        65.60 o                         
  -1   3  23         57.17         58.48        62.77 o                         
   1   3  23        121.99        166.13        59.90 o                         
  -8   4  23         54.32         95.14        75.00 o                         
  -6   4  23         44.81         48.14        80.01 o                         
  -4   4  23        113.03         70.75        88.47 o                         
  -2   4  23          5.35         83.47        59.98 o                         
   0   4  23         22.20         -8.54        60.89 o                         
   2   4  23         13.09         15.38        51.76 o                         
  -7   5  23         20.16        -75.58        75.58 o                         
  -5   5  23       1262.84       1136.84        92.64 o                         
  -3   5  23        165.32        142.84        69.35 o                         
  -1   5  23          9.95          4.22        63.97 o                         
   1   5  23         14.53        108.40        75.33 o                         
  -8   6  23          2.24       -160.21       171.36 o                         
  -6   6  23         19.71        -20.78        75.86 o                         
  -4   6  23          6.68         80.46        73.54 o                         
  -2   6  23          1.70         47.30        74.25 o                         
   0   6  23         29.23         16.70        60.68 o                         
  -7   7  23         33.49         10.07        80.19 o                         
  -5   7  23        143.34        248.03        77.09 o                         
  -3   7  23          0.78         51.26        84.73 o                         
  -1   7  23         85.71         60.67        60.06 o                         
   1   7  23        133.23        173.35        67.41 o                         
  -6   8  23          0.74         -3.18        77.49 o                         
  -4   8  23         47.88        145.46        79.72 o                         
  -2   8  23         41.89         16.91        63.27 o                         
   0   8  23        192.07        234.76        75.23 o                         
  -5   9  23          0.19         -1.66        98.05 o                         
  -3   9  23          1.90          4.64        71.77 o                         
  -1   9  23        132.07        196.20        68.68 o                         
  -6  10  23          1.65         56.64       275.31 o                         
  -4  10  23         64.94         89.48        87.32 o                         
  -2  10  23          0.48          6.92        74.04 o                         
  -3  11  23          0.57        -93.47        99.57 o                         
  -6   0  24        308.50        389.54       201.75 o                         
  -4   0  24         76.86        -18.06       118.18 o                         
  -2   0  24          0.42        -51.72        86.20 o                         
   0   0  24        724.51        640.86       115.12 o                         
  -7   1  24        165.13        171.36        76.04 o                         
  -5   1  24          6.99         12.06        78.77 o                         
  -3   1  24          0.21         49.73        71.80 o                         
  -1   1  24        159.63        147.85        66.40 o                         
   1   1  24          0.01         74.42       131.66 o                         
  -6   2  24         74.99        112.03        82.54 o                         
  -4   2  24         63.52         22.88        75.95 o                         
  -2   2  24          5.18         29.74        69.52 o                         
   0   2  24         53.27         57.34        63.28 o                         
  -7   3  24         75.39         60.33        91.86 o                         
  -5   3  24        152.46        144.59        77.25 o                         
  -3   3  24         42.87         40.17       101.48 o                         
  -1   3  24         93.58        101.76        67.61 o                         
   1   3  24        233.58        245.09        75.19 o                         
  -6   4  24        101.25        202.27        87.17 o                         
  -4   4  24         34.31         50.88        87.69 o                         
  -2   4  24          4.55        -84.07        91.01 o                         
   0   4  24        239.26        269.32        67.27 o                         
  -7   5  24         12.16        -15.02        88.30 o                         
  -5   5  24         29.00        -88.08       132.07 o                         
  -3   5  24         56.14        -41.09        80.80 o                         
  -1   5  24         37.21        119.37        75.50 o                         
  -6   6  24        141.04         53.48        90.86 o                         
  -4   6  24        150.20        279.91        96.67 o                         
  -2   6  24          0.34         55.94        64.99 o                         
   0   6  24        146.64        254.11        77.42 o                         
  -5   7  24         32.30          8.48        78.75 o                         
  -3   7  24        185.41        333.55        71.79 o                         
  -1   7  24         17.84         52.45        63.42 o                         
  -4   8  24         27.78         58.09        78.25 o                         
  -2   8  24          0.77         95.82        67.27 o                         
  -3   9  24         18.90        -71.94        71.94 o                         
  -5   1  25         48.69         78.95        76.61 o                         
  -3   1  25         21.89         84.45        69.61 o                         
  -1   1  25          0.51        109.60        78.56 o                         
  -6   2  25          2.80        -69.94        78.62 o                         
  -4   2  25         53.05         60.03       104.14 o                         
  -2   2  25         30.50         56.50        75.81 o                         
  -5   3  25         29.78        183.15        93.89 o                         
  -3   3  25         15.47        125.20        99.58 o                         
  -1   3  25          1.84         84.10        70.86 o                         
  -4   4  25         14.87         13.87       101.71 o                         
  -2   4  25         19.34        -82.68        82.68 o                         
  -3   5  25          0.51         -8.30        71.86 o                         
                                                                                
